# Supplementary material for: Coordination of MAPK and p53 dynamics in the cellular responses to DNA damage and oxidative stress
Source: Mol Syst Biol. 2022 Dec 6;18(12):e11401. doi: 10.15252/msb.202211401 (PMC9724178; doi:10.15252/msb.202211401)
Supplement: Supplementary file 2 — Dataset EV1 [file MSB-18-e11401-s007.xlsx]

## Sheet: H2O2_4_vs_untreated
GeneID	Mean Normalized Counts	Log2 Fold Change	Std Err	Wald Statistic	p-value	adj. p-value
ATF3	1510.05	5.83692	0.110084	53.0224	0	0
FOSB	1169.62	6.58332	0.159876	41.1776	0	0
HBEGF	2934.64	2.29358	0.0599116	38.2827	0	0
HMOX1	4216.1	5.22649	0.0824121	63.4189	0	0
RND3	5131.42	1.66956	0.0451013	37.0179	5.9e-300	2.05e-296
BHLHE40	2267.52	2.87167	0.0778846	36.8709	1.35e-297	3.92e-294
LIF	1054.1	3.0733	0.0835556	36.7815	3.65e-296	9.04e-293
SLC30A1	800.854	3.60694	0.100264	35.9743	2.11e-283	4.58e-280
ERRFI1	5598.84	1.73297	0.0524313	33.0523	1.44e-239	2.78e-236
DSP	14406.5	1.27772	0.0408546	31.2748	1.03e-214	1.78e-211
MAFG	1898.33	1.65422	0.0533103	31.0299	2.13e-211	3.35e-208
CHMP1B	1906.57	1.8075	0.0601645	30.0427	2.72e-198	3.93e-195
CSRNP1	867.557	2.03214	0.0684998	29.6664	2.08e-193	2.78e-190
CELSR2	206.899	4.2611	0.147164	28.9548	2.44e-184	3.03e-181
GADD45A	3748.59	2.25876	0.0787409	28.686	5.7e-181	6.59e-178
SESN2	2679.56	3.12319	0.110849	28.1753	1.18e-174	1.27e-171
PPP1R15A	5391.3	1.71837	0.0612737	28.0441	4.72e-173	4.81e-170
NR4A1	472.8	3.09501	0.112292	27.5622	3.16e-167	3.04e-164
GADD45B	3535.37	1.68197	0.0637301	26.3921	1.69e-153	1.54e-150
SEMA6D	5353.74	-1.17496	0.0447176	-26.2751	3.69e-152	3.2e-149
GCNT1	1192.1	-1.57005	0.0599977	-26.1686	6.06e-151	5e-148
PFKFB3	1743.66	1.36584	0.053449	25.5541	4.94e-144	3.9e-141
HERPUD1	5833.03	1.71975	0.0679959	25.292	3.91e-141	2.95e-138
MAFF	1758.64	1.57375	0.0628831	25.0265	3.14e-138	2.27e-135
ANGPTL4	3915.04	1.05502	0.0422215	24.9878	8.3e-138	5.76e-135
HSPA5	46550	1.39684	0.0559656	24.9589	1.71e-137	1.14e-134
INHBA	8218.22	1.06025	0.0427953	24.7749	1.67e-135	1.07e-132
ETS1	5368.07	0.96668	0.0395474	24.4436	5.89e-132	3.65e-129
BTG2	578.398	3.78126	0.157904	23.9465	1e-126	6e-124
CTTNBP2NL	2180.09	-1.31406	0.0551408	-23.8309	1.6e-125	9.24e-123
BRD8	1076.86	-1.40981	0.0592473	-23.7953	3.74e-125	2.09e-122
VEGFA	1338.65	2.04309	0.0869332	23.5018	3.91e-122	2.12e-119
ABL2	4225.87	1.08074	0.0468875	23.0496	1.49e-117	7.81e-115
CORO2A	247.288	3.32	0.144585	22.9622	1.11e-116	5.67e-114
HSPB8	5937.38	1.0194	0.0444605	22.9283	2.43e-116	1.2e-113
ARHGAP35	4809.74	-0.726874	0.0320546	-22.6761	7.71e-114	3.71e-111
PRKCG	179.382	6.1583	0.27314	22.5463	1.46e-112	6.85e-110
KDM6B	525.912	2.13705	0.0951422	22.4617	9.84e-112	4.49e-109
TRIB1	325.984	2.58067	0.115298	22.3825	5.83e-111	2.59e-108
IER3	3180.9	1.65695	0.0742444	22.3175	2.5e-110	1.08e-107
KLHL21	4096.88	1.73537	0.0785846	22.0828	4.62e-108	1.95e-105
BBC3	390.086	3.00193	0.136857	21.9348	1.21e-106	4.99e-104
HIVEP2	2071.11	1.02223	0.0466276	21.9232	1.56e-106	6.29e-104
UBC	34158.8	1.06	0.0485457	21.8352	1.08e-105	4.24e-103
DDIT3	754.854	2.45528	0.112506	21.8235	1.39e-105	5.35e-103
GDF15	3532.59	3.88567	0.178977	21.7105	1.63e-104	6.16e-102
PXDC1	2010.71	1.11926	0.0515716	21.703	1.92e-104	7.1e-102
NAV1	6499.59	-0.760692	0.0350998	-21.6723	3.75e-104	1.35e-101
TXNIP	1334.39	-2.08788	0.097445	-21.4262	7.61e-102	2.69e-99
KCTD11	812.551	1.55015	0.0723855	21.4151	9.65e-102	3.35e-99
AEN	3944.28	1.14207	0.0536959	21.2693	2.19e-100	7.44e-98
MMP25	96.0527	4.34659	0.205186	21.1837	1.35e-99	4.51e-97
AMIGO2	3533.34	1.08282	0.0514766	21.0352	3.12e-98	1.02e-95
SIK1	166.344	3.57432	0.170219	20.9983	6.8e-98	2.18e-95
CEBPG	1184.59	1.56078	0.0744548	20.9628	1.43e-97	4.52e-95
KLF10	1634.7	1.33326	0.0641882	20.7711	7.91e-96	2.45e-93
SPRY4	4601.14	0.785136	0.0379734	20.6759	5.7e-95	1.74e-92
SIX1	478.637	-1.72601	0.0837406	-20.6114	2.17e-94	6.48e-92
GEM	344.957	2.17963	0.106973	20.3755	2.76e-92	8.1e-90
PTGS2	624.836	2.01417	0.0990692	20.331	6.84e-92	1.98e-89
HSPA6	148.398	5.10641	0.254003	20.1038	6.84e-90	1.94e-87
MAFK	1168.22	1.67479	0.083896	19.9627	1.16e-88	3.25e-86
ULBP1	921.899	2.18176	0.109297	19.9617	1.19e-88	3.27e-86
SKIL	1107.45	1.50357	0.0756346	19.8794	6.14e-88	1.66e-85
PLK2	1242.91	1.7796	0.0897268	19.8336	1.53e-87	4.08e-85
PTPRJ	2076.17	-1.11658	0.0563219	-19.825	1.81e-87	4.76e-85
XIRP1	90.5353	4.64086	0.235201	19.7315	1.16e-86	2.99e-84
ITGA7	101.975	3.88506	0.198733	19.5492	4.19e-85	1.07e-82
ARHGAP11A	1494.25	-1.34212	0.0686736	-19.5435	4.69e-85	1.18e-82
ADAMTS1	9561.73	0.812697	0.041863	19.4132	5.97e-84	1.48e-81
JUNB	697.901	2.33565	0.121689	19.1936	4.19e-82	1.02e-79
HRH1	250.287	2.16335	0.112967	19.1503	9.62e-82	2.32e-79
ITGAM	40.628	5.40355	0.283218	19.0791	3.77e-81	8.95e-79
PDE4C	77.9792	4.61792	0.242981	19.0053	1.54e-80	3.62e-78
ZFHX4	1778.54	-1.32757	0.0700322	-18.9566	3.9e-80	9.01e-78
TRERF1	768.21	-1.43888	0.0765368	-18.7998	7.58e-79	1.73e-76
ANKRD50	2124.92	-1.08858	0.0581903	-18.7073	4.32e-78	9.72e-76
PMAIP1	1671.73	1.77586	0.0951976	18.6544	1.16e-77	2.58e-75
CDKN1A	48172.7	2.06692	0.110988	18.6229	2.1e-77	4.6e-75
TP53INP1	1301.23	1.68446	0.0910513	18.5002	2.06e-76	4.46e-74
IFITM10	176.122	2.79203	0.151723	18.4021	1.26e-75	2.7e-73
CEBPB	759.992	1.90113	0.103379	18.3899	1.58e-75	3.35e-73
KIAA0907	1200.24	1.1018	0.060244	18.2889	1.01e-74	2.12e-72
ZNF295	1039.31	1.28411	0.0702192	18.2871	1.05e-74	2.16e-72
SELPLG	384.744	2.40671	0.131715	18.2721	1.38e-74	2.81e-72
AKAP12	22376.2	0.727971	0.0398856	18.2515	2.01e-74	4.06e-72
AMD1	2807.45	-0.974605	0.0535821	-18.189	6.31e-74	1.26e-71
HAUS3	389.898	-1.75068	0.0970082	-18.0468	8.36e-73	1.65e-70
PSG4	1228.7	1.0647	0.0590443	18.0322	1.09e-72	2.12e-70
SLC2A3	1750.13	1.05162	0.0584645	17.9873	2.45e-72	4.72e-70
NAB2	1316.22	1.14909	0.063973	17.9621	3.86e-72	7.35e-70
ETS2	2104.48	1.16549	0.065487	17.7972	7.43e-71	1.4e-68
LAMC2	225.712	2.14954	0.121349	17.7137	3.29e-70	6.13e-68
XBP1	3986.19	1.09729	0.0629428	17.4332	4.62e-68	8.52e-66
MAML2	1053.64	-1.08649	0.0623314	-17.4308	4.81e-68	8.78e-66
SLC3A2	7357.03	1.22922	0.0706593	17.3965	8.77e-68	1.58e-65
DLC1	8354.16	0.523323	0.0302599	17.2943	5.2e-67	9.29e-65
KANK1	1972.11	-0.961173	0.0557918	-17.2279	1.64e-66	2.9e-64
AOC3	56.1059	4.59824	0.268219	17.1436	7.02e-66	1.23e-63
ACAP1	103.768	3.39107	0.19794	17.1318	8.59e-66	1.49e-63
CHAC1	1291.16	2.83207	0.165383	17.1243	9.78e-66	1.68e-63
FGD4	4656.05	-0.894957	0.0524116	-17.0755	2.26e-65	3.84e-63
SLC19A2	451.327	1.43879	0.0845349	17.02	5.83e-65	9.82e-63
EPHA2	7049.32	0.949694	0.0558458	17.0057	7.46e-65	1.24e-62
AOC2	90.5953	3.39191	0.199795	16.9769	1.22e-64	2.01e-62
OSR1	801.699	-1.64618	0.0972454	-16.9281	2.79e-64	4.57e-62
CSTF3	1031.43	1.05605	0.0628407	16.8052	2.24e-63	3.63e-61
SPRY2	1820.62	1.0021	0.0596361	16.8035	2.3e-63	3.69e-61
RGL1	994.598	-1.12393	0.0670768	-16.7559	5.13e-63	8.16e-61
MAVS	4335.68	-0.781006	0.0469548	-16.6331	4.01e-62	6.32e-60
KLF4	352.714	2.23835	0.135708	16.4939	4.06e-61	6.34e-59
TNRC6A	2836.21	-0.718729	0.0436595	-16.4621	6.86e-61	1.06e-58
ARHGAP29	3240.86	-0.712647	0.0433466	-16.4407	9.78e-61	1.5e-58
LOC284454	495.579	1.34908	0.082076	16.4369	1.04e-60	1.58e-58
PTP4A1	6417.28	1.04924	0.0638993	16.4203	1.37e-60	2.06e-58
DUSP1	9328.53	0.907525	0.0554116	16.3779	2.75e-60	4.11e-58
RRAD	109.613	3.87621	0.236738	16.3735	2.96e-60	4.39e-58
FAM212B	724.333	1.65529	0.102086	16.2146	3.97e-59	5.84e-57
COL20A1	38.6606	4.68942	0.290378	16.1493	1.15e-58	1.67e-56
DUSP6	515.396	-1.5181	0.094023	-16.1461	1.21e-58	1.75e-56
ACCN4	29.2249	4.64211	0.288176	16.1086	2.22e-58	3.18e-56
PHACTR4	1051.52	-1.01444	0.0629795	-16.1074	2.26e-58	3.22e-56
GPD1	37.5598	4.58049	0.284812	16.0825	3.38e-58	4.77e-56
LOC647979	6705.9	0.775635	0.0485185	15.9864	1.59e-57	2.22e-55
ATF4	9955.38	1.38314	0.0867856	15.9375	3.48e-57	4.83e-55
FST	925.322	1.4788	0.0929102	15.9164	4.88e-57	6.71e-55
SMAD7	321.725	1.60319	0.101338	15.8203	2.26e-56	3.08e-54
ABCC2	64.5524	3.66159	0.231506	15.8164	2.4e-56	3.25e-54
DNHD1	281.522	2.00679	0.127188	15.7781	4.4e-56	5.92e-54
IFRD1	1501.53	1.007	0.0640414	15.7242	1.03e-55	1.38e-53
PHF3	1402.23	-0.845698	0.0539296	-15.6815	2.02e-55	2.68e-53
C16orf72	2389.86	0.882737	0.056306	15.6775	2.16e-55	2.83e-53
ERCC6	1947.42	-1.00378	0.0640304	-15.6766	2.19e-55	2.85e-53
FAM83G	602.754	1.3751	0.0878407	15.6545	3.1e-55	4.01e-53
C17orf63	910.079	-1.33238	0.0852982	-15.6202	5.3e-55	6.81e-53
PHF15	1059.41	-0.910928	0.0583324	-15.6162	5.65e-55	7.21e-53
TRAM2	16869.3	-0.43593	0.0279738	-15.5835	9.43e-55	1.19e-52
ZHX3	3238.42	-0.765211	0.0491134	-15.5805	9.88e-55	1.24e-52
CCNF	608.129	-1.80733	0.116248	-15.5472	1.66e-54	2.07e-52
PPP1R10	2956.59	1.88466	0.121237	15.5452	1.71e-54	2.12e-52
KIAA0889	2183.92	-1.00024	0.0644465	-15.5205	2.52e-54	3.1e-52
HERC2	2512.55	-0.743496	0.0479734	-15.4981	3.57e-54	4.36e-52
CDK12	2275.66	-0.830157	0.0536851	-15.4634	6.12e-54	7.43e-52
RYR1	26.9726	4.55988	0.295019	15.4562	6.85e-54	8.25e-52
ADM2	550.542	2.29434	0.148554	15.4445	8.22e-54	9.83e-52
TANC2	2679.59	-0.680779	0.0441471	-15.4207	1.19e-53	1.41e-51
PILRB	617.033	-1.2244	0.0795877	-15.3843	2.09e-53	2.46e-51
LPIN3	1217.85	-1.08639	0.0706703	-15.3726	2.5e-53	2.93e-51
MOBP	21.6757	4.54137	0.295596	15.3635	2.88e-53	3.35e-51
NAV3	1519.7	-0.915601	0.0596099	-15.3599	3.04e-53	3.52e-51
PRR12	1085.7	-1.35844	0.088535	-15.3435	3.92e-53	4.5e-51
DBIL5P	62.6057	4.11641	0.268309	15.3421	4e-53	4.57e-51
ADSSL1	61.3828	3.51038	0.230023	15.261	1.39e-52	1.58e-50
BAG3	5015.12	0.595197	0.0391602	15.199	3.59e-52	4.04e-50
SDC4	4703.52	0.736655	0.0484977	15.1895	4.15e-52	4.65e-50
GDNF	483.572	1.7485	0.115202	15.1777	4.97e-52	5.52e-50
DDIT4	3170.31	1.90455	0.125565	15.1679	5.77e-52	6.37e-50
COL11A2	80.3881	3.07505	0.202767	15.1655	5.99e-52	6.57e-50
UGCG	1654.86	-0.806389	0.0533673	-15.1102	1.39e-51	1.51e-49
RPRD2	1338.52	-1.07108	0.0710295	-15.0794	2.21e-51	2.4e-49
UGDH	4547.01	0.84645	0.056294	15.0362	4.25e-51	4.58e-49
GIGYF2	1757.89	-0.769701	0.0512051	-15.0317	4.55e-51	4.87e-49
TLR4	2292.26	-0.687149	0.0458933	-14.9727	1.11e-50	1.18e-48
IL11	153.209	2.11507	0.141424	14.9555	1.43e-50	1.52e-48
ZFC3H1	1712.16	0.91473	0.0613296	14.915	2.63e-50	2.77e-48
MKL2	393.478	-1.57468	0.105766	-14.8883	3.92e-50	4.1e-48
TSC22D3	2558.56	1.63846	0.110761	14.7928	1.63e-49	1.69e-47
KIAA1683	56.0881	4.04113	0.273656	14.7672	2.38e-49	2.45e-47
SLC7A11	3195.07	1.04469	0.070743	14.7673	2.38e-49	2.45e-47
DOCK5	3306.81	-0.686345	0.0465215	-14.7533	2.93e-49	2.99e-47
KLF12	1394.81	-0.914738	0.0620724	-14.7366	3.75e-49	3.8e-47
SPTAN1	18491.6	-0.430273	0.0292078	-14.7315	4.05e-49	4.08e-47
MEPCE	1226.1	-0.853949	0.0580384	-14.7135	5.28e-49	5.29e-47
RNF112	37.1752	4.1033	0.279117	14.701	6.35e-49	6.33e-47
EDA2R	1064.61	1.07831	0.0733773	14.6954	6.89e-49	6.83e-47
GON4L	1130.48	-0.90428	0.061538	-14.6946	6.98e-49	6.87e-47
PPM1D	833.806	1.49704	0.102036	14.6717	9.79e-49	9.59e-47
PLK3	1542.46	1.26806	0.0867266	14.6214	2.05e-48	2e-46
FGF5	6973.57	-1.31497	0.0901411	-14.5879	3.35e-48	3.25e-46
ZNF618	764.746	-0.979456	0.067161	-14.5837	3.57e-48	3.44e-46
PGBD3	609.436	-1.27718	0.0876516	-14.5711	4.29e-48	4.11e-46
CKM	21.7636	4.28127	0.294091	14.5576	5.22e-48	4.98e-46
ARC	35.9419	4.21583	0.290701	14.5023	1.17e-47	1.11e-45
MAP1LC3B	3780.24	0.944921	0.0651714	14.499	1.23e-47	1.16e-45
IKZF2	376.31	-2.21184	0.152731	-14.482	1.57e-47	1.48e-45
SPTBN1	21110.8	-0.444493	0.0307011	-14.4781	1.67e-47	1.55e-45
FMNL3	1044.78	-0.828866	0.0572813	-14.4701	1.87e-47	1.74e-45
MDM2	7399.11	1.34926	0.0932623	14.4674	1.95e-47	1.8e-45
C2	23.9933	4.24357	0.293727	14.4473	2.61e-47	2.39e-45
DDX5	14843.9	0.425455	0.0295723	14.3869	6.25e-47	5.7e-45
LARP6	1089.4	0.940126	0.0653593	14.384	6.52e-47	5.92e-45
SPECC1L	3131.92	-0.542955	0.0378231	-14.3551	9.9e-47	8.94e-45
BACH1	1357.21	0.7986	0.0556444	14.3518	1.04e-46	9.32e-45
LGR5	14.9615	4.27414	0.300099	14.2424	4.99e-46	4.46e-44
CRISPLD2	2211.06	0.764592	0.0537529	14.2242	6.48e-46	5.77e-44
RUNX1	1912.62	0.72666	0.0511294	14.2122	7.7e-46	6.81e-44
ERC1	2252.79	-0.601207	0.0423257	-14.2043	8.62e-46	7.58e-44
ANKRD52	6100.88	-0.608467	0.0428991	-14.1837	1.16e-45	1.01e-43
EIF2AK3	744.679	0.958527	0.067595	14.1804	1.21e-45	1.06e-43
NXF1	2203.07	0.696699	0.049166	14.1704	1.4e-45	1.21e-43
GJC1	1804.53	-1.03862	0.0733681	-14.1562	1.71e-45	1.47e-43
JOSD1	2632.43	0.726048	0.0513345	14.1435	2.05e-45	1.76e-43
NR4A3	42.211	3.60264	0.254901	14.1335	2.36e-45	2.02e-43
HK2	555.597	1.31715	0.0935665	14.0772	5.24e-45	4.46e-43
CENPC1	256.636	-1.79926	0.128021	-14.0544	7.24e-45	6.12e-43
NCOR1	4310.29	-0.493987	0.0351665	-14.0471	8.02e-45	6.75e-43
SERPINB10	50.3728	3.65298	0.260901	14.0014	1.53e-44	1.28e-42
CD274	830.762	1.12129	0.0802818	13.967	2.48e-44	2.07e-42
DYRK3	674.982	1.35756	0.0973838	13.9403	3.61e-44	2.99e-42
TBX4	23.2743	4.16877	0.299114	13.9371	3.77e-44	3.11e-42
PTPN14	3722.66	-0.547988	0.0393285	-13.9336	3.96e-44	3.24e-42
RYBP	1195.19	0.855031	0.0613632	13.9339	3.94e-44	3.24e-42
HIVEP1	943.407	0.98305	0.0705748	13.9292	4.21e-44	3.43e-42
EIF1	13474	0.783567	0.0567983	13.7956	2.71e-43	2.19e-41
TIPARP	3607.86	-0.600334	0.0435765	-13.7766	3.53e-43	2.84e-41
NDE1	1339.44	-0.802351	0.0583784	-13.744	5.53e-43	4.44e-41
CDC42BPG	26.8831	3.90646	0.284459	13.733	6.44e-43	5.15e-41
JHDM1D	170.846	2.10929	0.15366	13.727	7e-43	5.56e-41
PUM1	2220.38	-0.563358	0.0410507	-13.7235	7.35e-43	5.82e-41
TJP2	6856.21	0.543945	0.0396751	13.71	8.85e-43	6.97e-41
GIGYF1	1123.58	-0.88502	0.064585	-13.7032	9.72e-43	7.62e-41
DANCR	608.097	1.03288	0.0754298	13.6933	1.11e-42	8.7e-41
SLC19A3	15.9096	4.08615	0.299298	13.6524	1.95e-42	1.52e-40
PPP1R13L	171.973	1.80311	0.132474	13.611	3.44e-42	2.67e-40
RIOK3	2232.68	0.784911	0.0576954	13.6044	3.77e-42	2.91e-40
ARHGEF11	1290.53	-0.817602	0.0601037	-13.6032	3.83e-42	2.94e-40
SIN3A	1129.79	-0.844629	0.0620973	-13.6017	3.91e-42	2.99e-40
INPP5J	45.5926	3.44673	0.253562	13.5932	4.39e-42	3.34e-40
MGA	626.568	-1.1356	0.0835572	-13.5907	4.55e-42	3.44e-40
KITLG	2286.07	0.903546	0.0665015	13.5868	4.79e-42	3.61e-40
HLX	387.811	1.44053	0.106239	13.5593	6.98e-42	5.24e-40
F3	1998.73	0.841786	0.0621766	13.5386	9.25e-42	6.91e-40
BLOC1S2	1405.42	1.07842	0.0799237	13.4931	1.72e-41	1.28e-39
YIPF5	3968.29	0.547798	0.0406046	13.491	1.77e-41	1.31e-39
ZNF385A	317.609	1.46992	0.108973	13.4888	1.82e-41	1.34e-39
FZR1	1144.25	-0.854796	0.0634156	-13.4793	2.07e-41	1.52e-39
LOC100130705	49.6785	3.19901	0.238486	13.4138	5.02e-41	3.67e-39
CDK9	1227.33	-0.784749	0.0585119	-13.4118	5.16e-41	3.76e-39
AKAP13	2097.94	-0.815463	0.0608958	-13.3911	6.82e-41	4.94e-39
EHMT1	1213.04	-0.816542	0.0610326	-13.3788	8.04e-41	5.8e-39
FNDC7	18.6485	4.00923	0.299673	13.3787	8.06e-41	5.8e-39
GRPEL2	608.972	1.33169	0.0995829	13.3727	8.73e-41	6.26e-39
TRRAP	2332.23	-0.711094	0.053184	-13.3705	9e-41	6.42e-39
DUSP3	3360.48	0.507838	0.0380078	13.3614	1.02e-40	7.22e-39
ZNF596	89.2216	2.56848	0.192243	13.3606	1.03e-40	7.28e-39
GZF1	712.542	1.02913	0.0771653	13.3367	1.42e-40	9.98e-39
IL8	45.2056	3.38894	0.254628	13.3094	2.04e-40	1.43e-38
ZNF425	96.4411	2.41729	0.181629	13.309	2.05e-40	1.44e-38
CHD6	1897.59	-0.801105	0.060236	-13.2994	2.33e-40	1.62e-38
ATF7IP	1026.84	-0.785585	0.0591466	-13.282	2.94e-40	2.04e-38
MIR22HG	1764.43	0.715597	0.0539118	13.2735	3.3e-40	2.28e-38
SERTAD1	1153.95	1.08581	0.081949	13.2499	4.52e-40	3.11e-38
POLR1A	2235.41	-0.709424	0.0535487	-13.2482	4.62e-40	3.17e-38
TES	2464.6	0.835405	0.0631348	13.2321	5.73e-40	3.91e-38
RBM12	1869.37	-0.624671	0.0472274	-13.2269	6.14e-40	4.17e-38
AAK1	2545.93	-0.719306	0.0544502	-13.2104	7.65e-40	5.18e-38
CSPG4	23527.9	-0.496977	0.0378301	-13.1371	2.02e-39	1.36e-37
XPOT	4532.36	0.858565	0.0653906	13.1298	2.22e-39	1.49e-37
CHD4	5888.54	-0.426941	0.0325502	-13.1164	2.65e-39	1.78e-37
IER5	2764.68	0.774993	0.059126	13.1075	2.98e-39	1.99e-37
HMGB2	1044.11	-1.01542	0.0775645	-13.0913	3.69e-39	2.45e-37
DNAJB9	706.689	1.33824	0.102298	13.0817	4.19e-39	2.77e-37
MIS12	650.738	0.898133	0.068669	13.0792	4.33e-39	2.86e-37
KLF13	2394.69	0.867639	0.066344	13.0779	4.41e-39	2.89e-37
TSPAN31	693.503	1.04975	0.080291	13.0743	4.62e-39	3.02e-37
RAPGEF6	517.317	-1.10154	0.0845769	-13.0242	8.92e-39	5.81e-37
CTSW	23.6728	3.80357	0.292302	13.0125	1.04e-38	6.75e-37
FILIP1L	672.825	1.16684	0.0896923	13.0093	1.08e-38	7.01e-37
DIP2A	1165.51	-0.680362	0.0524059	-12.9825	1.54e-38	9.87e-37
RASAL2	2159.86	-0.580608	0.0447223	-12.9825	1.54e-38	9.87e-37
JDP2	571.881	1.25529	0.0967788	12.9707	1.79e-38	1.15e-36
SLC5A5	13.4655	3.90423	0.301738	12.9391	2.71e-38	1.73e-36
ARHGEF17	5417.49	-0.489352	0.0379788	-12.8849	5.48e-38	3.48e-36
PPP1R9B	1506.21	-0.814913	0.0633685	-12.8599	7.57e-38	4.79e-36
SPHK1	2136.22	1.06161	0.0829717	12.7948	1.75e-37	1.11e-35
2022-03-04	3411.08	-0.548212	0.0428603	-12.7907	1.85e-37	1.16e-35
KIAA1432	1631.28	-0.839653	0.0657979	-12.7611	2.7e-37	1.69e-35
TTK	490.487	-1.27982	0.100314	-12.7581	2.81e-37	1.75e-35
SLC26A6	1252.25	-0.845739	0.0663728	-12.7423	3.44e-37	2.14e-35
RGS3	1207.9	0.950559	0.0746421	12.7349	3.78e-37	2.34e-35
NKTR	1952.49	-0.677773	0.0532419	-12.7301	4.02e-37	2.48e-35
SYNRG	1315.98	-0.821086	0.0649448	-12.6428	1.23e-36	7.54e-35
CSTF1	592.843	-1.05327	0.0833754	-12.6329	1.39e-36	8.53e-35
DHX8	1439.65	-0.723984	0.0573763	-12.6182	1.68e-36	1.02e-34
LATS2	2414.26	0.564183	0.0447169	12.6168	1.71e-36	1.04e-34
C12orf51	1484.68	-0.735942	0.0583583	-12.6107	1.84e-36	1.12e-34
SOWAHB	18.4502	3.77144	0.299522	12.5915	2.35e-36	1.42e-34
MANF	2211	0.729059	0.0579418	12.5826	2.63e-36	1.58e-34
LENG8	3537.24	0.763577	0.0607767	12.5636	3.35e-36	2.01e-34
TRIM59	409.879	-1.30417	0.103814	-12.5626	3.39e-36	2.03e-34
ZFYVE26	1222.48	-0.798617	0.063637	-12.5496	4e-36	2.38e-34
DUSP8	92.6271	2.36095	0.188261	12.5408	4.47e-36	2.65e-34
SCAF11	2454.05	-0.568145	0.0453043	-12.5406	4.47e-36	2.65e-34
COL1A1	236289	-0.69067	0.0551136	-12.5317	5.01e-36	2.95e-34
PEAK1	3416.62	-0.549289	0.0438835	-12.517	6.03e-36	3.54e-34
FAS	2368.11	1.05288	0.084227	12.5005	7.42e-36	4.35e-34
NCOA6	1638.22	-0.624375	0.0499922	-12.4894	8.53e-36	4.98e-34
NFYA	1202.74	-0.88307	0.0707117	-12.4883	8.65e-36	5.03e-34
RCC1	1858.51	0.791319	0.0634497	12.4716	1.07e-35	6.19e-34
CLDN15	204.438	1.60905	0.129037	12.4697	1.09e-35	6.31e-34
LRP6	1521.68	-0.77882	0.0624668	-12.4677	1.12e-35	6.45e-34
C15orf42	319.772	-1.45824	0.117346	-12.4269	1.87e-35	1.07e-33
SIAH2	706.25	1.13735	0.091736	12.398	2.68e-35	1.53e-33
DUSP7	1177.82	0.700679	0.0565178	12.3975	2.7e-35	1.54e-33
ZBED5	491.76	-1.16947	0.0943404	-12.3963	2.74e-35	1.56e-33
VEZF1	1358.55	-0.674526	0.0544934	-12.3781	3.43e-35	1.95e-33
LOC147727	201.102	1.51865	0.122782	12.3686	3.86e-35	2.18e-33
CETP	16.8547	3.686	0.298077	12.3659	4e-35	2.25e-33
SQSTM1	8653.34	0.698258	0.0564681	12.3655	4.02e-35	2.25e-33
ADM	2087.51	-0.796597	0.0644388	-12.3621	4.19e-35	2.35e-33
MAP3K1	248.269	-1.61758	0.130893	-12.3581	4.41e-35	2.46e-33
NUMA1	4625.75	-0.4686	0.0379561	-12.3459	5.13e-35	2.85e-33
PPP2R1B	1265.34	-0.701069	0.0568837	-12.3246	6.68e-35	3.7e-33
STAB1	14.9958	3.74589	0.30468	12.2945	9.69e-35	5.35e-33
TRIB3	1860.63	1.76371	0.143493	12.2913	1.01e-34	5.55e-33
MYH15	19.2231	3.70434	0.301655	12.2801	1.16e-34	6.36e-33
CEP152	488.641	-0.948707	0.0772896	-12.2747	1.24e-34	6.77e-33
MPP5	2626.95	-0.658224	0.0537289	-12.2508	1.66e-34	9.07e-33
SPSB1	512.316	1.24833	0.101904	12.2501	1.68e-34	9.13e-33
LOC728437	10.7341	3.70045	0.302292	12.2413	1.87e-34	1.01e-32
SIRPA	1004.05	0.875313	0.0718034	12.1904	3.5e-34	1.89e-32
LURAP1L	358.224	1.70731	0.140109	12.1856	3.71e-34	2e-32
SESN1	727.205	1.30119	0.106928	12.1688	4.56e-34	2.45e-32
DNAH10	227.58	1.53718	0.126334	12.1676	4.63e-34	2.47e-32
MAML1	1018.83	-0.778736	0.064002	-12.1674	4.64e-34	2.47e-32
DCAF5	1304.81	-0.717966	0.0590982	-12.1487	5.83e-34	3.1e-32
VLDLR	362.031	1.56149	0.128541	12.1478	5.89e-34	3.12e-32
LMCD1	745.842	0.842033	0.0694338	12.1271	7.59e-34	4.01e-32
OBSCN	36.1665	3.47416	0.286509	12.1258	7.71e-34	4.06e-32
PLAC2	23.8171	3.56758	0.294382	12.1189	8.39e-34	4.41e-32
TRPV1	117.756	2.26999	0.187358	12.1158	8.71e-34	4.56e-32
GCLM	1424.37	0.785941	0.0648907	12.1118	9.15e-34	4.78e-32
DUSP14	3871.29	0.608361	0.0503048	12.0935	1.14e-33	5.95e-32
PIAS1	542.703	-1.15047	0.0951509	-12.091	1.18e-33	6.11e-32
TNRC6B	686.741	-0.943524	0.078036	-12.0909	1.18e-33	6.11e-32
ASXL2	1099.99	-0.784985	0.0649582	-12.0845	1.28e-33	6.59e-32
GCN1L1	6075.61	-0.470137	0.0389329	-12.0756	1.42e-33	7.31e-32
UBR3	2645.2	-0.592958	0.0491189	-12.0719	1.49e-33	7.63e-32
STAT2	2547.92	-0.585905	0.0486607	-12.0406	2.17e-33	1.11e-31
SKP2	507.134	-1.04043	0.086424	-12.0387	2.23e-33	1.13e-31
NCOA2	589.147	-1.09068	0.0906646	-12.0299	2.48e-33	1.26e-31
ANKFY1	2407.75	-0.526813	0.043977	-11.9793	4.56e-33	2.31e-31
C12orf44	1561	0.79288	0.066268	11.9647	5.44e-33	2.75e-31
SEMA4A	27.5169	3.43099	0.286764	11.9645	5.45e-33	2.75e-31
DBF4	339.337	-1.10287	0.0922994	-11.9489	6.58e-33	3.31e-31
DUSP16	320.739	1.42723	0.119518	11.9415	7.19e-33	3.6e-31
ENKUR	26.0253	3.44531	0.2886	11.938	7.5e-33	3.75e-31
AVIL	66.2273	2.41564	0.202375	11.9364	7.64e-33	3.81e-31
SRMS	16.1865	3.64034	0.305445	11.9182	9.52e-33	4.73e-31
HERC2P2	1374.95	-0.929048	0.0779838	-11.9133	1.01e-32	5e-31
MYCBP2	1905.72	-0.759152	0.0639126	-11.878	1.54e-32	7.61e-31
SPTBN5	49.6151	2.92254	0.246427	11.8597	1.92e-32	9.45e-31
KIAA0317	1956.59	-0.621888	0.0525641	-11.831	2.7e-32	1.33e-30
DOT1L	1606.3	0.761719	0.0645071	11.8083	3.54e-32	1.73e-30
THAP2	102.283	1.9897	0.168634	11.7989	3.95e-32	1.93e-30
HAND2	1103.14	-1.09342	0.0927646	-11.787	4.55e-32	2.22e-30
PDE12	867.793	-0.882296	0.074863	-11.7855	4.64e-32	2.25e-30
PLEKHA6	83.1979	2.22014	0.188478	11.7793	4.99e-32	2.42e-30
DSEL	5110.45	-0.856024	0.0727489	-11.7668	5.79e-32	2.79e-30
PLXNA1	4167.97	-0.414606	0.0353532	-11.7275	9.21e-32	4.44e-30
PWWP2A	443.013	-1.05838	0.0903867	-11.7095	1.14e-31	5.47e-30
LAT2	85.773	2.16685	0.185075	11.708	1.16e-31	5.56e-30
HSPG2	9435.58	-0.810503	0.0692815	-11.6987	1.29e-31	6.18e-30
MTOR	2365.44	-0.592476	0.0506624	-11.6946	1.36e-31	6.47e-30
SPNS2	31.168	3.10009	0.265328	11.684	1.54e-31	7.31e-30
SAP130	995.536	-0.667998	0.0572359	-11.671	1.79e-31	8.5e-30
APC	1674.37	-0.70932	0.0609597	-11.6359	2.71e-31	1.28e-29
RGNEF	2398.25	-0.662791	0.0570052	-11.6269	3.01e-31	1.42e-29
NPC1L1	10.9541	3.53491	0.304284	11.6172	3.37e-31	1.58e-29
POM121L9P	76.6533	2.37518	0.204599	11.609	3.71e-31	1.74e-29
KIAA1274	10.96	3.51946	0.303615	11.5919	4.53e-31	2.12e-29
IRF2BP2	1631.49	0.541966	0.0467778	11.586	4.86e-31	2.26e-29
COX19	394.226	1.03813	0.0896398	11.5812	5.13e-31	2.39e-29
ARHGAP4	19.6788	3.45886	0.298926	11.5709	5.78e-31	2.68e-29
AKAP9	1413.59	-0.725516	0.0627214	-11.5673	6.04e-31	2.79e-29
IRAK2	184.637	1.48631	0.128599	11.5577	6.75e-31	3.11e-29
DENND4C	983.94	-0.768588	0.0665206	-11.5541	7.03e-31	3.24e-29
GFPT2	611.53	1.00419	0.0869232	11.5526	7.17e-31	3.29e-29
PTGER4	723.79	-0.799355	0.0692065	-11.5503	7.36e-31	3.37e-29
TPR	3544.62	-0.573017	0.0497463	-11.5188	1.06e-30	4.84e-29
EGR3	17.4271	3.46552	0.301017	11.5127	1.14e-30	5.18e-29
DUSP10	972.033	0.861697	0.0748516	11.5121	1.15e-30	5.21e-29
GABRR2	15.3252	3.48071	0.302421	11.5095	1.18e-30	5.35e-29
NR2C2	1670.56	-0.605989	0.052661	-11.5073	1.21e-30	5.47e-29
ARID2	452.214	-1.14156	0.0992304	-11.5042	1.26e-30	5.66e-29
RPTOR	1868.87	-0.543847	0.0472776	-11.5033	1.27e-30	5.71e-29
KRCC1	828.622	1.00445	0.0874272	11.489	1.5e-30	6.72e-29
MTHFD2	4065.27	0.948396	0.0825687	11.4861	1.55e-30	6.92e-29
FEM1B	1005.89	0.806905	0.0703152	11.4755	1.75e-30	7.78e-29
TRIB2	303.056	-1.32098	0.115111	-11.4757	1.75e-30	7.78e-29
HTT	3256.31	-0.504556	0.0439733	-11.4741	1.78e-30	7.89e-29
INCENP	1080.64	-1.14041	0.0994218	-11.4704	1.86e-30	8.22e-29
CDC42SE1	2976.38	0.504849	0.0440178	11.4692	1.88e-30	8.31e-29
EFNB2	757.851	0.880992	0.0768511	11.4636	2.01e-30	8.84e-29
MLLT10	675.319	-0.97345	0.0849525	-11.4588	2.13e-30	9.33e-29
PYGM	18.0344	3.43838	0.30025	11.4517	2.31e-30	1.01e-28
PSCA	149.697	1.4784	0.129296	11.4342	2.82e-30	1.23e-28
AHDC1	649.013	-1.0493	0.0919264	-11.4145	3.54e-30	1.54e-28
KIAA1324	47.683	2.97024	0.260487	11.4026	4.06e-30	1.76e-28
ANKRD1	25279	-0.517891	0.0454387	-11.3976	4.3e-30	1.86e-28
CFB	26.4759	3.39854	0.298423	11.3884	4.78e-30	2.07e-28
UFM1	2516.3	0.593612	0.0522061	11.3706	5.86e-30	2.53e-28
ZNF827	559.024	-0.940531	0.082981	-11.3343	8.87e-30	3.82e-28
PRKDC	8983.73	-0.631616	0.055755	-11.3284	9.49e-30	4.07e-28
ADAMTSL4	275.722	1.39553	0.123223	11.3253	9.84e-30	4.21e-28
PPP2R3A	1440.2	-0.80512	0.0711002	-11.3237	1e-29	4.28e-28
LAD1	17.2242	3.4231	0.302496	11.3162	1.09e-29	4.65e-28
C8orf73	117.703	1.74223	0.153994	11.3136	1.12e-29	4.78e-28
FAM131B	47.4525	2.52086	0.222834	11.3127	1.13e-29	4.81e-28
CDC42EP3	7390.87	-0.454469	0.0401798	-11.3109	1.16e-29	4.9e-28
EPPK1	21.0499	3.28452	0.290421	11.3095	1.18e-29	4.97e-28
LTA	9.52028	3.42365	0.302875	11.3038	1.26e-29	5.29e-28
GTF3C1	3638.53	-0.46183	0.0408783	-11.2977	1.35e-29	5.66e-28
SPTY2D1	1253.95	0.668815	0.0592228	11.2932	1.42e-29	5.94e-28
KLF2	399.622	-1.40172	0.124259	-11.2807	1.63e-29	6.83e-28
DNAH12	16.1307	3.387	0.300499	11.2712	1.82e-29	7.59e-28
FAM40A	1013.53	-0.715599	0.0636154	-11.2488	2.35e-29	9.76e-28
APOL4	9.49186	3.38538	0.301353	11.234	2.78e-29	1.15e-27
ZNF608	181.749	-1.81551	0.161786	-11.2216	3.19e-29	1.32e-27
TNXB	24.7018	3.18031	0.283893	11.2025	3.96e-29	1.64e-27
CLASP1	3347.34	-0.483429	0.0432805	-11.1697	5.74e-29	2.36e-27
CASKIN2	628.508	-0.913561	0.0817912	-11.1694	5.76e-29	2.36e-27
AHNAK	95498.2	-0.547201	0.0490472	-11.1566	6.65e-29	2.73e-27
FZD2	978.855	-1.01772	0.0912442	-11.1538	6.86e-29	2.8e-27
TAF7	2930.86	0.445431	0.0399909	11.1383	8.17e-29	3.33e-27
ERN1	272.185	1.35946	0.122076	11.1361	8.37e-29	3.41e-27
CHD8	2773.43	-0.537853	0.0483522	-11.1237	9.62e-29	3.9e-27
PDP1	1384.92	-0.766337	0.0688915	-11.1238	9.61e-29	3.9e-27
SASH1	2432.63	-0.562667	0.05059	-11.1221	9.79e-29	3.96e-27
ANKRD17	3680.44	-0.512145	0.0460798	-11.1143	1.07e-28	4.31e-27
PLAGL1	1156.59	0.58613	0.0527446	11.1126	1.09e-28	4.38e-27
HDAC9	340.611	1.09208	0.0982934	11.1104	1.12e-28	4.48e-27
MYOF	33745.6	-0.363337	0.0327375	-11.0985	1.28e-28	5.11e-27
PLB1	27.4083	3.05807	0.275591	11.0964	1.31e-28	5.22e-27
SNHG10	165.109	1.56442	0.141069	11.0898	1.41e-28	5.61e-27
EFNA5	324.669	-1.2557	0.113265	-11.0864	1.46e-28	5.81e-27
SRCAP	3688.89	-0.461753	0.0416848	-11.0772	1.62e-28	6.42e-27
SLC7A5	19003.6	0.981077	0.0886036	11.0727	1.7e-28	6.74e-27
LRP1	25386.9	-0.568461	0.0514648	-11.0456	2.3e-28	9.09e-27
SASS6	189.825	-1.35916	0.123079	-11.043	2.37e-28	9.34e-27
CEP97	273.419	-1.16149	0.105219	-11.0387	2.49e-28	9.77e-27
HMGXB4	905.09	-0.633527	0.057441	-11.0292	2.76e-28	1.08e-26
HP1BP3	5045.89	-0.419316	0.0380287	-11.0263	2.85e-28	1.12e-26
LOC400657	200.545	1.39975	0.127037	11.0185	3.11e-28	1.22e-26
TUBGCP6	1255.39	-0.795894	0.0722348	-11.0182	3.12e-28	1.22e-26
INCA1	186.574	1.50498	0.136633	11.0148	3.24e-28	1.26e-26
PSAT1	4429.33	1.12527	0.102183	11.0124	3.33e-28	1.29e-26
SIPA1L1	4384.12	-0.382251	0.0347138	-11.0115	3.36e-28	1.3e-26
COL1A2	84879.2	-0.604202	0.0549798	-10.9895	4.29e-28	1.66e-26
MICALCL	96.9495	1.87185	0.170445	10.9821	4.66e-28	1.8e-26
TSLP	99.3974	2.04549	0.186333	10.9776	4.9e-28	1.88e-26
RCAN1	2523.49	0.528466	0.0481645	10.9721	5.21e-28	2e-26
GPATCH8	1639.9	-0.602442	0.0549745	-10.9586	6.04e-28	2.31e-26
LRCH4	1810.05	-0.654771	0.0597748	-10.954	6.36e-28	2.43e-26
ZFHX3	1306.87	-0.822889	0.0751431	-10.951	6.57e-28	2.51e-26
PRDM1	422.566	0.990959	0.0905387	10.9452	7.01e-28	2.67e-26
OPN1SW	15.5698	3.32583	0.304257	10.931	8.2e-28	3.11e-26
MCL1	9727.06	0.460431	0.042135	10.9275	8.51e-28	3.22e-26
GGT1	59.8309	2.57738	0.236221	10.9109	1.02e-27	3.86e-26
CDKN1B	616.999	-1.09882	0.100761	-10.9053	1.09e-27	4.1e-26
C22orf29	1057.76	-0.772485	0.0708553	-10.9023	1.12e-27	4.23e-26
TRIO	10686.3	-0.343854	0.0315697	-10.8919	1.26e-27	4.73e-26
ARID4A	316.121	-1.27819	0.117394	-10.888	1.31e-27	4.92e-26
HYOU1	6695.69	0.481227	0.0442435	10.8768	1.49e-27	5.56e-26
FAM111B	390.411	-0.951276	0.0874637	-10.8762	1.5e-27	5.58e-26
HCFC2	732.413	-0.824034	0.0757678	-10.8758	1.5e-27	5.59e-26
DNMBP	3341.33	-0.472652	0.0434753	-10.8717	1.57e-27	5.84e-26
C3orf25	10.465	3.31068	0.304554	10.8706	1.59e-27	5.9e-26
SGK1	2118.8	0.762741	0.0702325	10.8602	1.78e-27	6.59e-26
URB1	2068.59	-0.557455	0.0513775	-10.8502	1.99e-27	7.34e-26
ERCC6L	376.805	-1.22103	0.112607	-10.8432	2.15e-27	7.91e-26
DDX12P	272.055	-1.25015	0.115311	-10.8416	2.19e-27	8.03e-26
LOC100134229	42.6502	3.02927	0.279684	10.831	2.45e-27	9e-26
LOC100506190	231.172	1.29345	0.1195	10.8238	2.66e-27	9.71e-26
FTSJD1	602.409	-0.870075	0.0804251	-10.8185	2.81e-27	1.03e-25
FLJ43663	117.103	1.76218	0.163129	10.8024	3.35e-27	1.22e-25
SLX4	690.01	-0.87945	0.0814159	-10.8019	3.37e-27	1.22e-25
NDRG1	1220.89	1.03625	0.09595	10.7998	3.45e-27	1.25e-25
KIAA2026	480.797	-0.93095	0.0862612	-10.7922	3.75e-27	1.35e-25
SCAF8	1535.43	-0.625788	0.0579847	-10.7923	3.74e-27	1.35e-25
LOC339290	697.931	0.788194	0.0732196	10.7648	5.05e-27	1.82e-25
FAT1	11783.2	-0.554435	0.0516722	-10.7298	7.37e-27	2.65e-25
CRIM1	37203.9	-0.359854	0.0335969	-10.7109	9.04e-27	3.25e-25
BCL9	302.953	-1.10928	0.103611	-10.7062	9.52e-27	3.41e-25
DOPEY1	418.689	-1.01826	0.0951482	-10.7018	9.98e-27	3.57e-25
CASC5	933.132	-1.19623	0.111792	-10.7005	1.01e-26	3.61e-25
MYO15A	28.2373	3.25074	0.30386	10.6981	1.04e-26	3.7e-25
SLFN12	534.228	-0.962003	0.0899247	-10.6979	1.04e-26	3.7e-25
POLR3B	739.882	-0.788342	0.0737568	-10.6884	1.15e-26	4.09e-25
NIN	2747.56	-0.556681	0.0521521	-10.6742	1.34e-26	4.76e-25
MED23	1107.02	-0.714884	0.0669754	-10.6738	1.35e-26	4.77e-25
CCDC165	1263.82	-0.780136	0.0730904	-10.6736	1.35e-26	4.77e-25
ZFYVE16	1010.38	-0.674418	0.0632896	-10.6561	1.63e-26	5.75e-25
QRICH2	70.2883	2.13694	0.200555	10.6551	1.65e-26	5.79e-25
PIWIL2	10.1694	3.2524	0.305378	10.6504	1.74e-26	6.08e-25
TTLL4	550.097	-0.920893	0.0865677	-10.6378	1.99e-26	6.95e-25
ZNF788	166.502	-1.69632	0.159493	-10.6357	2.03e-26	7.09e-25
FAT4	1446.38	-0.780644	0.0734489	-10.6284	2.2e-26	7.65e-25
PEAR1	3461.41	-0.402927	0.0379339	-10.6218	2.36e-26	8.2e-25
TCF20	963.246	-0.701583	0.0661674	-10.6031	2.88e-26	9.99e-25
ZBTB16	224.141	-1.38344	0.130649	-10.5889	3.35e-26	1.16e-24
ASB1	2871.63	0.571934	0.0540181	10.5878	3.39e-26	1.17e-24
FRMPD4	907.599	-0.752331	0.0711398	-10.5754	3.88e-26	1.34e-24
TNFRSF10B	7400.65	0.967965	0.091555	10.5725	4e-26	1.38e-24
ZSWIM6	596.676	0.759642	0.0718662	10.5702	4.1e-26	1.41e-24
STK4	1550.35	-0.594227	0.056241	-10.5657	4.3e-26	1.47e-24
PDP2	472.595	-0.997359	0.0944202	-10.563	4.42e-26	1.51e-24
ASAP1	7405.13	-0.457641	0.0433451	-10.5581	4.66e-26	1.59e-24
RNF34	799.89	-0.692868	0.0656514	-10.5538	4.88e-26	1.66e-24
MSC	151.3	1.68467	0.159714	10.548	5.19e-26	1.76e-24
SCN8A	780.991	-0.811562	0.0769682	-10.5441	5.41e-26	1.83e-24
LOC339894	18.1218	3.22186	0.305643	10.5412	5.58e-26	1.89e-24
PLAUR	2990.9	0.661539	0.0627669	10.5396	5.67e-26	1.92e-24
CKAP2	1535.62	-0.825201	0.0783628	-10.5305	6.25e-26	2.11e-24
ZMYM3	1078.53	-0.725219	0.0690155	-10.5081	7.93e-26	2.67e-24
RAB7A	8688.86	0.444901	0.0423752	10.4991	8.72e-26	2.93e-24
MN1	1399.54	-0.811929	0.0773864	-10.4919	9.41e-26	3.16e-24
CARS	2930.7	0.810931	0.0773218	10.4877	9.83e-26	3.29e-24
NUPL1	1945.85	0.468412	0.0446738	10.4852	1.01e-25	3.38e-24
MDN1	1405.84	-0.752542	0.0717992	-10.4812	1.05e-25	3.51e-24
XPO1	5773.23	-0.404468	0.0386199	-10.473	1.15e-25	3.82e-24
NLRP12	11.5487	3.19519	0.305284	10.4663	1.23e-25	4.1e-24
GABARAPL1	786.409	0.960176	0.0918165	10.4576	1.35e-25	4.49e-24
CDCA2	490.268	-1.18199	0.113064	-10.4541	1.4e-25	4.64e-24
KIAA1462	1438.38	-0.762938	0.073008	-10.4501	1.46e-25	4.83e-24
MEX3C	1151.54	0.68876	0.0659105	10.4499	1.47e-25	4.83e-24
SSH1	5206.44	-0.431755	0.0413697	-10.4365	1.69e-25	5.56e-24
LOC401588	116.854	1.74326	0.167173	10.4279	1.85e-25	6.08e-24
RELB	326.91	1.17771	0.112954	10.4265	1.88e-25	6.15e-24
ZNF318	774.773	-0.881817	0.0846051	-10.4227	1.95e-25	6.39e-24
ROCK2	2827.35	-0.543209	0.0521349	-10.4193	2.02e-25	6.61e-24
RSL24D1	1622.41	0.706139	0.0677935	10.416	2.1e-25	6.83e-24
VPS13D	1706.44	-0.704123	0.0676246	-10.4122	2.18e-25	7.09e-24
C14orf169	262.831	-1.15481	0.110951	-10.4082	2.27e-25	7.38e-24
ARCN1	10636.7	0.301178	0.0289475	10.4043	2.37e-25	7.68e-24
HDAC7	3103.67	-0.514388	0.0494448	-10.4033	2.4e-25	7.75e-24
ZNF407	517.649	-0.915122	0.0879849	-10.4009	2.46e-25	7.93e-24
EIF2AK4	3935.26	-0.432637	0.0415989	-10.4002	2.47e-25	7.97e-24
LPCAT1	1414	-0.658867	0.0633849	-10.3947	2.62e-25	8.43e-24
CEP250	867.787	-0.6792	0.0654564	-10.3764	3.18e-25	1.02e-23
ADIPOR2	2586.68	0.421025	0.0405832	10.3744	3.24e-25	1.04e-23
TRANK1	284.174	1.27239	0.122673	10.3723	3.32e-25	1.06e-23
PLXNA2	6730.44	-0.523502	0.0504788	-10.3707	3.37e-25	1.08e-23
BIRC6	3010.92	-0.573857	0.0553956	-10.3593	3.8e-25	1.21e-23
WDR44	929.37	-0.652581	0.0630501	-10.3502	4.18e-25	1.33e-23
KDM3B	1970.29	-0.484873	0.0468478	-10.35	4.19e-25	1.33e-23
NPAT	527.003	-0.820106	0.0794116	-10.3273	5.3e-25	1.68e-23
NKX3-1	163.39	1.40746	0.136542	10.3079	6.49e-25	2.05e-23
LNP1	51.0063	2.11255	0.205204	10.2949	7.43e-25	2.35e-23
TLL2	10.7854	3.15082	0.306169	10.2911	7.73e-25	2.44e-23
ZFPM1	167.257	1.87476	0.182211	10.2889	7.91e-25	2.49e-23
FLJ45340	768.896	-1.00317	0.0975623	-10.2824	8.46e-25	2.66e-23
SLC39A10	1066.08	0.697107	0.0678082	10.2806	8.62e-25	2.7e-23
RBMS2	3678.29	-0.576167	0.0561064	-10.2692	9.7e-25	3.04e-23
BNC2	511.702	-1.0827	0.105543	-10.2584	1.09e-24	3.38e-23
KIF13A	2603.34	-0.456844	0.0445333	-10.2585	1.08e-24	3.38e-23
TRAF5	389.342	-0.944153	0.092126	-10.2485	1.2e-24	3.74e-23
ZEB1	1896.86	-0.59156	0.0577276	-10.2474	1.22e-24	3.78e-23
MEGF8	1504.29	-0.741641	0.0725065	-10.2286	1.48e-24	4.58e-23
HYLS1	192.556	-1.46352	0.143188	-10.221	1.6e-24	4.95e-23
BAIAP2	215.972	1.38712	0.135786	10.2155	1.69e-24	5.23e-23
RTF1	1532.68	-0.462308	0.0452666	-10.213	1.73e-24	5.35e-23
SNX33	962.197	-0.740783	0.072558	-10.2095	1.8e-24	5.54e-23
HSPA1B	832.561	1.12916	0.110619	10.2077	1.83e-24	5.63e-23
H1F0	2305.33	-0.467897	0.0458955	-10.1948	2.09e-24	6.42e-23
RBM25	2636.81	-0.550233	0.0539815	-10.193	2.13e-24	6.53e-23
ZNF79	347.503	1.12135	0.110084	10.1863	2.28e-24	6.98e-23
C3orf32	14.9178	3.08256	0.302653	10.1851	2.31e-24	7.05e-23
KIAA0430	1341.28	-0.618871	0.0607642	-10.1848	2.32e-24	7.07e-23
PHF23	1359.24	-0.661792	0.0650155	-10.179	2.46e-24	7.49e-23
DST	8419.7	-0.62526	0.0614983	-10.1671	2.78e-24	8.44e-23
KDM5A	1844.2	-0.729814	0.0718116	-10.1629	2.9e-24	8.8e-23
METTL16	699	-0.864071	0.0850322	-10.1617	2.94e-24	8.9e-23
C11orf96	30.2126	2.75596	0.271447	10.1528	3.22e-24	9.72e-23
DNAJB2	1635.5	0.630537	0.062138	10.1474	3.4e-24	1.03e-22
FOXE1	622.429	-0.76369	0.0752749	-10.1453	3.48e-24	1.05e-22
SLC5A2	15.6061	3.13616	0.309191	10.1431	3.56e-24	1.07e-22
DEPDC5	322.584	-1.13491	0.111993	-10.1338	3.91e-24	1.17e-22
ARID1B	1453.73	-0.600613	0.0593015	-10.1281	4.15e-24	1.24e-22
SPOCD1	1915.24	0.676941	0.0668477	10.1266	4.21e-24	1.26e-22
PHF12	1094.12	-0.653836	0.0645911	-10.1227	4.38e-24	1.31e-22
AOX2P	13.3887	3.06605	0.303059	10.117	4.65e-24	1.38e-22
FHDC1	30.9237	2.70438	0.267306	10.1171	4.64e-24	1.38e-22
G3BP1	3969.1	-0.422239	0.0417453	-10.1146	4.76e-24	1.41e-22
SMOX	360.52	1.3785	0.136291	10.1144	4.77e-24	1.41e-22
DDN	23.5547	2.83088	0.280046	10.1086	5.06e-24	1.5e-22
ARFGEF1	2095.06	-0.493678	0.0488576	-10.1044	5.28e-24	1.56e-22
TBX18	758.011	-0.852552	0.0843838	-10.1033	5.34e-24	1.58e-22
UTP20	1852.45	-0.560474	0.0555018	-10.0983	5.62e-24	1.65e-22
CDR2	634.353	0.699997	0.0694339	10.0815	6.67e-24	1.96e-22
MACF1	7732.8	-0.654492	0.0649736	-10.0732	7.26e-24	2.13e-22
CLK2	778.528	-0.838338	0.0832454	-10.0707	7.45e-24	2.18e-22
TEX14	15.7252	3.0692	0.305078	10.0604	8.27e-24	2.42e-22
NFRKB	705.006	-0.749152	0.0745184	-10.0533	8.89e-24	2.59e-22
CHRNA4	8.62092	3.00796	0.299382	10.0472	9.45e-24	2.75e-22
ASH1L	1819.26	-0.62247	0.0620111	-10.0381	1.04e-23	3.01e-22
DHX57	808.618	-0.638666	0.0636235	-10.0382	1.04e-23	3.01e-22
KLHL20	784.269	-0.75508	0.0752214	-10.0381	1.04e-23	3.01e-22
BRWD1	875.649	-0.685188	0.0683121	-10.0303	1.12e-23	3.24e-22
FAM160B1	2315.13	-0.567036	0.0565328	-10.0302	1.12e-23	3.24e-22
VPS13C	1317.26	-0.733506	0.0731418	-10.0285	1.14e-23	3.29e-22
KIAA1045	9.3172	3.06638	0.305796	10.0275	1.15e-23	3.32e-22
IL32	119.964	1.79279	0.178795	10.0271	1.16e-23	3.33e-22
LOC100507495	109.063	1.66157	0.165775	10.023	1.21e-23	3.47e-22
PRR14L	1121.93	-0.657171	0.0655977	-10.0182	1.27e-23	3.63e-22
HERC1	1600.54	-0.720838	0.0720187	-10.009	1.39e-23	3.98e-22
RAB23	1249.31	0.632894	0.0632605	10.0046	1.46e-23	4.16e-22
FAM129C	17.8553	3.05829	0.306084	9.99167	1.66e-23	4.73e-22
MC1R	193.7	1.22892	0.123014	9.99011	1.68e-23	4.79e-22
SORT1	8933.2	-0.39633	0.0396905	-9.98552	1.76e-23	5.01e-22
EDN1	1189	-0.87829	0.0880632	-9.97341	1.99e-23	5.65e-22
C8orf58	769.507	-0.818321	0.0820654	-9.97157	2.03e-23	5.75e-22
TRNAU1AP	537.219	0.808999	0.0811539	9.96871	2.09e-23	5.91e-22
CLK1	1129.58	0.753699	0.0756342	9.96505	2.17e-23	6.12e-22
PPP1R3B	224.571	1.19233	0.119796	9.95301	2.45e-23	6.9e-22
PTPN6	11.9496	3.03581	0.305515	9.9367	2.88e-23	8.11e-22
ZNF445	779.386	-0.751991	0.0757184	-9.93142	3.04e-23	8.54e-22
C19orf21	13.1322	3.03936	0.306326	9.92196	3.34e-23	9.38e-22
EFNA2	8.51526	2.9923	0.301639	9.92013	3.4e-23	9.53e-22
ATR	1159.94	-0.729673	0.073574	-9.91754	3.49e-23	9.77e-22
C12orf5	1391.95	0.765521	0.0771928	9.917	3.51e-23	9.79e-22
GRB10	1156.87	0.867942	0.0875195	9.91712	3.51e-23	9.79e-22
ATG2A	950.421	-0.645348	0.0650914	-9.91448	3.6e-23	1e-21
MICAL3	1499.59	-0.491725	0.0496122	-9.91138	3.71e-23	1.03e-21
MYO5A	3290.61	-0.387948	0.0391581	-9.90721	3.87e-23	1.07e-21
SNX9	2128.8	0.479565	0.0484835	9.89129	4.54e-23	1.26e-21
WDFY3	2095.19	-0.638046	0.0645209	-9.88899	4.65e-23	1.29e-21
HSPA9	10649.4	0.49675	0.0502358	9.88836	4.68e-23	1.29e-21
CYR61	28803.8	-0.273439	0.0276734	-9.88096	5.03e-23	1.39e-21
GPT2	776.68	1.00663	0.101885	9.88003	5.08e-23	1.4e-21
ANKS1A	669.455	-0.706057	0.0715398	-9.86943	5.65e-23	1.55e-21
KDM5D	940.206	-0.682107	0.0691815	-9.85967	6.23e-23	1.71e-21
C11orf30	574.234	-0.804471	0.0816479	-9.85294	6.66e-23	1.82e-21
FOXC2	1512.81	-0.633765	0.0643431	-9.84978	6.87e-23	1.88e-21
MGC45800	381.632	0.919177	0.0933213	9.8496	6.88e-23	1.88e-21
IPO9	4143.91	-0.410181	0.0417107	-9.83396	8.04e-23	2.19e-21
PPP1R3D	191.468	-1.41615	0.14401	-9.83366	8.06e-23	2.19e-21
DIDO1	2182.17	0.62491	0.0636047	9.8249	8.8e-23	2.39e-21
PHLDB1	4773.7	-0.732439	0.0745688	-9.82232	9.02e-23	2.45e-21
SPATA13	397.107	-0.908434	0.0925718	-9.81329	9.87e-23	2.67e-21
BAZ2A	3132.57	-0.530311	0.0540505	-9.81138	1.01e-22	2.72e-21
ZBTB46	82.7192	1.86435	0.190046	9.80998	1.02e-22	2.75e-21
ALG2	826.603	0.633626	0.0646155	9.8061	1.06e-22	2.86e-21
PDXDC1	3823.71	0.394244	0.0402172	9.80287	1.09e-22	2.95e-21
SEMA4D	42.3	2.34647	0.239559	9.79496	1.18e-22	3.18e-21
GARS	12922	0.595558	0.060818	9.79247	1.21e-22	3.26e-21
RBM26	1264.4	-0.583392	0.059591	-9.78994	1.24e-22	3.33e-21
SBF1	3243.64	-0.405874	0.0414636	-9.78869	1.26e-22	3.37e-21
C14orf132	737.862	0.712678	0.0728154	9.78746	1.27e-22	3.4e-21
CEACAM19	100.537	1.78541	0.182421	9.78734	1.28e-22	3.4e-21
JARID2	1036.04	0.763423	0.0780019	9.78724	1.28e-22	3.4e-21
KCNH3	10.0096	3.00106	0.306638	9.78698	1.28e-22	3.41e-21
UTRN	4425.53	-0.66796	0.0682525	-9.78661	1.29e-22	3.41e-21
ZNF697	784.133	-0.841446	0.086098	-9.77312	1.47e-22	3.89e-21
PTK6	20.8759	2.96454	0.30335	9.77267	1.48e-22	3.91e-21
CDC42BPA	4127.75	-0.42292	0.0432902	-9.76942	1.52e-22	4.03e-21
PNP	1949.07	0.605535	0.0619938	9.76768	1.55e-22	4.09e-21
TG	13.9721	2.97045	0.304691	9.74906	1.86e-22	4.91e-21
USP24	2301.69	-0.495027	0.0507878	-9.74697	1.9e-22	5e-21
COL12A1	10304	-0.536958	0.0550917	-9.74663	1.91e-22	5.01e-21
FIGN	157.589	-1.33818	0.137712	-9.71719	2.55e-22	6.67e-21
LOC440944	192.707	1.32709	0.136572	9.7172	2.55e-22	6.67e-21
SOWAHC	431.234	0.982439	0.101258	9.70232	2.95e-22	7.71e-21
PIK3R4	916.767	-0.645182	0.0665059	-9.70112	2.98e-22	7.79e-21
FAM46B	310.829	-1.24382	0.128241	-9.69907	3.04e-22	7.93e-21
PRNP	2850.72	0.623917	0.0643294	9.69879	3.05e-22	7.94e-21
TLN1	36498	-0.363391	0.0374834	-9.6947	3.18e-22	8.26e-21
INHBC	11.1892	2.97616	0.307016	9.69383	3.2e-22	8.31e-21
ZNF609	1464.76	-0.518831	0.0535269	-9.69289	3.23e-22	8.38e-21
PHIP	1229.69	-0.768633	0.0793044	-9.69218	3.26e-22	8.42e-21
ARHGAP24	989.407	-0.804455	0.0830066	-9.69146	3.28e-22	8.47e-21
NFATC3	1036.14	-0.600398	0.0619952	-9.68459	3.51e-22	9.05e-21
KIAA0355	1850.38	-0.536981	0.0555249	-9.671	4e-22	1.03e-20
GLI2	839.79	-0.647401	0.0669633	-9.668	4.12e-22	1.06e-20
C2orf44	542.976	-0.895405	0.0926587	-9.66347	4.31e-22	1.11e-20
AMMECR1L	1577.31	0.591152	0.0612438	9.65245	4.8e-22	1.23e-20
FLJ44511	36.437	2.39756	0.248457	9.6498	4.93e-22	1.26e-20
KIF2A	1218.37	-0.576579	0.0597678	-9.64698	5.06e-22	1.29e-20
MAMDC4	484.713	1.10126	0.114261	9.63812	5.52e-22	1.41e-20
B7H6	532.305	0.885106	0.0918366	9.63784	5.53e-22	1.41e-20
ZMYM1	243.275	-1.20532	0.125088	-9.63575	5.65e-22	1.44e-20
DYNC1H1	28580.7	-0.4421	0.0459063	-9.6305	5.94e-22	1.51e-20
APBB2	3680.07	-0.44794	0.0465728	-9.61807	6.71e-22	1.7e-20
KIF15	342.006	-1.13268	0.117859	-9.61052	7.22e-22	1.83e-20
FRYL	1551.7	-0.601605	0.0626006	-9.61021	7.24e-22	1.83e-20
KLHL9	1522.7	-0.573825	0.0597124	-9.6098	7.27e-22	1.84e-20
UPP1	565.779	0.935294	0.0973687	9.6057	7.56e-22	1.91e-20
MEF2A	1518.75	0.59575	0.062039	9.60282	7.78e-22	1.96e-20
PLCB3	2294.57	-0.439456	0.0457672	-9.60198	7.84e-22	1.97e-20
MYO9B	4555.09	-0.442576	0.0461043	-9.59945	8.04e-22	2.02e-20
PDS5B	779.786	-0.691287	0.0720783	-9.59078	8.74e-22	2.19e-20
CUBN	30.7361	2.62434	0.273722	9.58761	9.02e-22	2.26e-20
SECISBP2L	2520.81	-0.472133	0.049259	-9.58471	9.27e-22	2.32e-20
PKD1L1	18.7067	2.84511	0.296993	9.57971	9.73e-22	2.43e-20
HUWE1	9015.04	-0.434519	0.0453872	-9.57359	1.03e-21	2.57e-20
NOTCH2	11735.4	-0.281296	0.0293822	-9.57369	1.03e-21	2.57e-20
YLPM1	2759.23	-0.507852	0.053046	-9.5738	1.03e-21	2.57e-20
SNHG1	1371	0.661608	0.0691297	9.57054	1.06e-21	2.64e-20
PSRC1	418.008	-1.35913	0.142053	-9.56775	1.09e-21	2.71e-20
ZDHHC11	23.7355	2.77277	0.289953	9.56281	1.15e-21	2.84e-20
FAM84A	675.517	-0.999306	0.104738	-9.54105	1.41e-21	3.5e-20
MPHOSPH8	1046.75	-0.541496	0.0567978	-9.53376	1.52e-21	3.75e-20
RNF145	2028.6	-0.56671	0.0594961	-9.52515	1.65e-21	4.07e-20
SLC6A13	10.1405	2.89756	0.304543	9.51448	1.83e-21	4.5e-20
POLD3	550.722	-0.868856	0.0913449	-9.51181	1.87e-21	4.61e-20
ZBTB40	1169.34	-0.589479	0.0619939	-9.50867	1.93e-21	4.74e-20
KIAA1586	212.731	-1.53036	0.16098	-9.50649	1.97e-21	4.84e-20
TENC1	3187.57	-0.676962	0.0712237	-9.50472	2.01e-21	4.91e-20
CKAP5	4657.69	-0.532325	0.0560324	-9.50031	2.09e-21	5.12e-20
PBRM1	2340.11	-0.498243	0.0524481	-9.49973	2.1e-21	5.14e-20
AXL	23158.4	-0.24353	0.0256486	-9.49488	2.2e-21	5.38e-20
KAT6B	815.083	-0.753701	0.079397	-9.4928	2.25e-21	5.47e-20
LRRC66	17.3765	2.80699	0.295699	9.49274	2.25e-21	5.47e-20
KATNAL1	2474.88	-0.469187	0.0494291	-9.49212	2.26e-21	5.5e-20
KRI1	868.084	-0.717711	0.0756128	-9.49192	2.27e-21	5.5e-20
FER1L4	61.1084	2.18098	0.229908	9.4863	2.39e-21	5.8e-20
GNPNAT1	4278.52	0.370632	0.0390744	9.48529	2.42e-21	5.85e-20
PIKFYVE	1274.1	-0.542652	0.0572782	-9.47396	2.69e-21	6.51e-20
DNAJC13	4337.12	-0.429333	0.0453196	-9.47346	2.71e-21	6.53e-20
TNNI1	7.5384	2.85512	0.301581	9.46717	2.88e-21	6.92e-20
SERP1	2645.18	0.496458	0.0524413	9.46693	2.88e-21	6.93e-20
TET3	563.894	1.01437	0.107193	9.46305	2.99e-21	7.18e-20
SIK2	1346.19	-0.585181	0.061877	-9.45717	3.16e-21	7.59e-20
SNHG7	460.996	1.04518	0.110535	9.4557	3.21e-21	7.68e-20
JMJD6	1336.1	0.469467	0.0496898	9.44794	3.46e-21	8.26e-20
RNF168	543.477	-0.831151	0.0879905	-9.44592	3.52e-21	8.41e-20
AMIGO3	239.873	1.14516	0.121281	9.44214	3.65e-21	8.71e-20
ABCA7	149.782	1.41858	0.150356	9.4348	3.92e-21	9.33e-20
TACC1	9921.18	-0.316828	0.0335834	-9.43407	3.94e-21	9.38e-20
TNFRSF12A	8189.19	0.45178	0.0478884	9.43401	3.95e-21	9.38e-20
ATXN2L	5202.01	0.491851	0.0522062	9.42131	4.45e-21	1.06e-19
CNKSR3	286.844	-1.04438	0.111014	-9.40767	5.07e-21	1.2e-19
SESTD1	711.381	-0.647692	0.068917	-9.39814	5.55e-21	1.31e-19
S1PR3	2905.5	0.387334	0.0412298	9.39452	5.75e-21	1.36e-19
TET1	95.068	-1.8242	0.194257	-9.39068	5.96e-21	1.41e-19
PLEKHM3	445.816	-0.877913	0.0935287	-9.38657	6.2e-21	1.46e-19
UBTF	2631.73	-0.45649	0.0486596	-9.3813	6.52e-21	1.53e-19
SLC8A2	16.89	2.87585	0.30657	9.38074	6.55e-21	1.54e-19
UBE2D3	7032.61	0.314709	0.0335634	9.37653	6.82e-21	1.6e-19
HOXB9	8.54036	2.86106	0.305141	9.37621	6.84e-21	1.6e-19
FSCN2	25.035	2.67842	0.285674	9.37579	6.87e-21	1.6e-19
MUC20	25.1302	2.85217	0.304202	9.37591	6.86e-21	1.6e-19
YWHAG	9889.25	0.336574	0.0359276	9.36811	7.38e-21	1.72e-19
NFATC2	17.9758	2.75418	0.294156	9.36298	7.75e-21	1.81e-19
SNHG8	862.922	0.7932	0.0847296	9.36155	7.86e-21	1.83e-19
STK36	662.856	-0.843591	0.0901282	-9.3599	7.98e-21	1.86e-19
PKLR	7.2195	2.82514	0.301856	9.35922	8.03e-21	1.86e-19
PCF11	1188.23	1.17991	0.126219	9.34807	8.93e-21	2.07e-19
STARD13	2550.56	-0.453656	0.0485473	-9.3446	9.22e-21	2.14e-19
NF1	2318.26	-0.565903	0.0605914	-9.33966	9.66e-21	2.23e-19
ZZEF1	2244.94	-0.434263	0.0465039	-9.3382	9.8e-21	2.26e-19
KCNN1	7.61986	2.8318	0.303403	9.33347	1.02e-20	2.36e-19
CRYM	16.7299	2.86224	0.306851	9.32779	1.08e-20	2.49e-19
GABBR1	616.618	-0.817365	0.0876498	-9.32535	1.11e-20	2.54e-19
DNAH2	8.18948	2.84773	0.3056	9.31849	1.18e-20	2.71e-19
WDR7	798.02	-0.714675	0.0767228	-9.31503	1.22e-20	2.8e-19
RPL24	7427.59	0.262553	0.0281866	9.3148	1.22e-20	2.8e-19
C5orf45	113.044	1.54305	0.165687	9.31305	1.24e-20	2.84e-19
PTGER3	25.2437	2.65777	0.285408	9.31218	1.25e-20	2.86e-19
C17orf85	1135.93	-0.499843	0.0536905	-9.3097	1.28e-20	2.92e-19
LYRM1	666.769	0.803331	0.0863472	9.3035	1.36e-20	3.1e-19
CBLB	763.885	0.690039	0.0742227	9.29687	1.45e-20	3.29e-19
LOC646999	19.5494	2.68269	0.288651	9.29389	1.49e-20	3.38e-19
CPLX3	8.12693	2.83094	0.304614	9.29351	1.49e-20	3.39e-19
PIAS3	2674.58	-0.44415	0.0478267	-9.28665	1.59e-20	3.61e-19
ZMYND8	1238.83	-0.596208	0.0642031	-9.28628	1.6e-20	3.62e-19
HSPA13	2163.85	0.492253	0.0530695	9.27564	1.77e-20	3.99e-19
C12orf35	391.774	-0.963751	0.103905	-9.27533	1.77e-20	4e-19
CTGF	29806.6	-0.505354	0.0545039	-9.27188	1.83e-20	4.12e-19
KIF5B	8568.76	-0.393738	0.0424883	-9.26697	1.92e-20	4.31e-19
ABCC10	961.058	-0.643672	0.0694731	-9.26505	1.95e-20	4.39e-19
FAM193B	578.005	-0.821205	0.0886591	-9.2625	2e-20	4.49e-19
PLAG1	447.321	-1.01706	0.109831	-9.26025	2.04e-20	4.58e-19
FCGBP	9.93194	2.83098	0.306253	9.24392	2.38e-20	5.32e-19
KCND1	59.4618	1.91373	0.207371	9.22857	2.74e-20	6.14e-19
KCNQ1OT1	152.112	1.3004	0.140933	9.2271	2.78e-20	6.21e-19
PRICKLE2	311.584	-1.04981	0.11379	-9.22583	2.81e-20	6.28e-19
LRRC16A	1168.17	-0.728781	0.0790234	-9.22234	2.91e-20	6.48e-19
LY6G6C	7.11171	2.75448	0.298684	9.22202	2.92e-20	6.49e-19
AMH	24.0371	2.69015	0.291916	9.21549	3.1e-20	6.89e-19
HOTAIRM1	222.957	1.09767	0.119283	9.20222	3.51e-20	7.78e-19
PITPNM3	33.0728	2.49685	0.271439	9.19858	3.63e-20	8.04e-19
C14orf43	1009.48	-0.611535	0.0664944	-9.19678	3.69e-20	8.16e-19
DLG5	2636.04	-0.340435	0.0370163	-9.19691	3.68e-20	8.16e-19
SYNCRIP	6902.9	-0.322588	0.0351429	-9.17932	4.34e-20	9.58e-19
FTH1	42772.9	0.482498	0.0525737	9.17756	4.41e-20	9.73e-19
SLC1A5	10105	0.535496	0.0583616	9.1755	4.49e-20	9.9e-19
ZNF804A	879.463	-0.676446	0.0737546	-9.17157	4.66e-20	1.03e-18
KCNG1	467.47	1.21357	0.132373	9.16779	4.83e-20	1.06e-18
FOXC1	162.042	1.43135	0.156132	9.16754	4.84e-20	1.06e-18
NAA16	4337.33	-0.911408	0.0994401	-9.1654	4.94e-20	1.08e-18
SRGAP2	1390.84	-0.506399	0.0552658	-9.16297	5.05e-20	1.11e-18
ZNF512B	1488.29	-0.648506	0.0708091	-9.15851	5.26e-20	1.15e-18
SLC5A10	184.056	1.27889	0.139784	9.14901	5.75e-20	1.25e-18
TOB2P1	75.6325	1.63936	0.179337	9.14125	6.17e-20	1.35e-18
ASPM	1349.47	-1.4303	0.156471	-9.14096	6.19e-20	1.35e-18
XPO4	1087.11	-0.539743	0.0590525	-9.14004	6.24e-20	1.36e-18
ESPL1	537.779	-1.03068	0.112775	-9.13927	6.29e-20	1.37e-18
MYO15B	39.0417	2.29464	0.251123	9.1375	6.39e-20	1.39e-18
ADARB1	2273.25	-0.434738	0.0475822	-9.13657	6.45e-20	1.4e-18
CES3	32.6888	2.57153	0.281465	9.13622	6.47e-20	1.4e-18
PCNX	2099.92	-0.413832	0.0452977	-9.13581	6.49e-20	1.4e-18
DCAF7	2920.39	-0.420043	0.045983	-9.13473	6.56e-20	1.42e-18
HTR1F	405.891	-0.973176	0.106591	-9.13004	6.85e-20	1.48e-18
PROZ	22.8214	2.57631	0.282299	9.12618	7.1e-20	1.53e-18
NHSL1	339.299	-1.1029	0.120863	-9.12517	7.16e-20	1.54e-18
C9orf37	284.491	0.945561	0.103624	9.12496	7.18e-20	1.54e-18
VPS37B	1388.79	0.712902	0.0781792	9.11882	7.59e-20	1.63e-18
NEAT1	3613.2	-0.565354	0.0620204	-9.11561	7.82e-20	1.68e-18
WIPF2	1476.4	-0.541898	0.0594579	-9.11399	7.94e-20	1.7e-18
PLEKHA7	1026.43	-0.665452	0.073073	-9.10667	8.49e-20	1.82e-18
HSD3BP4	8.83766	2.77026	0.304271	9.10461	8.66e-20	1.85e-18
NEDD4L	1349.07	0.468481	0.0514757	9.10102	8.95e-20	1.91e-18
TMEM177	169.408	-1.35356	0.148732	-9.10068	8.98e-20	1.91e-18
PCNT	1651.83	-0.470364	0.0517371	-9.09143	9.77e-20	2.08e-18
CD276	2855.22	0.415005	0.0456707	9.08688	1.02e-19	2.17e-18
KAT7	1108.99	-0.603748	0.066456	-9.08493	1.04e-19	2.2e-18
THBS1	79118	-0.98986	0.108992	-9.08195	1.07e-19	2.26e-18
SLC9A5	210.394	1.07981	0.118907	9.08116	1.07e-19	2.27e-18
NUP160	1461.85	-0.509819	0.0561866	-9.07367	1.15e-19	2.43e-18
NID2	30360	-0.302019	0.0333025	-9.06898	1.2e-19	2.54e-18
SYNPO2	1661.78	-0.688162	0.0758828	-9.06875	1.2e-19	2.54e-18
RET	14.3424	2.77583	0.306136	9.06729	1.22e-19	2.57e-18
MOCS1	622.14	-0.706319	0.0779533	-9.06079	1.3e-19	2.73e-18
MTMR4	1090.36	-0.528562	0.0583738	-9.05478	1.37e-19	2.88e-18
CEP85	466.754	-0.894906	0.0988432	-9.0538	1.38e-19	2.9e-18
TUFT1	544.213	0.98135	0.108399	9.05315	1.39e-19	2.91e-18
MYO1A	9.20902	2.76512	0.305545	9.04979	1.43e-19	3e-18
CCBE1	6505	-0.359779	0.0397694	-9.04664	1.47e-19	3.08e-18
ATRN	2463.11	-0.436096	0.0482214	-9.04362	1.52e-19	3.17e-18
PHACTR2	1537.87	-0.671791	0.0743407	-9.03665	1.62e-19	3.37e-18
CYP27B1	36.3509	2.08199	0.230745	9.02291	1.83e-19	3.82e-18
MFAP1	958.856	-0.715021	0.079308	-9.01574	1.96e-19	4.07e-18
METTL14	471.643	-0.836925	0.0928614	-9.01263	2.01e-19	4.18e-18
CLSPN	1148.14	-0.646221	0.0717038	-9.01236	2.02e-19	4.19e-18
LAMC1	29311.3	-0.331087	0.0367551	-9.00793	2.1e-19	4.36e-18
NISCH	1418.7	-0.541973	0.0602062	-9.00195	2.22e-19	4.59e-18
STARD9	533.512	-0.854406	0.095043	-8.98967	2.48e-19	5.13e-18
TPT1	29159	0.295885	0.0329291	8.98552	2.58e-19	5.32e-18
PLEKHG3	143.198	-1.43148	0.159376	-8.98181	2.66e-19	5.5e-18
HEATR5B	1116.6	-0.607856	0.067705	-8.97801	2.76e-19	5.68e-18
SEC14L2	1008.09	0.628686	0.0700429	8.97573	2.81e-19	5.8e-18
SLC6A4	7.17064	2.71875	0.303009	8.97249	2.9e-19	5.96e-18
LOC285847	24.2753	2.58337	0.288001	8.96999	2.97e-19	6.09e-18
POLR3D	1287.71	0.495764	0.0553105	8.9633	3.15e-19	6.47e-18
TONSL	859.271	-0.682063	0.0761035	-8.9623	3.18e-19	6.52e-18
PPP1R8	1285.96	-0.501494	0.0559707	-8.95994	3.25e-19	6.65e-18
CEP192	872.628	-0.67388	0.075215	-8.95939	3.26e-19	6.67e-18
NDST2	756.902	-0.72935	0.0814053	-8.95948	3.26e-19	6.67e-18
CHIC2	625.249	0.74763	0.0834524	8.95875	3.28e-19	6.7e-18
OVGP1	18.0117	2.67597	0.298741	8.95751	3.32e-19	6.77e-18
KIAA0100	5791.36	-0.360834	0.0403325	-8.9465	3.67e-19	7.47e-18
SNRNP200	7054.08	-0.316426	0.0353706	-8.94601	3.69e-19	7.49e-18
TANC1	1105.11	-0.700675	0.0783659	-8.94107	3.85e-19	7.83e-18
RPSAP52	189.383	1.14546	0.128154	8.93821	3.96e-19	8.02e-18
CNTRL	353.61	-0.954033	0.106798	-8.93303	4.15e-19	8.4e-18
COBLL1	1514.44	-0.468268	0.0524415	-8.92934	4.29e-19	8.67e-18
HECTD1	4718.78	-0.368424	0.041275	-8.92608	4.41e-19	8.92e-18
SARS	7339.34	0.537039	0.060169	8.9255	4.44e-19	8.96e-18
ISG20	14.9164	2.68781	0.301225	8.92295	4.54e-19	9.15e-18
TET2	801.539	-0.623276	0.0698787	-8.9194	4.69e-19	9.44e-18
ASNS	3706.18	1.01016	0.113307	8.91522	4.87e-19	9.79e-18
TAC3	8.32307	2.71387	0.304512	8.9122	5e-19	1.01e-17
LPP	5706.71	-0.536535	0.0602143	-8.91043	5.08e-19	1.02e-17
NAB1	721.537	0.731368	0.0821122	8.90693	5.25e-19	1.05e-17
PDE2A	34.0442	2.27302	0.255198	8.9069	5.25e-19	1.05e-17
WDR81	1380.44	-0.508715	0.0571254	-8.90525	5.33e-19	1.07e-17
PHLPP2	950.211	-0.5817	0.0653715	-8.89836	5.67e-19	1.13e-17
CDC42EP4	1183.04	-0.626119	0.0703806	-8.89619	5.78e-19	1.15e-17
JRKL	567.666	0.827755	0.0930852	8.89244	5.98e-19	1.19e-17
LOC100216546	79.0497	1.64367	0.184843	8.89227	5.99e-19	1.19e-17
FBXO32	67.7821	1.86311	0.209547	8.89115	6.05e-19	1.2e-17
TSKU	230.95	1.45908	0.16416	8.88813	6.21e-19	1.23e-17
UNC5B	351.272	1.64896	0.185573	8.88581	6.35e-19	1.26e-17
SLC39A14	6237.21	0.505189	0.0568845	8.88096	6.63e-19	1.31e-17
SRSF6	3470.15	-0.449593	0.0506469	-8.87701	6.87e-19	1.36e-17
RNF216	1588.93	-0.435709	0.0490865	-8.87636	6.91e-19	1.36e-17
SERPINE2	1106.57	0.77066	0.0868216	8.87636	6.91e-19	1.36e-17
TPBG	2510.97	0.522241	0.0588354	8.87631	6.91e-19	1.36e-17
PLCH2	39.366	2.22397	0.250627	8.87362	7.08e-19	1.4e-17
FERMT2	11449.3	0.302018	0.034071	8.86438	7.69e-19	1.51e-17
HCG18	730.38	0.646333	0.072945	8.86055	7.96e-19	1.57e-17
LOC644242	13.0677	2.7066	0.305652	8.85517	8.36e-19	1.64e-17
GGA3	1118.1	-0.570157	0.0643922	-8.85445	8.41e-19	1.65e-17
C1orf43	4149.26	0.378023	0.0427017	8.85265	8.55e-19	1.67e-17
LOC723809	10.9517	2.72613	0.308065	8.8492	8.81e-19	1.73e-17
ARID5B	2658.99	0.422723	0.0477833	8.84668	9.02e-19	1.76e-17
IRS1	3466.51	-0.434915	0.0491683	-8.84544	9.12e-19	1.78e-17
AHR	2255.28	-0.662265	0.0748992	-8.84209	9.39e-19	1.83e-17
MEG3	5510.58	0.560826	0.0634416	8.84003	9.57e-19	1.86e-17
IMP3	794.465	-0.59096	0.0668696	-8.8375	9.79e-19	1.9e-17
FAM193A	882.493	-0.656639	0.074341	-8.83281	1.02e-18	1.98e-17
SGOL2	454.656	-1.21713	0.137886	-8.82709	1.07e-18	2.09e-17
ENDOV	195.329	1.15547	0.131071	8.81556	1.19e-18	2.31e-17
UHRF1	1457.9	-0.818858	0.0931894	-8.78703	1.54e-18	2.98e-17
USP35	494.323	-0.865612	0.0985187	-8.78627	1.55e-18	2.99e-17
LOC100506548	749.263	0.61537	0.0700754	8.78154	1.61e-18	3.12e-17
MCPH1	396.272	-0.935262	0.106519	-8.78027	1.63e-18	3.15e-17
ITPRIP	4976.99	0.819608	0.0933747	8.77762	1.67e-18	3.22e-17
ZNF692	477.292	-0.795722	0.0906797	-8.77508	1.71e-18	3.29e-17
ATRX	1679.35	-0.654676	0.0746206	-8.7734	1.73e-18	3.34e-17
RRM2	5266.76	-0.352925	0.0403046	-8.75643	2.02e-18	3.87e-17
CD63	18273.1	0.226296	0.0258636	8.74958	2.14e-18	4.11e-17
UGGT1	5055.61	-0.334132	0.0382071	-8.74529	2.22e-18	4.27e-17
RIF1	1592.47	-0.470061	0.0537598	-8.74372	2.26e-18	4.32e-17
RANBP10	696.826	-0.715667	0.0819273	-8.73539	2.43e-18	4.65e-17
CTRL	39.4052	2.00716	0.229964	8.72816	2.59e-18	4.95e-17
KIAA0754	1530.11	-0.783702	0.0898189	-8.72535	2.65e-18	5.07e-17
KIF11	1337.22	-0.864189	0.0991426	-8.71663	2.87e-18	5.47e-17
DDX20	627.329	-0.685355	0.0786616	-8.7127	2.97e-18	5.65e-17
MEX3B	76.3238	1.79131	0.205698	8.70843	3.08e-18	5.86e-17
FNIP1	682.158	0.605545	0.0695475	8.70693	3.12e-18	5.94e-17
KIAA1109	1796.15	-0.650976	0.0747726	-8.70607	3.15e-18	5.97e-17
LOC100505696	87.778	1.47028	0.168942	8.70289	3.24e-18	6.14e-17
CCNL2	2039.34	-0.464752	0.0534051	-8.7024	3.25e-18	6.16e-17
GSK3B	2226.46	-0.447776	0.0514665	-8.70035	3.31e-18	6.26e-17
ZC3H13	1678.97	-0.60579	0.0696426	-8.69855	3.36e-18	6.36e-17
RAB3B	8206.68	-0.416367	0.0478759	-8.69681	3.41e-18	6.45e-17
PTPN23	2787.26	-0.457134	0.0525695	-8.6958	3.44e-18	6.5e-17
LMNB1	835.826	-1.21195	0.139382	-8.69516	3.46e-18	6.53e-17
ADAM11	22.3429	2.63849	0.303526	8.6928	3.54e-18	6.66e-17
TBC1D4	3380.61	-0.652623	0.0751053	-8.68945	3.64e-18	6.85e-17
SNX18	1683.26	-0.559649	0.0645102	-8.67536	4.12e-18	7.74e-17
TMOD3	5064.21	-0.492088	0.0567406	-8.67259	4.22e-18	7.93e-17
TEAD1	8744.57	-0.299482	0.0345536	-8.66719	4.43e-18	8.3e-17
SH3RF3	618.784	-0.822548	0.0949163	-8.66604	4.47e-18	8.38e-17
CREBZF	801.806	-0.986424	0.113855	-8.66387	4.56e-18	8.53e-17
MAP3K5	812.263	-0.781599	0.0902287	-8.66242	4.62e-18	8.63e-17
KCNA7	19.0137	2.51439	0.290494	8.65554	4.91e-18	9.16e-17
PHF17	1026.11	-0.544108	0.0628825	-8.65277	5.03e-18	9.37e-17
MEOX2	361.093	-1.90237	0.219978	-8.64799	5.24e-18	9.76e-17
CAMK2D	2975.21	-0.385519	0.0445888	-8.64611	5.33e-18	9.91e-17
SYNE2	387.157	-0.954123	0.110363	-8.64531	5.37e-18	9.97e-17
S100A14	11.4476	2.67455	0.309662	8.63702	5.77e-18	1.07e-16
TCF7L1	619.202	-0.818386	0.094784	-8.63422	5.91e-18	1.1e-16
FBXO30	972.562	0.676231	0.0783861	8.62693	6.3e-18	1.17e-16
SMC4	4374	-0.516093	0.0598246	-8.62677	6.31e-18	1.17e-16
MKI67	4420.6	-1.1523	0.133577	-8.62645	6.33e-18	1.17e-16
WDR62	788.046	-0.630877	0.0731403	-8.62558	6.38e-18	1.18e-16
C16orf88	438.29	-0.83642	0.0969844	-8.62427	6.45e-18	1.19e-16
TGFBR2	15265.4	-0.317364	0.0368093	-8.62185	6.59e-18	1.21e-16
ITGA6	7483.51	-0.354259	0.041098	-8.61985	6.7e-18	1.23e-16
ANKRD26	469.367	-0.787313	0.0913718	-8.61659	6.9e-18	1.27e-16
KDELR2	9195.27	0.300747	0.034914	8.61395	7.06e-18	1.3e-16
LOC285954	40.6729	1.9804	0.229919	8.61345	7.09e-18	1.3e-16
2022-03-07	1943.19	-0.544478	0.0632336	-8.61059	7.27e-18	1.33e-16
CLDN6	8.04074	2.58431	0.300511	8.59974	7.99e-18	1.46e-16
C20orf111	904.641	0.616487	0.0717214	8.59558	8.28e-18	1.52e-16
FAM167A	2477.05	-0.466482	0.0542816	-8.59373	8.42e-18	1.54e-16
PDLIM4	1271.55	0.528777	0.0615359	8.59298	8.47e-18	1.55e-16
MYO9A	1055.09	-0.531138	0.0618299	-8.5903	8.67e-18	1.58e-16
UBE4A	1967.07	-0.410863	0.0478319	-8.58973	8.72e-18	1.59e-16
RCC2	3651.25	0.492279	0.0573153	8.58897	8.78e-18	1.6e-16
LAMB2	16887.7	-0.287161	0.0334956	-8.57308	1.01e-17	1.83e-16
C19orf47	452.421	-0.824907	0.0963669	-8.56006	1.13e-17	2.05e-16
NR2F2	4213.8	-0.903719	0.105679	-8.55152	1.21e-17	2.2e-16
TUG1	4656.03	0.447717	0.0523767	8.54802	1.25e-17	2.27e-16
C16orf52	474.624	0.79759	0.0934032	8.53922	1.35e-17	2.44e-16
FBXO5	524.339	-0.809886	0.094843	-8.53922	1.35e-17	2.44e-16
PSG2	46.5503	2.04984	0.240203	8.5338	1.42e-17	2.56e-16
STOM	5533.49	0.585228	0.0685768	8.53391	1.41e-17	2.56e-16
CLN8	1089.36	0.56803	0.0665987	8.52915	1.47e-17	2.66e-16
CASKIN1	9.18722	2.6126	0.30634	8.52843	1.48e-17	2.67e-16
ARAP1	2080.17	-0.444304	0.0521034	-8.52736	1.5e-17	2.69e-16
IFIT5	904.272	-0.658601	0.0773063	-8.51936	1.6e-17	2.88e-16
THUMPD1	871.753	-0.573672	0.0673926	-8.51239	1.7e-17	3.06e-16
TWIST1	288.012	-0.973518	0.114372	-8.51183	1.71e-17	3.07e-16
EIF4G3	4166.31	-0.423446	0.0497609	-8.50961	1.75e-17	3.13e-16
KIAA1731	557.574	-0.694519	0.0816174	-8.50945	1.75e-17	3.13e-16
TRIAP1	952.234	0.861384	0.101294	8.50378	1.84e-17	3.28e-16
RBMS3	563.96	-0.84677	0.0997345	-8.49024	2.06e-17	3.68e-16
STIL	588.027	-0.726021	0.0855135	-8.49014	2.06e-17	3.68e-16
ARMC12	27.3762	2.3925	0.281826	8.48929	2.08e-17	3.71e-16
BARD1	206.013	-1.0117	0.11918	-8.48887	2.09e-17	3.71e-16
PPP1R12A	3117.23	-0.434282	0.05117	-8.48705	2.12e-17	3.77e-16
PLA2G10	5.505	2.50839	0.295573	8.48652	2.13e-17	3.78e-16
LPAR1	4537.51	-0.546846	0.0644412	-8.48597	2.14e-17	3.8e-16
PSMB10	420.719	0.701112	0.0827003	8.47774	2.3e-17	4.07e-16
VPS53	1350.53	-0.516286	0.0609181	-8.4751	2.35e-17	4.16e-16
NR2F1	395.157	-0.940893	0.111045	-8.47309	2.39e-17	4.23e-16
TUBE1	245.473	1.16023	0.136969	8.47076	2.44e-17	4.31e-16
MAST1	16.8819	2.5264	0.298284	8.4698	2.46e-17	4.34e-16
CALR	38729.2	0.28038	0.0331147	8.46695	2.52e-17	4.44e-16
DOCK9	1266.49	-0.523025	0.0617915	-8.46435	2.58e-17	4.54e-16
GPSM2	397.248	-0.861656	0.101865	-8.45879	2.7e-17	4.76e-16
POLQ	716.427	-0.768902	0.0909017	-8.45861	2.71e-17	4.76e-16
WDR43	2264.55	0.412555	0.0487793	8.45759	2.73e-17	4.8e-16
PKDREJ	13.9859	2.57539	0.30455	8.45637	2.76e-17	4.84e-16
PLEKHA5	451.697	-0.81581	0.0964749	-8.45618	2.76e-17	4.84e-16
TCIRG1	2266.24	-0.538256	0.0636584	-8.45538	2.78e-17	4.87e-16
SHMT2	6345.17	0.508527	0.0602431	8.44124	3.14e-17	5.49e-16
SOCS4	1193.69	0.552318	0.0654439	8.43956	3.19e-17	5.57e-16
ARHGEF12	6863.84	-0.347219	0.0411449	-8.43895	3.2e-17	5.59e-16
C1S	239.471	1.06596	0.12637	8.43524	3.31e-17	5.77e-16
RPL23	12842.4	0.238017	0.0282486	8.42578	3.58e-17	6.24e-16
TNPO2	2384.44	-0.457856	0.0543426	-8.42536	3.6e-17	6.26e-16
LDHC	8.90999	2.57338	0.30548	8.42406	3.64e-17	6.32e-16
SLC39A7	7101.77	0.270747	0.0321405	8.42383	3.64e-17	6.33e-16
DNAJB11	2511.01	0.473052	0.0561726	8.4214	3.72e-17	6.46e-16
PCNA	3120.6	0.535043	0.0635345	8.42131	3.72e-17	6.46e-16
POLE	1548.01	-0.516882	0.0613852	-8.4203	3.76e-17	6.5e-16
COL4A1	38358.3	-0.36145	0.0429355	-8.41843	3.82e-17	6.6e-16
CCDC64B	5.51239	2.49127	0.296099	8.41366	3.97e-17	6.87e-16
SEC61A1	21628	0.33087	0.039341	8.41031	4.09e-17	7.06e-16
FANCB	158.083	-1.24521	0.148101	-8.40781	4.18e-17	7.21e-16
TRPM5	5.65378	2.41401	0.287193	8.40554	4.26e-17	7.34e-16
CDC42BPB	5688.47	-0.265376	0.0315862	-8.40164	4.4e-17	7.58e-16
ARHGEF10L	1350.7	-0.626949	0.0746309	-8.40067	4.44e-17	7.64e-16
PKP4	1896.58	-0.491182	0.0584955	-8.39691	4.58e-17	7.88e-16
KIF18B	589.161	-1.44562	0.172167	-8.39663	4.59e-17	7.89e-16
ST5	632.124	-0.665596	0.0792797	-8.39555	4.64e-17	7.95e-16
CYTH1	354.944	0.864179	0.102937	8.39519	4.65e-17	7.97e-16
FRMD6	9983.5	0.274039	0.032673	8.38732	4.97e-17	8.51e-16
MAPK14	1602.02	-0.531464	0.063372	-8.38641	5.01e-17	8.57e-16
VCAN	6764.9	-0.529269	0.0631263	-8.38428	5.1e-17	8.72e-16
POPDC3	336.781	0.910547	0.108653	8.3803	5.28e-17	9.01e-16
CC2D1B	1810.04	-0.439318	0.0524681	-8.37305	5.61e-17	9.57e-16
DHDH	9.50924	2.56271	0.306301	8.36664	5.93e-17	1.01e-15
C1orf63	786.98	0.611842	0.0731404	8.36531	6e-17	1.02e-15
LONP2	1980.73	-0.423505	0.0506317	-8.36443	6.04e-17	1.03e-15
ZNF469	1859.76	0.713519	0.0853311	8.36177	6.18e-17	1.05e-15
PHC3	1053.6	-0.642726	0.0768676	-8.36146	6.19e-17	1.05e-15
SERINC4	59.2207	1.7687	0.211706	8.35453	6.57e-17	1.11e-15
PYCR1	3118.66	0.509717	0.0610167	8.35374	6.61e-17	1.12e-15
FLNA	148004	-0.353577	0.0423377	-8.35136	6.75e-17	1.14e-15
LIMS1	4554.19	0.509036	0.06101	8.34349	7.21e-17	1.22e-15
LDB1	932.159	-0.502545	0.0602406	-8.34229	7.29e-17	1.23e-15
RASD2	5.41549	2.43925	0.292574	8.3372	7.61e-17	1.28e-15
CBFA2T2	420.831	-0.77078	0.0924537	-8.33693	7.62e-17	1.28e-15
WWP2	1916.25	-0.378146	0.0454062	-8.32809	8.22e-17	1.38e-15
HOXB3	1025.84	-0.559975	0.0672558	-8.32605	8.36e-17	1.41e-15
ZNF862	140.36	1.24476	0.149514	8.32543	8.4e-17	1.41e-15
UBR2	1338.34	-0.485102	0.058278	-8.32392	8.51e-17	1.43e-15
RDH10	161.354	1.13819	0.136812	8.31936	8.84e-17	1.48e-15
BET1L	1768.41	-0.462333	0.0555779	-8.31865	8.9e-17	1.49e-15
BAG4	571.751	-0.83596	0.100528	-8.31572	9.12e-17	1.53e-15
ZCCHC11	561.372	-0.728911	0.0877496	-8.30671	9.84e-17	1.65e-15
TBCCD1	314.153	-0.866661	0.104346	-8.30565	9.93e-17	1.66e-15
ZNF562	633.365	-0.647464	0.0779983	-8.30101	1.03e-16	1.72e-15
CDCA8	877.268	-1.21451	0.146321	-8.30033	1.04e-16	1.73e-15
EIF2S2	5039.67	0.441794	0.0532407	8.29806	1.06e-16	1.76e-15
CSRNP2	1117.98	0.506427	0.061085	8.29053	1.13e-16	1.87e-15
TARS	7935.5	0.416739	0.0502663	8.29063	1.13e-16	1.87e-15
TNFAIP8L1	302.466	-0.987933	0.119173	-8.28988	1.13e-16	1.88e-15
SOCS3	874.257	0.667735	0.0805536	8.28933	1.14e-16	1.89e-15
PEA15	18951.3	0.309109	0.0372984	8.28746	1.16e-16	1.92e-15
DROSHA	2074.35	-0.468441	0.0565438	-8.28457	1.19e-16	1.96e-15
TROAP	719.669	-0.95633	0.11547	-8.28207	1.21e-16	2e-15
WDR6	2556.12	-0.434285	0.0524391	-8.28171	1.21e-16	2.01e-15
SPATA5	290.384	-0.885656	0.106978	-8.27889	1.24e-16	2.05e-15
LOC642846	174.08	-1.27061	0.153538	-8.27557	1.28e-16	2.11e-15
DCTN1	8217.56	-0.239428	0.0289351	-8.27467	1.29e-16	2.12e-15
COL5A2	22478.3	-0.357557	0.0432241	-8.27217	1.32e-16	2.17e-15
TCTE1	7.25119	2.48759	0.301	8.2644	1.4e-16	2.31e-15
LOC100506233	132.044	1.35742	0.164338	8.25994	1.46e-16	2.4e-15
LZTS1	281.275	-0.958574	0.116061	-8.25922	1.47e-16	2.41e-15
EML4	1677.53	-0.478842	0.0580133	-8.254	1.53e-16	2.51e-15
WDFY1	2376.37	-0.459877	0.0557308	-8.25176	1.56e-16	2.56e-15
DCUN1D5	987.392	0.524606	0.0636076	8.24755	1.62e-16	2.65e-15
PARP4	3006.43	-0.34651	0.0420365	-8.24307	1.68e-16	2.75e-15
SLC1A4	1181.04	0.702806	0.0852877	8.24041	1.72e-16	2.8e-15
KCTD3	1422.06	-0.462374	0.0561461	-8.23518	1.79e-16	2.93e-15
ENDOU	9.91851	2.54512	0.309128	8.23323	1.82e-16	2.97e-15
TTC24	5.6434	2.41566	0.293474	8.23126	1.85e-16	3.02e-15
SERPINE1	361223	0.256016	0.031136	8.22253	1.99e-16	3.24e-15
IQGAP3	1883.6	-0.624192	0.0759222	-8.22146	2.01e-16	3.27e-15
NDEL1	2333.82	0.47642	0.057952	8.22095	2.02e-16	3.28e-15
RABGAP1	1254.33	-0.459715	0.0559748	-8.2129	2.16e-16	3.51e-15
OPHN1	788.438	-0.565177	0.0688278	-8.21147	2.18e-16	3.54e-15
ZFP106	2866.92	-0.445291	0.0542427	-8.20924	2.23e-16	3.61e-15
TUT1	418.104	0.69629	0.0848548	8.20566	2.29e-16	3.71e-15
FAM217B	407.343	-0.936961	0.11422	-8.20313	2.34e-16	3.79e-15
AKAP11	1687.18	-0.592519	0.072234	-8.20278	2.35e-16	3.8e-15
GPAM	531.787	-0.699072	0.0852282	-8.20235	2.36e-16	3.81e-15
C17orf53	226.986	-0.944651	0.115179	-8.20161	2.37e-16	3.82e-15
SPIB	7.72739	2.51112	0.306177	8.20154	2.37e-16	3.82e-15
TNS3	2696.41	-0.397962	0.0485558	-8.19596	2.49e-16	4e-15
SCN9A	6101.97	-0.384082	0.0468676	-8.19503	2.51e-16	4.03e-15
TRAF6	683.41	-0.61569	0.0752516	-8.18175	2.8e-16	4.5e-15
BNIP3	2392.22	0.384415	0.0470092	8.17744	2.9e-16	4.66e-15
RBM15B	2064.15	0.438538	0.0536831	8.16901	3.11e-16	4.99e-15
NNT	2276.74	-0.348683	0.0426871	-8.16835	3.13e-16	5.01e-15
LOC151534	104.566	1.47844	0.18109	8.16414	3.24e-16	5.18e-15
PALLD	16878.9	-0.269811	0.0330597	-8.16133	3.31e-16	5.3e-15
MKL1	1222.15	-0.64874	0.0795036	-8.15988	3.35e-16	5.36e-15
CHD2	3130.53	0.546644	0.0669965	8.15929	3.37e-16	5.38e-15
OSGIN1	608.233	0.941275	0.115479	8.15104	3.61e-16	5.76e-15
ATP2B3	4.87136	2.34038	0.287134	8.15083	3.61e-16	5.76e-15
FOXP1	1958.72	0.510154	0.0625931	8.15032	3.63e-16	5.78e-15
PAN2	518.504	0.693357	0.0850936	8.14817	3.69e-16	5.88e-15
GEN1	566.291	-0.635088	0.0779589	-8.14645	3.75e-16	5.96e-15
DICER1	1746.16	-0.486351	0.0597083	-8.14544	3.78e-16	6e-15
EIF4A3	1923.1	0.380572	0.04676	8.13885	3.99e-16	6.33e-15
FHOD1	1953.93	-0.433484	0.0532678	-8.13783	4.02e-16	6.38e-15
CTCF	1211.11	-0.476633	0.0585848	-8.13578	4.09e-16	6.48e-15
ARHGAP27	222.749	1.05072	0.129244	8.12977	4.3e-16	6.8e-15
N4BP1	1095.47	-0.518983	0.0638541	-8.12764	4.38e-16	6.92e-15
PHRF1	2005.03	-0.657665	0.0809337	-8.12598	4.44e-16	7.01e-15
NCKAP5	446.49	-0.769775	0.0947514	-8.12415	4.5e-16	7.11e-15
MLL4	1572.31	-0.548741	0.0675624	-8.12199	4.59e-16	7.23e-15
ZFAND2A	425.596	0.869499	0.107181	8.11243	4.96e-16	7.81e-15
PALM	8.28739	2.44735	0.301749	8.11053	5.04e-16	7.93e-15
DGCR2	1894.8	-0.453918	0.0560074	-8.1046	5.29e-16	8.32e-15
RAI1	1332.52	-0.630745	0.077844	-8.10268	5.38e-16	8.44e-15
ARMC7	269.428	-1.06206	0.131081	-8.10231	5.39e-16	8.46e-15
REM2	14.1878	2.51328	0.3102	8.10213	5.4e-16	8.47e-15
HJURP	640.681	-1.55924	0.192587	-8.09629	5.67e-16	8.88e-15
WARS	4101.85	0.486516	0.0601098	8.09378	5.78e-16	9.05e-15
PRKCA	4414.75	-0.371881	0.0459475	-8.0936	5.79e-16	9.06e-15
DYNC2H1	774.172	-0.675885	0.0835449	-8.09007	5.96e-16	9.31e-15
PLCG1	3408.57	-0.406596	0.0502598	-8.08989	5.97e-16	9.32e-15
UBN2	297.174	-0.928898	0.114848	-8.0881	6.06e-16	9.45e-15
TIGD3	13.8149	2.50895	0.310309	8.08533	6.2e-16	9.66e-15
KLF6	10966.7	0.316559	0.0391662	8.08245	6.35e-16	9.88e-15
ASXL1	2704.6	-0.358892	0.0444278	-8.07809	6.58e-16	1.02e-14
PYGO2	820.501	0.596301	0.0738563	8.07379	6.81e-16	1.06e-14
TNFRSF10D	8255.21	0.546842	0.0677388	8.07281	6.87e-16	1.07e-14
ALMS1	606.861	-0.740936	0.0918453	-8.06722	7.19e-16	1.12e-14
RPL15	19684.3	0.244605	0.030345	8.06079	7.58e-16	1.17e-14
ARSJ	6358.61	-0.434638	0.0539317	-8.05904	7.69e-16	1.19e-14
FAM83E	7.16975	2.36826	0.293945	8.05683	7.83e-16	1.21e-14
THSD1	417.048	1.08888	0.135153	8.05663	7.84e-16	1.21e-14
CCRN4L	295.829	0.923348	0.114638	8.05445	7.98e-16	1.23e-14
SPAG7	1107.18	0.50374	0.0625608	8.05201	8.14e-16	1.26e-14
VCL	18192.6	-0.284403	0.0353273	-8.05052	8.24e-16	1.27e-14
PLCB4	1256.51	-0.602159	0.0748272	-8.04733	8.46e-16	1.3e-14
ELL2	6221.49	0.457937	0.0569539	8.04049	8.95e-16	1.38e-14
MYADML2	10.2368	2.48257	0.308793	8.03959	9.01e-16	1.39e-14
SCRN1	9504.1	-0.235331	0.0292791	-8.03751	9.17e-16	1.41e-14
C14orf102	308.831	-0.918796	0.114351	-8.03485	9.37e-16	1.44e-14
BPTF	2464.28	-0.373538	0.0465075	-8.03178	9.61e-16	1.47e-14
CHD5	6.70657	2.45206	0.305319	8.03115	9.66e-16	1.48e-14
PCDH18	1173.89	-0.562309	0.0700792	-8.02392	1.02e-15	1.57e-14
RFX7	709.182	-0.59075	0.0737213	-8.01329	1.12e-15	1.71e-14
PPP1R18	8010.3	0.372604	0.0465045	8.0122	1.13e-15	1.72e-14
TRPM2	11.9629	2.47834	0.309421	8.00959	1.15e-15	1.76e-14
ATOH8	407.007	-0.794067	0.0991457	-8.0091	1.16e-15	1.76e-14
PDGFRA	1222.56	-0.810869	0.101247	-8.0088	1.16e-15	1.76e-14
ZFPM2	142.349	-1.18225	0.14762	-8.00872	1.16e-15	1.76e-14
FBXO42	692.445	-0.625277	0.0780842	-8.00772	1.17e-15	1.78e-14
C7orf58	2507.98	-0.386614	0.0482841	-8.00707	1.17e-15	1.79e-14
ZNF780A	301.665	-0.981212	0.122578	-8.00481	1.2e-15	1.82e-14
BDNF	1231.15	-0.48282	0.0603401	-8.00164	1.23e-15	1.86e-14
PHLDA1	5929.88	0.565084	0.0707014	7.99255	1.32e-15	2e-14
CHRM5	8.60432	2.46862	0.308889	7.99191	1.33e-15	2.01e-14
ZNF337	558.852	0.699968	0.0876264	7.9881	1.37e-15	2.07e-14
KDM3A	598.128	0.628063	0.0786306	7.98751	1.38e-15	2.08e-14
ARFGEF2	2446.09	-0.363366	0.0455041	-7.98534	1.4e-15	2.12e-14
TBK1	963.123	-0.550569	0.0689559	-7.98436	1.41e-15	2.13e-14
STX3	576.606	0.758676	0.0950459	7.9822	1.44e-15	2.17e-14
LOC654433	438.843	0.8227	0.103139	7.97663	1.5e-15	2.27e-14
TERT	17041.3	-0.405839	0.0509307	-7.96845	1.61e-15	2.42e-14
LOC339666	8.15444	2.45478	0.308086	7.96783	1.61e-15	2.43e-14
KIAA0247	1241.49	0.629459	0.0790079	7.96704	1.63e-15	2.44e-14
FTL	38115.9	0.371248	0.0466211	7.9631	1.68e-15	2.52e-14
TMEM217	31.0984	2.14025	0.268785	7.96267	1.68e-15	2.53e-14
FAM179A	8.82818	2.44404	0.306989	7.96132	1.7e-15	2.55e-14
RXFP4	5.34305	2.33661	0.293546	7.95993	1.72e-15	2.58e-14
ASPRV1	8.29585	2.44877	0.308048	7.94933	1.88e-15	2.81e-14
FAM102B	210.468	-1.0829	0.136327	-7.94338	1.97e-15	2.94e-14
LRRFIP1	5509.34	0.386189	0.0486243	7.94229	1.98e-15	2.96e-14
PHLDB2	189.463	-1.01427	0.12771	-7.94198	1.99e-15	2.97e-14
CCNB1IP1	664.539	0.701739	0.088365	7.94137	2e-15	2.98e-14
C6orf47	703.567	-0.636019	0.0800922	-7.94108	2e-15	2.99e-14
FZD8	97.2306	1.4561	0.183597	7.93095	2.17e-15	3.24e-14
ARHGAP21	5988.57	0.356839	0.0450062	7.92865	2.22e-15	3.29e-14
LTN1	1249.97	-0.469113	0.0591667	-7.92867	2.21e-15	3.29e-14
PAQR6	42.1496	1.91709	0.24181	7.92808	2.23e-15	3.3e-14
DLX2	36.7861	2.11929	0.267388	7.92589	2.27e-15	3.36e-14
CASP10	24.0581	2.27468	0.287288	7.91777	2.42e-15	3.58e-14
FBN1	50549.9	-0.623833	0.078821	-7.91455	2.48e-15	3.67e-14
ZNF843	10.376	2.44029	0.308416	7.91236	2.53e-15	3.74e-14
KAZALD1	37.8747	2.02493	0.255941	7.9117	2.54e-15	3.75e-14
TBC1D23	1140.68	0.446321	0.0564143	7.91149	2.54e-15	3.76e-14
MSH4	8.75543	2.40082	0.303477	7.91103	2.55e-15	3.77e-14
SPIRE2	73.7686	1.37892	0.174335	7.90962	2.58e-15	3.81e-14
C9orf139	5.05018	2.28016	0.2883	7.90897	2.6e-15	3.82e-14
LMO4	617.871	0.82025	0.103731	7.90745	2.63e-15	3.87e-14
GNL3L	1040.56	-0.539231	0.0681957	-7.90712	2.63e-15	3.87e-14
RALA	1814.42	0.488297	0.0617645	7.90578	2.66e-15	3.91e-14
FLJ41484	69.2253	1.88964	0.239064	7.90433	2.69e-15	3.96e-14
GK5	1374.77	-0.736242	0.0931529	-7.90358	2.71e-15	3.98e-14
HMGA2	8387.93	-0.410699	0.0519844	-7.90043	2.78e-15	4.07e-14
2022-09-11	22823.9	-0.24334	0.0308145	-7.89693	2.86e-15	4.19e-14
LYSMD1	208.552	-1.15535	0.146316	-7.89624	2.87e-15	4.21e-14
COL4A3BP	557.807	-0.775757	0.0982664	-7.89443	2.92e-15	4.26e-14
PDE4A	873.225	-0.570122	0.0723004	-7.88546	3.13e-15	4.58e-14
PPIF	3093.82	0.424913	0.0539147	7.88121	3.24e-15	4.73e-14
PTAFR	21.1726	2.31695	0.294012	7.88045	3.26e-15	4.76e-14
ZNF215	186.465	-1.15535	0.146616	-7.88012	3.27e-15	4.77e-14
SH3D19	1772.11	-0.59307	0.0752812	-7.87807	3.32e-15	4.84e-14
FER1L6	5.00618	2.29113	0.290954	7.87453	3.42e-15	4.98e-14
FANCM	308.778	-0.81692	0.103748	-7.87409	3.43e-15	4.99e-14
KDM2B	579.25	-0.630063	0.0800652	-7.86938	3.56e-15	5.18e-14
ATM	1532.73	-0.60648	0.077081	-7.86808	3.6e-15	5.23e-14
HEATR3	530.349	-0.602446	0.076669	-7.85775	3.91e-15	5.67e-14
CTC1	348.519	-0.833023	0.106047	-7.85519	3.99e-15	5.78e-14
LNX2	539.894	-0.738972	0.0940842	-7.85437	4.02e-15	5.82e-14
SLC6A12	4.33901	2.21802	0.282524	7.85074	4.14e-15	5.98e-14
HSPA1A	1165.26	0.756102	0.0963368	7.84853	4.21e-15	6.08e-14
C4orf21	287.536	-0.804879	0.102573	-7.84688	4.27e-15	6.16e-14
LRRC58	1055.8	-0.566367	0.0721896	-7.84555	4.31e-15	6.22e-14
BCR	1448.85	-0.425712	0.0542678	-7.84466	4.34e-15	6.26e-14
KIAA0195	1049.5	-0.516996	0.0659213	-7.84263	4.41e-15	6.35e-14
C5orf42	859.273	-0.663174	0.08458	-7.84079	4.48e-15	6.44e-14
NR1H3	108.406	1.19874	0.152979	7.83596	4.65e-15	6.69e-14
LOC100268168	46.4231	1.75809	0.224385	7.83516	4.68e-15	6.73e-14
RANBP6	942.013	-0.553117	0.0706097	-7.83344	4.75e-15	6.81e-14
CCDC11	12.3681	2.42502	0.30967	7.831	4.84e-15	6.94e-14
TAF5	125.316	-1.22635	0.15665	-7.82865	4.93e-15	7.07e-14
EREG	1984.38	0.889371	0.113615	7.82797	4.96e-15	7.1e-14
GRIN2C	24.6913	2.25781	0.28869	7.82089	5.25e-15	7.5e-14
SMC2	1794.88	-0.468567	0.0599956	-7.81002	5.72e-15	8.17e-14
UPF2	1354.44	-0.461281	0.0590853	-7.80703	5.85e-15	8.36e-14
ANKRD10	283.475	0.862348	0.110531	7.80191	6.1e-15	8.7e-14
PPIL2	1123.49	-0.50456	0.0647299	-7.79487	6.45e-15	9.19e-14
RASD1	28.7717	2.04592	0.262887	7.78251	7.11e-15	1.01e-13
EFCAB4A	36.7959	1.99501	0.256379	7.78151	7.17e-15	1.02e-13
SLC7A7	25.0167	2.23269	0.287125	7.776	7.49e-15	1.06e-13
ETAA1	394.807	-0.844018	0.108557	-7.77491	7.55e-15	1.07e-13
TLR9	8.09331	2.39116	0.307574	7.77426	7.59e-15	1.08e-13
FANCE	679.948	-0.587301	0.075571	-7.77151	7.76e-15	1.1e-13
RBM15	364.344	0.867525	0.111643	7.77054	7.82e-15	1.11e-13
EIF2C2	739.085	0.675227	0.086949	7.76579	8.11e-15	1.15e-13
MYO1B	7139.72	-0.382815	0.0493019	-7.76472	8.18e-15	1.16e-13
ACCN3	28.5768	2.08893	0.269054	7.76398	8.23e-15	1.16e-13
THOC6	282.335	0.772046	0.0994926	7.75984	8.5e-15	1.2e-13
PIWIL4	20.3151	2.2615	0.291479	7.75872	8.58e-15	1.21e-13
SHPRH	237.525	-1.02143	0.131669	-7.75755	8.66e-15	1.22e-13
KIFC1	1290.18	-0.962977	0.124259	-7.74975	9.21e-15	1.3e-13
DDX21	7143.61	0.318289	0.0410728	7.74937	9.23e-15	1.3e-13
NRP1	12175.9	-0.357659	0.0461638	-7.7476	9.36e-15	1.32e-13
ZNF346	307.951	-0.874293	0.112927	-7.74213	9.78e-15	1.37e-13
DPF3	202.54	-0.937303	0.121097	-7.74011	9.93e-15	1.4e-13
MED20	748.889	-0.566668	0.0732193	-7.73932	1e-14	1.4e-13
AQP3	51.5685	1.82256	0.235556	7.73726	1.02e-14	1.43e-13
DQX1	15.4793	2.30632	0.298213	7.73379	1.04e-14	1.46e-13
CHCHD2	5030.17	0.363739	0.0470508	7.73078	1.07e-14	1.5e-13
ARFGAP2	1755.21	-0.455027	0.0588619	-7.73043	1.07e-14	1.5e-13
CSDA	5422.73	0.405928	0.0525102	7.73046	1.07e-14	1.5e-13
VWA7	39.5665	1.83157	0.237084	7.72541	1.11e-14	1.56e-13
FZD4	728.71	-0.587476	0.0760461	-7.72526	1.12e-14	1.56e-13
BTK	6.04813	2.26917	0.293948	7.71965	1.17e-14	1.63e-13
NUP214	1785	-0.436605	0.0565662	-7.71848	1.18e-14	1.64e-13
NUPR1	1171.55	0.712886	0.0924053	7.71477	1.21e-14	1.69e-13
DNMT1	5039.16	-0.384909	0.0498933	-7.71464	1.21e-14	1.69e-13
ISL2	165.007	1.18948	0.154205	7.71365	1.22e-14	1.7e-13
SPTBN2	23.1901	2.30447	0.299089	7.70498	1.31e-14	1.82e-13
EEA1	1534.04	-0.64355	0.0835269	-7.7047	1.31e-14	1.82e-13
TFAMP1	3.58024	2.03254	0.264059	7.69727	1.39e-14	1.93e-13
NSD1	2957.83	-0.415164	0.0539406	-7.6967	1.4e-14	1.94e-13
RAD54B	212.107	-0.891031	0.115861	-7.69052	1.47e-14	2.03e-13
MYH3	18.2536	2.25916	0.293804	7.68936	1.48e-14	2.05e-13
COL5A1	17085.4	-0.40608	0.0528327	-7.68615	1.52e-14	2.1e-13
TBC1D12	286.231	-0.918123	0.119464	-7.68534	1.53e-14	2.11e-13
ZNF432	199.778	0.982624	0.127874	7.68431	1.54e-14	2.12e-13
ATP13A3	5567.53	0.332407	0.0432917	7.6783	1.61e-14	2.22e-13
COL4A5	3075.14	-0.429285	0.0559216	-7.67654	1.63e-14	2.25e-13
MKLN1	1492.41	-0.431796	0.0562605	-7.67494	1.65e-14	2.28e-13
INPP1	826.778	0.568227	0.0740504	7.67351	1.67e-14	2.3e-13
RSBN1	266.96	-1.08284	0.141122	-7.67305	1.68e-14	2.31e-13
SPEF1	10.6578	2.38075	0.310274	7.67307	1.68e-14	2.31e-13
HSP90AB1	34408.6	0.251307	0.0327612	7.67089	1.71e-14	2.35e-13
DPYSL2	2455.51	-0.339159	0.0442228	-7.66932	1.73e-14	2.37e-13
CDC25B	1817.18	-0.568465	0.0741243	-7.66908	1.73e-14	2.37e-13
CEP350	1346.18	-0.449357	0.0586211	-7.66544	1.78e-14	2.44e-13
TMEM119	19.5312	2.21972	0.289583	7.66524	1.78e-14	2.44e-13
ZNF292	526.929	-0.627065	0.0818245	-7.66354	1.81e-14	2.47e-13
CNKSR1	13.2707	2.33729	0.305062	7.66168	1.84e-14	2.51e-13
HSH2D	31.3771	1.83099	0.239	7.66103	1.84e-14	2.52e-13
ARNT	1149.16	-0.439268	0.0573482	-7.65967	1.86e-14	2.54e-13
NR3C1	2997.11	0.28656	0.0374151	7.65892	1.88e-14	2.56e-13
CSGALNACT2	2420.34	0.431014	0.056286	7.65756	1.89e-14	2.58e-13
ABCF1	2681.44	-0.301965	0.0394363	-7.65703	1.9e-14	2.59e-13
SLFN5	2008.01	0.501357	0.0654782	7.65685	1.91e-14	2.59e-13
SUFU	445.12	-0.70835	0.092519	-7.65627	1.91e-14	2.6e-13
RASA1	2219.13	-0.45312	0.0591863	-7.65584	1.92e-14	2.61e-13
MYH9	103672	-0.24824	0.0324357	-7.6533	1.96e-14	2.66e-13
MIR210HG	76.0493	1.46704	0.191904	7.64463	2.1e-14	2.84e-13
CCDC71	466.397	-0.675594	0.0883776	-7.64441	2.1e-14	2.84e-13
KLF3	755.416	0.642437	0.0840525	7.64328	2.12e-14	2.87e-13
VWA3A	6.18687	2.30324	0.301525	7.63864	2.2e-14	2.97e-13
G2E3	607.442	-0.827556	0.108446	-7.63102	2.33e-14	3.15e-13
FKBP1A	7777.12	0.260407	0.0341291	7.63006	2.35e-14	3.17e-13
ATP2A1	41.7932	1.70448	0.223405	7.62953	2.36e-14	3.18e-13
LOC284837	10.9099	2.36592	0.310164	7.62795	2.39e-14	3.22e-13
FKBPL	107.786	-1.2871	0.168865	-7.62207	2.5e-14	3.36e-13
SRGAP1	1389.41	-0.548349	0.0719726	-7.61886	2.56e-14	3.45e-13
ENC1	794.473	-0.56153	0.0737133	-7.61775	2.58e-14	3.47e-13
IPO7	7813.17	0.235546	0.0309707	7.60546	2.84e-14	3.82e-13
TSPAN14	3474.34	-0.312302	0.0411028	-7.59806	3.01e-14	4.04e-13
SNRPA	1793.22	0.330207	0.0434742	7.59547	3.07e-14	4.12e-13
TFG	3942.05	0.267763	0.035262	7.59353	3.11e-14	4.17e-13
SPG7	1737.84	-0.430736	0.0567266	-7.59318	3.12e-14	4.18e-13
VPS18	1534.62	-0.542416	0.0714371	-7.59292	3.13e-14	4.19e-13
INTS1	3565.21	-0.386677	0.0509369	-7.59129	3.17e-14	4.24e-13
PKD2	3347.96	-0.379128	0.0499823	-7.58524	3.32e-14	4.44e-13
SLC34A3	12.1048	2.3509	0.309949	7.58478	3.33e-14	4.45e-13
ATG2B	842.939	-0.563967	0.074372	-7.58306	3.37e-14	4.51e-13
PRUNE	192.788	-1.00167	0.132132	-7.58086	3.43e-14	4.58e-13
LINC00475	24.6921	2.24129	0.295899	7.5745	3.61e-14	4.81e-13
FAM22D	19.6786	2.19232	0.289479	7.57333	3.64e-14	4.84e-13
LOC338799	169.067	1.19604	0.157972	7.57122	3.7e-14	4.92e-13
C3orf45	5.08294	2.20406	0.291165	7.56983	3.74e-14	4.97e-13
FAT2	13.5412	2.35526	0.311138	7.56983	3.74e-14	4.97e-13
BAAT	4.52728	2.14333	0.283151	7.56955	3.75e-14	4.97e-13
DAB2IP	1238.89	-0.483072	0.0638456	-7.56625	3.84e-14	5.1e-13
LOC221442	51.9795	1.64668	0.217697	7.56412	3.91e-14	5.18e-13
SIPA1L3	2216	-0.423368	0.0559767	-7.5633	3.93e-14	5.21e-13
USP34	3303.77	-0.421519	0.0557506	-7.5608	4.01e-14	5.3e-13
ITGAX	5.06423	2.19695	0.290693	7.55763	4.1e-14	5.43e-13
LUST	91.9098	-1.45984	0.193238	-7.55464	4.2e-14	5.55e-13
SNX27	573.728	-0.635199	0.0841735	-7.5463	4.48e-14	5.91e-13
NOL6	3401.37	-0.350688	0.0464895	-7.54338	4.58e-14	6.04e-13
NUCKS1	7259.07	-0.422612	0.0560418	-7.54101	4.66e-14	6.15e-13
PMEPA1	70.7105	1.64095	0.21764	7.53975	4.71e-14	6.2e-13
CNTFR	5.64047	2.21764	0.294144	7.53929	4.73e-14	6.22e-13
DDX58	680.169	-0.616709	0.0818155	-7.5378	4.78e-14	6.29e-13
ODZ3	1685.14	-0.446823	0.0592861	-7.53673	4.82e-14	6.34e-13
L3MBTL1	20.0336	2.14735	0.284999	7.53461	4.9e-14	6.43e-13
INO80	1383.98	-0.394036	0.0523041	-7.53355	4.94e-14	6.48e-13
SEC13	6057.88	0.292343	0.0388185	7.53102	5.03e-14	6.6e-13
TAF8	355.513	-0.858193	0.114019	-7.52674	5.2e-14	6.82e-13
ACVR1B	729.153	-0.560507	0.07447	-7.52662	5.21e-14	6.82e-13
UBR5	3420.78	-0.317535	0.0421982	-7.52485	5.28e-14	6.91e-13
RNMT	868.176	0.492959	0.0655188	7.52393	5.32e-14	6.95e-13
USP19	1378.11	-0.462699	0.0614989	-7.5237	5.32e-14	6.96e-13
TMEM167B	1141.93	0.528013	0.070222	7.5192	5.51e-14	7.2e-13
CASQ1	5.29487	2.22188	0.295576	7.5171	5.6e-14	7.31e-13
TJP3	5.72062	2.24716	0.299036	7.51469	5.7e-14	7.44e-13
PELI2	94.7502	1.30699	0.174029	7.51016	5.91e-14	7.69e-13
GLG1	6595.56	-0.266434	0.0354885	-7.50762	6.02e-14	7.84e-13
SLC45A2	6.13749	2.22424	0.296294	7.50687	6.06e-14	7.88e-13
FAM108C1	197.063	-1.00417	0.133823	-7.5037	6.2e-14	8.06e-13
CCDC150	139.87	-1.00357	0.133759	-7.5028	6.25e-14	8.11e-13
ACRC	57.7266	1.57359	0.209749	7.50226	6.27e-14	8.14e-13
DAAM2	2873.51	-0.507605	0.0676609	-7.50219	6.28e-14	8.14e-13
NCOA3	3660.2	-0.335118	0.0446785	-7.50066	6.35e-14	8.23e-13
MECOM	432.601	-0.698746	0.0931663	-7.49999	6.38e-14	8.27e-13
RRNAD1	284.913	0.773967	0.103206	7.49925	6.42e-14	8.31e-13
NCS1	1542.97	0.393854	0.0525294	7.49778	6.49e-14	8.39e-13
SERTAD2	1806.62	0.38812	0.0517736	7.49649	6.55e-14	8.47e-13
ZC3H3	634.98	-0.678154	0.0904826	-7.49485	6.64e-14	8.57e-13
PLK4	589.393	-0.613956	0.0819271	-7.49393	6.68e-14	8.62e-13
TRPC6	1174.36	-0.652622	0.0870966	-7.49309	6.73e-14	8.67e-13
DNM1P46	12.1235	2.2851	0.305137	7.48877	6.95e-14	8.96e-13
EPG5	3317	-0.320529	0.0428039	-7.48831	6.98e-14	8.98e-13
FHL2	8499.9	0.504912	0.0674383	7.48703	7.04e-14	9.06e-13
ANKRD45	6.38976	2.17145	0.290325	7.47937	7.47e-14	9.6e-13
NAT10	1567.34	-0.391788	0.0523832	-7.47927	7.47e-14	9.6e-13
SF3B3	6058.48	-0.287219	0.0384131	-7.47711	7.6e-14	9.75e-13
ABCC5	776.151	-0.556781	0.074496	-7.47397	7.78e-14	9.98e-13
GPR132	8.61298	2.26811	0.303516	7.47277	7.85e-14	1.01e-12
ITSN1	2131.62	-0.403154	0.0540032	-7.46536	8.31e-14	1.06e-12
HIPK3	1051.71	0.554973	0.0743682	7.4625	8.49e-14	1.09e-12
POU2F1	240.9	-0.974481	0.130597	-7.46176	8.54e-14	1.09e-12
SLC25A25	745.543	0.604906	0.0810791	7.46069	8.61e-14	1.1e-12
PHGDH	3589.88	0.602792	0.0808023	7.46008	8.65e-14	1.1e-12
EXT1	3762.53	-0.297545	0.0398898	-7.45916	8.71e-14	1.11e-12
TNS4	8.59577	2.30693	0.30928	7.45905	8.71e-14	1.11e-12
HEATR6	663.455	-0.539571	0.0723437	-7.45844	8.76e-14	1.12e-12
ELL	604.086	0.57578	0.0772069	7.45762	8.81e-14	1.12e-12
BRD3	474.852	-0.692536	0.0928764	-7.45653	8.88e-14	1.13e-12
SLC25A44	1022.39	-0.44903	0.0603136	-7.44492	9.7e-14	1.23e-12
MEIS2	514.635	-0.750641	0.100874	-7.44134	9.97e-14	1.27e-12
CRY2	327.53	-0.845774	0.113662	-7.44112	9.98e-14	1.27e-12
FAM26E	954.426	-0.476899	0.0641326	-7.43614	1.04e-13	1.32e-12
STK10	2816.29	-0.378537	0.0509111	-7.43525	1.04e-13	1.32e-12
NCAPD3	1703.37	-0.534883	0.0719819	-7.43079	1.08e-13	1.37e-12
VASN	4695.89	0.847566	0.114065	7.43056	1.08e-13	1.37e-12
TGOLN2	10801.4	-0.204651	0.0275589	-7.42593	1.12e-13	1.42e-12
ZXDC	788.08	-0.60409	0.081361	-7.42481	1.13e-13	1.43e-12
ETV6	357.522	-0.852592	0.114837	-7.42438	1.13e-13	1.43e-12
KIF3B	2242.3	-0.338827	0.0456384	-7.42416	1.13e-13	1.43e-12
L1CAM	9.08551	2.29892	0.309654	7.42417	1.13e-13	1.43e-12
FLCN	1010.99	0.597734	0.0805306	7.42244	1.15e-13	1.45e-12
ACIN1	4241.56	-0.28471	0.0383634	-7.42139	1.16e-13	1.46e-12
ALKBH4	189.464	-1.07179	0.14446	-7.41931	1.18e-13	1.48e-12
ADCY10	9.59828	2.30105	0.310163	7.41884	1.18e-13	1.49e-12
SAMD9	1082.96	-0.517734	0.0698005	-7.41734	1.19e-13	1.5e-12
IGSF9	4.48449	2.12597	0.286707	7.41515	1.21e-13	1.53e-12
EIF5	7217.11	0.371843	0.0501483	7.41486	1.22e-13	1.53e-12
ARHGAP30	13.6568	2.28822	0.308685	7.4128	1.24e-13	1.55e-12
NAMPT	1060.75	0.445343	0.0600962	7.4105	1.26e-13	1.58e-12
CNBP	6546.36	0.392188	0.0529469	7.40718	1.29e-13	1.62e-12
MEGF9	772.915	-0.536362	0.0724212	-7.40614	1.3e-13	1.63e-12
AMOTL1	3834.06	-0.245517	0.033151	-7.406	1.3e-13	1.63e-12
CRELD1	464.36	0.675276	0.0911878	7.40533	1.31e-13	1.63e-12
TBC1D2B	1776.89	0.435082	0.058752	7.40541	1.31e-13	1.63e-12
PCTP	290.284	-0.916244	0.123746	-7.40424	1.32e-13	1.65e-12
USF1	594.336	-0.607535	0.0820669	-7.40293	1.33e-13	1.66e-12
PDZD4	6.15115	2.25839	0.305103	7.40206	1.34e-13	1.67e-12
PKD2L1	4.46089	2.06705	0.27925	7.40214	1.34e-13	1.67e-12
TRIM33	854.175	-0.558292	0.0754269	-7.40176	1.34e-13	1.67e-12
DBF4B	488.233	-0.608194	0.0822077	-7.39827	1.38e-13	1.71e-12
CYLD	1446.65	0.404438	0.0546776	7.39677	1.4e-13	1.73e-12
PFAS	1437.13	-0.514339	0.069569	-7.39322	1.43e-13	1.78e-12
CYTH3	2573.06	-0.321546	0.0434932	-7.39302	1.44e-13	1.78e-12
CAMKK1	181.226	0.925389	0.125202	7.39118	1.46e-13	1.8e-12
SPRED1	2499.49	-0.650242	0.0880322	-7.38641	1.51e-13	1.87e-12
GIT2	2243.45	-0.418248	0.0566319	-7.38538	1.52e-13	1.88e-12
MOCS3	298.808	0.788817	0.106813	7.38505	1.52e-13	1.88e-12
TOM1L2	4753.07	-0.359049	0.0486424	-7.38139	1.57e-13	1.94e-12
CDKN2B	600.771	0.643122	0.0871442	7.37997	1.58e-13	1.96e-12
TAF1C	915.625	-0.502865	0.0681449	-7.37934	1.59e-13	1.96e-12
KIAA1609	1795.54	-0.451498	0.0612561	-7.37067	1.7e-13	2.09e-12
ZNF629	932.252	-0.447134	0.0607022	-7.36601	1.76e-13	2.17e-12
TBL1X	1471.5	-0.449729	0.0611052	-7.35992	1.84e-13	2.27e-12
C16orf53	724.912	-0.571624	0.077679	-7.35879	1.86e-13	2.28e-12
SLC13A3	14.3751	2.23857	0.304252	7.35759	1.87e-13	2.3e-12
RGMB	5597.6	0.360694	0.0490286	7.35679	1.88e-13	2.32e-12
FAM90A1	5.04985	2.16385	0.294145	7.3564	1.89e-13	2.32e-12
BUD13	473.195	-0.6849	0.093131	-7.35416	1.92e-13	2.36e-12
ABCD4	313.305	-0.758909	0.103268	-7.34896	2e-13	2.45e-12
CENPJ	592.561	-0.53345	0.0725958	-7.34822	2.01e-13	2.46e-12
TRIM62	293.162	-0.908261	0.123623	-7.34705	2.03e-13	2.48e-12
ULK1	942.177	0.695762	0.0947084	7.34635	2.04e-13	2.49e-12
ILF2	4721.68	0.231815	0.0315598	7.34525	2.05e-13	2.51e-12
SLC6A9	596.719	0.965841	0.131606	7.33886	2.15e-13	2.63e-12
GNPDA1	728.052	0.598674	0.0815868	7.33788	2.17e-13	2.65e-12
FOXF2	634.198	-0.54095	0.0737225	-7.33765	2.17e-13	2.65e-12
DOCK1	2321.1	-0.34009	0.0463606	-7.33575	2.2e-13	2.69e-12
ARF1	15476.5	0.293766	0.0400617	7.33283	2.25e-13	2.75e-12
BTF3	7924.08	0.280188	0.0382142	7.33205	2.27e-13	2.76e-12
CDK5RAP2	1496.04	-0.427595	0.0583181	-7.33211	2.27e-13	2.76e-12
PNMA1	1835.3	0.406215	0.0554262	7.32892	2.32e-13	2.82e-12
C10orf25	50.7021	1.55293	0.211897	7.32872	2.32e-13	2.82e-12
AFF3	880.096	-0.482127	0.0657984	-7.32734	2.35e-13	2.85e-12
KIAA1468	1163.8	-0.50719	0.069224	-7.3268	2.36e-13	2.86e-12
DNAH1	105.816	1.24825	0.170385	7.32606	2.37e-13	2.87e-12
AMPD1	5.57782	2.12576	0.290267	7.32346	2.42e-13	2.93e-12
UHRF2	1824.57	-0.394183	0.0538288	-7.3229	2.43e-13	2.94e-12
ABCA1	759.646	0.768883	0.105082	7.31696	2.54e-13	3.07e-12
WNT5B	4565	-0.2711	0.0370587	-7.31541	2.57e-13	3.1e-12
OGT	3349.27	0.427985	0.058512	7.31448	2.58e-13	3.12e-12
NIPBL	1726.97	-0.445143	0.0608592	-7.31431	2.59e-13	3.12e-12
ERBB2	1859.07	-0.412226	0.05636	-7.31415	2.59e-13	3.13e-12
DLGAP1	5.26786	2.12274	0.290332	7.31142	2.64e-13	3.19e-12
TRIM24	379.852	-0.702734	0.0961703	-7.30718	2.73e-13	3.29e-12
DUOX2	4.36487	2.09733	0.287071	7.30598	2.75e-13	3.31e-12
MON2	1465.79	-0.474754	0.0650093	-7.30287	2.82e-13	3.39e-12
KIAA0226	1066.88	-0.470308	0.0644033	-7.30255	2.82e-13	3.4e-12
FEM1C	1698.02	0.477004	0.0653394	7.3004	2.87e-13	3.45e-12
MOAP1	342.243	0.786909	0.107842	7.29686	2.95e-13	3.54e-12
ITGB7	10.3582	2.25953	0.309661	7.29676	2.95e-13	3.54e-12
PRRC2B	8468.83	-0.246354	0.0337723	-7.29456	3e-13	3.59e-12
PAXIP1	261.242	-0.883391	0.121113	-7.29392	3.01e-13	3.61e-12
FOS	119.432	1.21374	0.166478	7.2907	3.08e-13	3.69e-12
QSER1	1339.03	-0.45462	0.0623664	-7.28949	3.11e-13	3.72e-12
SMARCA2	1742.44	-0.379562	0.0520857	-7.28724	3.16e-13	3.78e-12
ATRNL1	154.62	1.19438	0.163928	7.28601	3.19e-13	3.81e-12
DUSP4	309.185	0.844497	0.115906	7.28603	3.19e-13	3.81e-12
DIAPH3	2127.04	-0.408543	0.0560732	-7.28588	3.2e-13	3.81e-12
POLR2A	9037.23	-0.276208	0.0379189	-7.28419	3.24e-13	3.86e-12
ITPKC	994.432	0.625333	0.0858789	7.28157	3.3e-13	3.93e-12
CENPF	2385.82	-1.07889	0.148244	-7.2778	3.39e-13	4.04e-12
ASB5	9.59327	2.25175	0.309587	7.27341	3.51e-13	4.17e-12
VPS13A	1192.57	-0.598036	0.0822613	-7.26996	3.6e-13	4.28e-12
SERPINF2	8.27032	2.21562	0.304906	7.26657	3.69e-13	4.38e-12
LOC149773	175.254	0.97855	0.134712	7.26402	3.76e-13	4.46e-12
MLLT6	1601.49	-0.491845	0.0677129	-7.26368	3.77e-13	4.47e-12
CLCN1	5.08609	2.07752	0.286044	7.26294	3.79e-13	4.49e-12
STC1	8074.37	0.457011	0.0629297	7.26225	3.81e-13	4.51e-12
MLLT11	734.964	0.544542	0.075	7.26057	3.85e-13	4.57e-12
LIN54	575.355	-0.523519	0.0721258	-7.25841	3.92e-13	4.64e-12
TMEM39A	1177.12	0.415676	0.0573434	7.24889	4.2e-13	4.97e-12
SMAD3	1368.87	-0.395088	0.0545088	-7.24815	4.22e-13	4.99e-12
TLE4	1237.3	-0.389771	0.0537781	-7.24778	4.24e-13	5e-12
RNF31	928.187	-0.57512	0.0793765	-7.24547	4.31e-13	5.09e-12
PPP1R12B	315.193	-0.77347	0.10677	-7.24424	4.35e-13	5.13e-12
AIFM3	7.87747	2.21594	0.305924	7.24342	4.38e-13	5.16e-12
LILRA6	15.6434	2.16261	0.298581	7.24297	4.39e-13	5.17e-12
SRGAP3	14.8771	2.24709	0.310319	7.24122	4.45e-13	5.23e-12
SHISA7	4.55831	2.03432	0.281018	7.23912	4.52e-13	5.31e-12
BAX	2884.53	0.320156	0.0442382	7.23709	4.58e-13	5.39e-12
KRT34	569.727	0.719083	0.0993832	7.23545	4.64e-13	5.45e-12
KIF7	751.877	-0.59454	0.0822153	-7.2315	4.78e-13	5.61e-12
RGS4	5083.37	-0.95778	0.132468	-7.23025	4.82e-13	5.66e-12
POU6F1	78.6218	1.33441	0.18457	7.22986	4.83e-13	5.67e-12
MLL5	2138.1	-0.42664	0.0590133	-7.22957	4.85e-13	5.68e-12
PPP2CA	3539.98	0.290998	0.0402551	7.22884	4.87e-13	5.7e-12
PGAM2	41.5423	1.69079	0.233902	7.22865	4.88e-13	5.71e-12
ANKRA2	352.662	0.789723	0.109275	7.22691	4.94e-13	5.78e-12
BRD7	1189.17	-0.43797	0.0606162	-7.2253	5e-13	5.84e-12
ABCC1	1897.08	-0.386137	0.0534472	-7.22466	5.02e-13	5.87e-12
XDH	103.574	1.23249	0.170625	7.22337	5.07e-13	5.92e-12
GNAS	18167.7	0.169256	0.0234379	7.22149	5.14e-13	6e-12
DDX10	861.922	-0.519512	0.0719502	-7.22043	5.18e-13	6.04e-12
ZNF643	174.956	1.00273	0.138898	7.21915	5.23e-13	6.09e-12
EXOC2	2232.86	-0.368211	0.0510259	-7.21615	5.35e-13	6.22e-12
ARHGAP31	1435.24	-0.431743	0.0598333	-7.21576	5.36e-13	6.24e-12
SMC1A	3727.51	-0.393819	0.0546114	-7.21129	5.54e-13	6.44e-12
ZNF142	933.94	-0.433163	0.060135	-7.20317	5.88e-13	6.83e-12
TSPAN5	3072.29	0.30758	0.0427088	7.2018	5.94e-13	6.9e-12
YTHDC1	1637.96	0.341168	0.0473871	7.1996	6.04e-13	7e-12
MAP2K3	3560.33	0.427256	0.0593476	7.19922	6.06e-13	7.02e-12
SUV39H1	545.083	-0.604068	0.0839466	-7.19586	6.21e-13	7.19e-12
VAMP2	1060.23	0.373243	0.0518814	7.19416	6.28e-13	7.27e-12
FRMD3	2117	-0.393609	0.0547158	-7.1937	6.31e-13	7.29e-12
COL3A1	25128.3	-0.418233	0.058159	-7.1912	6.42e-13	7.42e-12
RRAGC	962.248	0.479123	0.0666293	7.19088	6.44e-13	7.44e-12
IRF2	333.056	-0.805325	0.112077	-7.18544	6.7e-13	7.73e-12
VIM	134530	0.254966	0.035484	7.18539	6.7e-13	7.73e-12
BRD2	6319.93	0.340507	0.0473952	7.18443	6.75e-13	7.78e-12
LOC284889	42.8867	1.67686	0.233544	7.18006	6.97e-13	8.03e-12
SCUBE2	11.6796	2.22748	0.310236	7.17997	6.97e-13	8.03e-12
AKNA	461.581	-0.727685	0.101356	-7.17947	7e-13	8.05e-12
LONRF1	176.883	0.942154	0.13123	7.17942	7e-13	8.05e-12
LMAN1L	5.50494	2.11252	0.294259	7.17912	7.02e-13	8.06e-12
PCGF1	353.142	0.731291	0.101899	7.17662	7.15e-13	8.21e-12
IGF2BP2	3278.13	-0.4107	0.0572289	-7.17646	7.15e-13	8.21e-12
GTSE1	933.01	-0.781919	0.108987	-7.17442	7.26e-13	8.33e-12
NAV2	1551.03	-0.561448	0.0782621	-7.17394	7.29e-13	8.35e-12
MAP7D3	910.457	-0.51019	0.0711338	-7.17226	7.38e-13	8.45e-12
LHFPL2	484.635	0.67674	0.0943751	7.17074	7.46e-13	8.54e-12
SRXN1	3033.01	0.743706	0.103737	7.16917	7.55e-13	8.63e-12
DERL1	2165.22	0.347837	0.0485322	7.16713	7.66e-13	8.75e-12
GLI3	317.576	-0.761465	0.106244	-7.16711	7.66e-13	8.75e-12
VANGL1	1007.91	-0.5555	0.0775332	-7.16467	7.8e-13	8.9e-12
GNN	20.3762	2.12476	0.296612	7.16344	7.87e-13	8.98e-12
MIOX	9.151	2.20746	0.308286	7.16042	8.04e-13	9.17e-12
GEMIN6	296.315	-0.733015	0.102373	-7.16026	8.05e-13	9.17e-12
ACBD5	960.317	-0.450015	0.0628635	-7.15861	8.15e-13	9.28e-12
ACACA	2649.77	-0.462529	0.0646242	-7.15721	8.23e-13	9.37e-12
RBFOX2	4080.85	-0.357406	0.0499562	-7.15439	8.4e-13	9.56e-12
C17orf80	617.211	-0.565593	0.0790698	-7.15309	8.48e-13	9.64e-12
EBF1	440.336	-0.705561	0.0986459	-7.15247	8.52e-13	9.68e-12
NAA40	659.76	-0.575396	0.0804629	-7.15108	8.61e-13	9.77e-12
TNRC18	1995.61	-0.489306	0.0684469	-7.1487	8.76e-13	9.93e-12
CHFR	947.425	-0.513265	0.0718116	-7.14739	8.84e-13	1e-11
HEY1	34.9393	1.85851	0.260105	7.14524	8.98e-13	1.02e-11
MID1	759.022	-0.714764	0.100126	-7.13867	9.42e-13	1.07e-11
ADAM10	6861.88	-0.277822	0.03892	-7.13829	9.45e-13	1.07e-11
ELF2	426.397	-0.655051	0.0917672	-7.13818	9.46e-13	1.07e-11
MED12	1030.63	-0.47992	0.0672455	-7.13683	9.55e-13	1.08e-11
SOST	3.39907	1.85694	0.2602	7.13657	9.57e-13	1.08e-11
POLG	1966.25	-0.423297	0.0593217	-7.13562	9.64e-13	1.09e-11
ZNF526	682.471	0.53682	0.0752483	7.13399	9.75e-13	1.1e-11
DCHS1	46.8895	1.552	0.217585	7.13282	9.83e-13	1.11e-11
CTIF	2184.13	-0.493422	0.0691815	-7.13228	9.87e-13	1.11e-11
RNF19B	572.706	0.763595	0.107071	7.1317	9.91e-13	1.12e-11
ZNF654	527.993	0.751418	0.10537	7.13126	9.95e-13	1.12e-11
BRWD3	478.528	-0.676421	0.0948608	-7.13067	9.99e-13	1.12e-11
FOSL2	3921.15	0.414517	0.0581498	7.12844	1.02e-12	1.14e-11
PKN2	1963.69	-0.57309	0.0804172	-7.12646	1.03e-12	1.16e-11
AASS	697.921	-0.621333	0.0871953	-7.12576	1.04e-12	1.16e-11
EIF4ENIF1	676.25	-0.59084	0.0829255	-7.12495	1.04e-12	1.17e-11
RARA	657.241	0.575786	0.0808174	7.12453	1.04e-12	1.17e-11
WDR45L	2339.32	0.332445	0.0466684	7.12354	1.05e-12	1.18e-11
C5orf51	1237.25	-0.542121	0.0761218	-7.12175	1.07e-12	1.19e-11
TAOK3	1819.28	-0.396876	0.0557361	-7.12063	1.07e-12	1.2e-11
CCDC85B	1169.84	0.674315	0.09473	7.11829	1.09e-12	1.22e-11
CAD	3596.02	-0.412647	0.0579878	-7.1161	1.11e-12	1.24e-11
CES2	1262.71	0.550862	0.0774186	7.11536	1.12e-12	1.25e-11
PPM1H	167.673	-1.00145	0.140882	-7.10848	1.17e-12	1.31e-11
LOC100288637	144.013	-1.2571	0.176863	-7.10775	1.18e-12	1.31e-11
DZIP1L	321.101	-0.722594	0.101797	-7.09837	1.26e-12	1.41e-11
ZNF148	1103.53	-0.497574	0.0701017	-7.09788	1.27e-12	1.41e-11
LUC7L3	2314.78	0.395107	0.0556892	7.09485	1.29e-12	1.44e-11
TUBGCP5	548.831	-0.65044	0.0917051	-7.09274	1.31e-12	1.46e-11
CHAMP1	1730.91	-0.415775	0.0586565	-7.08831	1.36e-12	1.51e-11
DBR1	376.309	-0.684368	0.0965735	-7.0865	1.38e-12	1.53e-11
H2AFJ	817.845	0.496141	0.0700448	7.08319	1.41e-12	1.56e-11
LOC400891	4.55673	2.00862	0.283667	7.08091	1.43e-12	1.59e-11
PIAS4	327.053	-0.726346	0.102614	-7.07844	1.46e-12	1.62e-11
PIK3CB	722.905	-0.564207	0.0798256	-7.068	1.57e-12	1.74e-11
LOC100129387	101.703	1.19478	0.169078	7.06646	1.59e-12	1.76e-11
FSD2	3.61111	1.88004	0.266079	7.06572	1.6e-12	1.77e-11
TRAF3IP1	387.678	-0.654621	0.0926524	-7.06534	1.6e-12	1.77e-11
IGF2R	14207.7	-0.284665	0.0402941	-7.06467	1.61e-12	1.78e-11
FAM83D	549.148	-1.24292	0.175962	-7.06359	1.62e-12	1.79e-11
PDIA6	6775.59	0.261932	0.0370834	7.06333	1.63e-12	1.79e-11
MGC3771	10.2857	2.1653	0.306694	7.06014	1.66e-12	1.83e-11
CTDSP1	1968.33	-0.32995	0.0467617	-7.05598	1.71e-12	1.89e-11
GEMIN5	979.331	-0.516214	0.073193	-7.05278	1.75e-12	1.93e-11
GRIK5	10.4809	2.17844	0.308958	7.05095	1.78e-12	1.96e-11
ZNF687	589.227	-0.632766	0.0897609	-7.04946	1.8e-12	1.97e-11
MRPL23-AS1	4.86155	2.07372	0.294185	7.04905	1.8e-12	1.98e-11
TCAM1P	4.14754	1.86682	0.264852	7.04855	1.81e-12	1.99e-11
RPL32P3	85.4363	1.27521	0.180926	7.04821	1.81e-12	1.99e-11
NCKAP5L	1468.67	-0.573372	0.081361	-7.04725	1.82e-12	2e-11
WHSC1L1	1515.31	-0.34556	0.0490436	-7.04597	1.84e-12	2.02e-11
CEP68	276.524	-0.851141	0.120887	-7.04082	1.91e-12	2.09e-11
SH3TC2	162.761	-1.15262	0.163725	-7.03999	1.92e-12	2.1e-11
UBL3	1572.93	0.583949	0.0830073	7.03492	1.99e-12	2.18e-11
CCDC97	691.486	-0.546154	0.0776516	-7.03339	2.02e-12	2.2e-11
ZBTB43	517.612	0.699664	0.0995163	7.03065	2.06e-12	2.25e-11
C5orf41	270.448	0.8598	0.122295	7.03054	2.06e-12	2.25e-11
SMARCA4	3279.02	-0.357146	0.0508187	-7.02785	2.1e-12	2.29e-11
FBXO21	693.592	-0.472955	0.0673013	-7.02742	2.1e-12	2.29e-11
RBM26-AS1	22.3273	1.85201	0.263738	7.02215	2.18e-12	2.38e-11
LBH	76.0845	1.32642	0.188914	7.02128	2.2e-12	2.39e-11
FAM105B	672.44	-0.529606	0.0754626	-7.01813	2.25e-12	2.45e-11
LNPEP	833.321	-0.489585	0.0697709	-7.01703	2.27e-12	2.47e-11
ZNF639	479.943	-0.691164	0.0986038	-7.0095	2.39e-12	2.6e-11
NBEAL1	692.345	-0.616722	0.0879892	-7.00906	2.4e-12	2.61e-11
MURC	30.016	1.75677	0.250687	7.00783	2.42e-12	2.63e-11
NEB	25.5422	1.89745	0.270769	7.00762	2.42e-12	2.63e-11
PEX11B	660.668	-0.631602	0.0901503	-7.0061	2.45e-12	2.66e-11
GFM1	1477.89	-0.370597	0.0529015	-7.00542	2.46e-12	2.67e-11
CKAP2L	1095.56	-0.595016	0.0849398	-7.00515	2.47e-12	2.67e-11
EIF2AK2	999.309	-0.534873	0.0763697	-7.00374	2.49e-12	2.7e-11
RNF213	4031.84	-0.374406	0.0534665	-7.00262	2.51e-12	2.72e-11
SUOX	352.115	-0.711425	0.101619	-7.00091	2.54e-12	2.75e-11
RPL32	11874	0.287885	0.0411329	6.99891	2.58e-12	2.79e-11
NAT8L	3.98488	1.95161	0.278867	6.99835	2.59e-12	2.79e-11
RPS25	6977.53	0.309262	0.0441904	6.9984	2.59e-12	2.79e-11
BOD1L	1926.81	-0.363134	0.0519106	-6.99537	2.65e-12	2.85e-11
SGMS1	1068.31	-0.440875	0.0630335	-6.9943	2.67e-12	2.87e-11
FAM102A	499.896	0.724503	0.103587	6.99414	2.67e-12	2.87e-11
S100A6	17940.6	0.250251	0.0357833	6.99353	2.68e-12	2.89e-11
ETF1	5342.7	0.240264	0.034356	6.99337	2.68e-12	2.89e-11
LEO1	817.027	-0.589718	0.0843848	-6.98843	2.78e-12	2.99e-11
OSMR	3816.62	0.28912	0.0413826	6.98651	2.82e-12	3.03e-11
USP4	2253.27	-0.34572	0.0494911	-6.98549	2.84e-12	3.05e-11
NCK1	501.52	-0.59898	0.0857828	-6.98252	2.9e-12	3.11e-11
FUT10	166.597	-1.03512	0.148364	-6.9769	3.02e-12	3.24e-11
IGF2BP3	1289.92	-0.518402	0.0743437	-6.97305	3.1e-12	3.32e-11
ITGA2B	11.7146	2.14278	0.307428	6.97002	3.17e-12	3.39e-11
RAB1A	5352.74	0.328723	0.0471845	6.96676	3.24e-12	3.47e-11
C7orf53	17.5736	1.98307	0.284676	6.96605	3.26e-12	3.49e-11
CCDC64	11.7384	2.16448	0.310728	6.96584	3.26e-12	3.49e-11
WDR96	4.63564	1.95277	0.280535	6.96089	3.38e-12	3.61e-11
GTF3C2	1452.59	-0.415307	0.0596734	-6.95968	3.41e-12	3.64e-11
HEG1	1740.13	-0.385587	0.0554062	-6.95927	3.42e-12	3.65e-11
RPL23AP82	601.519	0.625989	0.0899783	6.95712	3.47e-12	3.7e-11
FAM104A	827.926	-0.484297	0.0696246	-6.95583	3.5e-12	3.74e-11
MIER3	430.884	-0.711646	0.102352	-6.95293	3.58e-12	3.81e-11
ARMC8	1496.67	-0.403348	0.0580292	-6.95078	3.63e-12	3.87e-11
PIF1	174.712	-1.22685	0.176652	-6.94504	3.78e-12	4.02e-11
CDCA4	690.019	-0.671429	0.0967381	-6.94069	3.9e-12	4.15e-11
RBM6	1599.04	-0.402438	0.0579945	-6.93924	3.94e-12	4.19e-11
FAM167B	9.80517	2.15391	0.310658	6.93336	4.11e-12	4.36e-11
PRKAG2	840.397	-0.513342	0.0740489	-6.93247	4.14e-12	4.39e-11
SLC11A1	14.642	2.08428	0.30071	6.9312	4.17e-12	4.43e-11
MARS	6634.52	0.367044	0.0529565	6.93105	4.18e-12	4.43e-11
ALPK3	18.7888	1.93665	0.279577	6.92708	4.3e-12	4.55e-11
KIAA1033	2179.92	-0.39134	0.0564996	-6.92642	4.32e-12	4.57e-11
JUND	824.928	1.17159	0.169198	6.92438	4.38e-12	4.63e-11
SOCS7	347.878	-0.776296	0.112128	-6.92328	4.41e-12	4.67e-11
AKAP1	626.953	-0.581482	0.084021	-6.92068	4.49e-12	4.75e-11
CTR9	1782.38	-0.355306	0.0513501	-6.91928	4.54e-12	4.79e-11
RPS6KC1	845.643	-0.490296	0.0708629	-6.91893	4.55e-12	4.8e-11
ATXN2	1650.73	-0.423826	0.0612775	-6.9165	4.63e-12	4.88e-11
RPLP2	7892.22	0.361085	0.0522098	6.91604	4.64e-12	4.9e-11
CARD14	40.9675	1.6259	0.235118	6.91522	4.67e-12	4.92e-11
MYO1E	3010.82	-0.261555	0.0378317	-6.91364	4.72e-12	4.97e-11
BCRP3	5.86998	2.09578	0.3032	6.9122	4.77e-12	5.02e-11
TNK1	24.4615	1.90971	0.276423	6.90866	4.89e-12	5.14e-11
RIN2	1054.05	-0.413413	0.0598573	-6.90665	4.96e-12	5.22e-11
DOK3	85.7565	1.19886	0.173631	6.90464	5.03e-12	5.29e-11
NEIL1	73.0462	1.27302	0.184423	6.90275	5.1e-12	5.35e-11
DCLRE1B	455.363	-0.605027	0.0876513	-6.90265	5.1e-12	5.35e-11
PURA	871.189	-0.542424	0.0785985	-6.9012	5.16e-12	5.41e-11
ZNF611	205.769	-0.88705	0.128543	-6.9008	5.17e-12	5.42e-11
CRHR2	13.1715	2.06524	0.299291	6.90043	5.18e-12	5.43e-11
IQGAP1	15324.4	-0.216173	0.0313427	-6.8971	5.31e-12	5.55e-11
ZYG11B	1061.84	-0.483808	0.0701638	-6.8954	5.37e-12	5.62e-11
ITGB4	43.0747	1.77447	0.257384	6.89425	5.41e-12	5.66e-11
KIAA2018	416.423	-0.714896	0.103716	-6.89279	5.47e-12	5.71e-11
EIF2C1	941.822	-0.417574	0.0606084	-6.88971	5.59e-12	5.84e-11
ATAD2B	241.97	-0.893198	0.129692	-6.88707	5.7e-12	5.94e-11
PABPN1	99.8534	1.21789	0.176838	6.88704	5.7e-12	5.94e-11
NCAPG	1447.28	-0.644054	0.0935566	-6.88411	5.82e-12	6.06e-11
THOC2	1504.28	-0.417981	0.0607376	-6.88176	5.91e-12	6.16e-11
ENTPD4	3013.6	-0.345493	0.0502158	-6.88017	5.98e-12	6.22e-11
PRPF8	11872.9	-0.219754	0.0319435	-6.87946	6.01e-12	6.25e-11
SBNO1	1431.71	-0.459872	0.0668559	-6.87855	6.05e-12	6.29e-11
TP53BP1	2223.9	-0.330901	0.0481129	-6.8776	6.09e-12	6.32e-11
TMCO7	824.634	-0.547932	0.0796854	-6.87618	6.15e-12	6.38e-11
SAMD11	19.1266	1.94657	0.283144	6.87486	6.21e-12	6.44e-11
PPAPDC1B	880.496	0.472801	0.0688378	6.86833	6.5e-12	6.74e-11
WDR91	258.914	-0.861237	0.125403	-6.86772	6.52e-12	6.76e-11
PAFAH1B2	2841.06	-0.367356	0.0534957	-6.86701	6.56e-12	6.79e-11
MANBA	455.97	0.614107	0.0894676	6.86402	6.7e-12	6.93e-11
TMED2	8097.01	0.307911	0.0448813	6.86056	6.86e-12	7.1e-11
MGAT5	4128.15	-0.404109	0.0589241	-6.85813	6.98e-12	7.21e-11
USP36	1907.16	0.356023	0.051928	6.8561	7.08e-12	7.31e-11
TLK1	914.247	-0.501045	0.0731194	-6.85242	7.26e-12	7.49e-11
ZNF460	44.0843	1.53477	0.223974	6.85245	7.26e-12	7.49e-11
NDUFV3	845.886	-0.452334	0.0660391	-6.84949	7.41e-12	7.65e-11
SMARCC2	2563.69	-0.487367	0.0711768	-6.84728	7.53e-12	7.76e-11
TCTA	1591.93	0.342275	0.0499874	6.84721	7.53e-12	7.76e-11
TMEM127	2339.38	-0.359354	0.0524901	-6.84613	7.59e-12	7.81e-11
PCNXL3	2592.62	-0.327582	0.0478595	-6.84466	7.67e-12	7.89e-11
ARID1A	3601.12	-0.33013	0.0482593	-6.84076	7.88e-12	8.1e-11
PTK2	2764.71	-0.314499	0.0460287	-6.83267	8.34e-12	8.57e-11
HS1BP3	546.169	0.607178	0.0888734	6.83194	8.38e-12	8.61e-11
CYP21A2	4.46494	1.97513	0.289154	6.83071	8.45e-12	8.67e-11
EAF1	994.164	0.54713	0.0801082	6.82989	8.5e-12	8.72e-11
RPLP1	18393.5	0.324396	0.0475018	6.82912	8.54e-12	8.76e-11
PTPN9	1485.16	-0.36362	0.0532817	-6.82447	8.82e-12	9.04e-11
MYBPC2	3.76151	1.83255	0.26865	6.82132	9.02e-12	9.24e-11
ZNF678	109.178	-1.15072	0.168787	-6.81759	9.26e-12	9.48e-11
RPLP0P2	28.7789	1.97542	0.289758	6.81746	9.27e-12	9.48e-11
SNHG3	1050.31	0.521049	0.0764342	6.81696	9.3e-12	9.51e-11
ZNF792	93.2008	-1.30026	0.190778	-6.81557	9.39e-12	9.59e-11
TMEM131	3386.97	-0.306933	0.0450726	-6.80975	9.78e-12	9.98e-11
ADAMTS12	2569.59	-0.43042	0.0632179	-6.80852	9.86e-12	1.01e-10
RPS27L	3385.26	0.39383	0.0578525	6.80748	9.93e-12	1.01e-10
ANXA5	22525.5	0.205564	0.0301977	6.8073	9.94e-12	1.01e-10
NEIL3	166.089	-0.941017	0.138339	-6.80227	1.03e-11	1.05e-10
TUBB4B	15850.3	-0.358251	0.0526698	-6.80183	1.03e-11	1.05e-10
ID3	4344.61	0.409402	0.060207	6.79991	1.05e-11	1.07e-10
RAD21	4271.73	-0.273696	0.0402511	-6.79972	1.05e-11	1.07e-10
GK	455.304	0.666382	0.0980101	6.79911	1.05e-11	1.07e-10
CENPA	164.456	-1.25543	0.184718	-6.79645	1.07e-11	1.09e-10
RBM4B	325.265	-0.766707	0.112839	-6.79467	1.09e-11	1.1e-10
LRRN3	1000.18	-0.572611	0.0842952	-6.79293	1.1e-11	1.11e-10
C10orf116	29.0967	1.72883	0.254551	6.79171	1.11e-11	1.12e-10
YARS	5587.77	0.373301	0.0549688	6.79114	1.11e-11	1.13e-10
TTF2	987.706	-0.654174	0.0963577	-6.78902	1.13e-11	1.14e-10
NCKAP1L	4.42265	1.94774	0.28694	6.78795	1.14e-11	1.15e-10
LMTK2	789.86	-0.537829	0.0792475	-6.7867	1.15e-11	1.16e-10
RAB8A	2465.46	-0.333775	0.0491826	-6.78643	1.15e-11	1.16e-10
CKAP4	15984.7	0.185356	0.0273193	6.78482	1.16e-11	1.17e-10
CACNA1I	4.84111	1.95769	0.288592	6.78357	1.17e-11	1.18e-10
PDIK1L	103.558	-1.27447	0.187877	-6.78352	1.17e-11	1.18e-10
RBM44	21.122	1.91456	0.28258	6.77526	1.24e-11	1.25e-10
TYMP	39.3934	1.71677	0.253432	6.7741	1.25e-11	1.26e-10
PLEK	5.62956	2.03743	0.300851	6.77223	1.27e-11	1.28e-10
EVI5	646.392	-0.616443	0.0910605	-6.7696	1.29e-11	1.3e-10
CCDC88B	70.4932	1.38482	0.204696	6.76527	1.33e-11	1.34e-10
FAM120B	1091.5	-0.40241	0.059496	-6.76365	1.35e-11	1.35e-10
RAD54L2	462.915	-0.721366	0.106663	-6.76304	1.35e-11	1.36e-10
SNAI2	3942.71	0.442079	0.0653665	6.76307	1.35e-11	1.36e-10
YPEL4	12.5438	2.05594	0.304081	6.76117	1.37e-11	1.37e-10
RPS11	13435.7	0.228671	0.0338417	6.7571	1.41e-11	1.41e-10
C9orf5	3148.18	-0.308616	0.0456942	-6.75395	1.44e-11	1.44e-10
TRIM52	218.803	0.815261	0.120737	6.75237	1.45e-11	1.46e-10
ECT2	1550.26	-0.605445	0.0896875	-6.75061	1.47e-11	1.47e-10
LAMB2P1	6.30437	2.03472	0.301421	6.75043	1.47e-11	1.48e-10
HTR1B	107.034	-1.09202	0.161804	-6.74902	1.49e-11	1.49e-10
CIT	967.415	-0.921585	0.136571	-6.74802	1.5e-11	1.5e-10
ESCO2	288.429	-0.71787	0.106417	-6.74579	1.52e-11	1.52e-10
LOC100129917	53.2472	1.45489	0.215693	6.74516	1.53e-11	1.53e-10
MED13L	2539.69	-0.339541	0.0503412	-6.74479	1.53e-11	1.53e-10
PSD3	439.77	-0.68871	0.102112	-6.74467	1.53e-11	1.53e-10
SYNJ2BP	903.354	-0.487176	0.0722764	-6.74046	1.58e-11	1.57e-10
WDR59	685.791	-0.519137	0.077033	-6.73914	1.59e-11	1.59e-10
YRDC	827.484	0.603971	0.0896348	6.73813	1.6e-11	1.6e-10
SRRM1	2190.11	-0.502056	0.0745629	-6.73332	1.66e-11	1.65e-10
MTR	1142.43	-0.535536	0.0795729	-6.73013	1.7e-11	1.69e-10
FBXL19	546.785	-0.727804	0.108168	-6.72848	1.71e-11	1.7e-10
OPA3	867.803	-0.452139	0.0671973	-6.72852	1.71e-11	1.7e-10
COMMD2	881.417	-0.402597	0.0598498	-6.72679	1.73e-11	1.72e-10
IRAK3	252.635	-0.808133	0.120138	-6.72668	1.74e-11	1.72e-10
SURF4	11578.2	0.225244	0.0335113	6.72146	1.8e-11	1.78e-10
C19orf38	8.9786	2.06898	0.308342	6.71003	1.95e-11	1.93e-10
LOC100506710	1143.51	0.449334	0.0670367	6.7028	2.04e-11	2.03e-10
LOC283335	78.561	1.22901	0.183371	6.70233	2.05e-11	2.03e-10
FMN2	1427.74	-0.324073	0.0483595	-6.70133	2.07e-11	2.04e-10
ARHGAP11B	68.4239	-1.25449	0.187202	-6.70123	2.07e-11	2.04e-10
ZNF507	800.158	-0.479071	0.0715062	-6.69971	2.09e-11	2.06e-10
NPC1	1218.44	0.431747	0.0644984	6.69392	2.17e-11	2.15e-10
ADAMTS6	1396.15	0.461807	0.068992	6.69363	2.18e-11	2.15e-10
MINK1	2504.46	-0.358267	0.0535284	-6.69302	2.19e-11	2.16e-10
HIF1AN	2323.89	-0.300462	0.0449274	-6.68772	2.27e-11	2.24e-10
NOC3L	994.721	-0.424816	0.0635448	-6.6853	2.3e-11	2.27e-10
LOC646329	223.756	0.753224	0.112688	6.68418	2.32e-11	2.29e-10
CTTNBP2	114.18	-1.14346	0.171138	-6.68153	2.36e-11	2.33e-10
NPHS1	3.01485	1.7216	0.257682	6.6811	2.37e-11	2.33e-10
C10orf26	1723.42	-0.325485	0.0487218	-6.68048	2.38e-11	2.34e-10
THNSL1	153.188	1.00099	0.150095	6.669	2.58e-11	2.53e-10
C4orf32	254.222	1.16286	0.174387	6.66829	2.59e-11	2.54e-10
GLIPR1	5452.68	0.251753	0.0377683	6.66572	2.63e-11	2.59e-10
DNMT3B	98.5833	-1.18753	0.178177	-6.66491	2.65e-11	2.6e-10
RTN4	30886.8	0.295953	0.044405	6.66486	2.65e-11	2.6e-10
SEMA3B	49.9383	1.5086	0.226353	6.66482	2.65e-11	2.6e-10
LTB4R	173.527	1.00081	0.150218	6.66238	2.69e-11	2.64e-10
WNT5A	16810	-0.271905	0.0408131	-6.6622	2.7e-11	2.64e-10
BORA	172.16	-1.01488	0.152337	-6.66205	2.7e-11	2.64e-10
ZNF500	218.104	-0.836105	0.125561	-6.65898	2.76e-11	2.7e-10
TMEM120B	681.482	-0.490972	0.0737442	-6.65778	2.78e-11	2.72e-10
ITCH	2219.97	-0.350059	0.0525958	-6.65565	2.82e-11	2.75e-10
TBL1XR1	1365.55	-0.584324	0.0877942	-6.65561	2.82e-11	2.75e-10
IFIT3	513.291	-0.724165	0.108881	-6.651	2.91e-11	2.84e-10
CSNK1A1	5663.81	0.324989	0.0488638	6.6509	2.91e-11	2.84e-10
DMXL2	883.971	-0.609236	0.0916263	-6.64914	2.95e-11	2.87e-10
MYSM1	862.877	-0.511489	0.0769352	-6.64831	2.96e-11	2.89e-10
TRAPPC11	958.178	-0.438178	0.0659289	-6.64622	3.01e-11	2.93e-10
TGFBR3	413.621	-0.668804	0.10069	-6.64218	3.09e-11	3.01e-10
FAM83C	3.18035	1.7258	0.259919	6.63975	3.14e-11	3.06e-10
ARL5B	352.925	0.779143	0.117356	6.63911	3.16e-11	3.07e-10
RPL11	13410.2	0.231129	0.0348276	6.63638	3.21e-11	3.12e-10
LPHN2	1050.38	-0.543765	0.0819548	-6.63494	3.25e-11	3.15e-10
SLC6A3	4.84498	1.82965	0.275768	6.63475	3.25e-11	3.15e-10
KIF4A	1198.51	-0.529628	0.0798304	-6.63441	3.26e-11	3.16e-10
HEATR4	9.09553	2.05867	0.310323	6.63395	3.27e-11	3.17e-10
CITED2	5664.1	-0.611468	0.0922084	-6.63136	3.33e-11	3.22e-10
FGD6	358.138	-0.724845	0.10934	-6.62929	3.37e-11	3.27e-10
COL4A2	44756.4	-0.328843	0.0496128	-6.62819	3.4e-11	3.29e-10
RLF	571.535	0.623537	0.0940819	6.6276	3.41e-11	3.3e-10
SETDB1	724.415	-0.478157	0.0721624	-6.62612	3.45e-11	3.33e-10
CTSL1	3441.01	0.278321	0.0420174	6.62396	3.5e-11	3.38e-10
UNC13B	1475.89	-0.402846	0.0608681	-6.61834	3.63e-11	3.51e-10
AURKB	655.488	-0.731333	0.110542	-6.61589	3.69e-11	3.56e-10
UQCC	858.646	0.530035	0.0801239	6.61519	3.71e-11	3.58e-10
TACR2	18.6389	1.90605	0.288209	6.61344	3.75e-11	3.62e-10
UBAP2	1874.66	-0.325106	0.0491597	-6.61327	3.76e-11	3.62e-10
ARRDC3	619.871	-0.694045	0.104982	-6.61107	3.82e-11	3.67e-10
PPFIA1	1656.62	-0.321181	0.0485871	-6.61042	3.83e-11	3.69e-10
IVD	1135.73	-0.39418	0.0596395	-6.60938	3.86e-11	3.71e-10
KIF20B	805.098	-1.10957	0.168012	-6.60411	4e-11	3.84e-10
TULP1	10.825	2.05699	0.311571	6.602	4.06e-11	3.9e-10
ZCCHC8	583.297	0.446557	0.0676427	6.60171	4.06e-11	3.9e-10
CSRP1	16659.9	0.309181	0.0468432	6.60034	4.1e-11	3.94e-10
CDRT1	14.129	1.99823	0.302801	6.59915	4.14e-11	3.96e-10
ZNF814	237.662	0.852149	0.12913	6.59916	4.14e-11	3.96e-10
TOPBP1	1510.63	-0.334912	0.0507571	-6.59833	4.16e-11	3.98e-10
SMCHD1	1884.79	-0.392254	0.0594622	-6.59669	4.2e-11	4.03e-10
TICAM1	819.278	0.496334	0.0752649	6.5945	4.27e-11	4.08e-10
SNX13	837.571	-0.457951	0.0694477	-6.59418	4.28e-11	4.09e-10
SRPK2	942.848	-0.454617	0.0689584	-6.59262	4.32e-11	4.13e-10
LBR	1137.74	-0.565419	0.0857812	-6.59141	4.36e-11	4.16e-10
ZNF23	490.994	0.564687	0.0856972	6.58932	4.42e-11	4.22e-10
DOCK7	5340.63	-0.266044	0.0403858	-6.58756	4.47e-11	4.27e-10
INTS5	730.613	-0.540222	0.0820257	-6.586	4.52e-11	4.31e-10
FAM65C	13.0525	2.00252	0.304087	6.58537	4.54e-11	4.33e-10
CAPN12	54.2911	1.40752	0.213851	6.58176	4.65e-11	4.43e-10
CUL9	838.298	-0.454831	0.0691075	-6.5815	4.66e-11	4.43e-10
VWA5B2	5.71419	1.98473	0.301565	6.58142	4.66e-11	4.43e-10
TAF13	1106.02	0.476637	0.0724621	6.57774	4.78e-11	4.54e-10
BCL9L	5339.67	-0.376181	0.0571949	-6.57717	4.79e-11	4.56e-10
C6orf62	2338.38	0.38897	0.0591396	6.57715	4.8e-11	4.56e-10
PFDN2	1087.08	0.390008	0.0593184	6.57483	4.87e-11	4.63e-10
IL6R	52.6174	1.52251	0.231593	6.57407	4.9e-11	4.65e-10
L3MBTL2	820.857	-0.436636	0.0664214	-6.57373	4.91e-11	4.65e-10
PCDH7	2835.56	-0.381138	0.0579794	-6.57367	4.91e-11	4.65e-10
STC2	33029.2	0.36416	0.055415	6.5715	4.98e-11	4.72e-10
PEX6	471.652	0.695406	0.105853	6.56953	5.05e-11	4.78e-10
VPS33A	778.68	-0.459048	0.0698832	-6.56879	5.07e-11	4.8e-10
PIK3R1	1103.23	-0.49512	0.075384	-6.56797	5.1e-11	4.82e-10
LIN9	184.084	-0.763929	0.116321	-6.5674	5.12e-11	4.84e-10
CELSR3	799.608	0.512426	0.0780295	6.56708	5.13e-11	4.85e-10
OXTR	3157.35	-0.321685	0.0490067	-6.56409	5.24e-11	4.94e-10
ITGA1	2102.93	-0.332934	0.0507474	-6.56061	5.36e-11	5.06e-10
XPO7	1752.46	-0.367279	0.0559946	-6.55919	5.41e-11	5.1e-10
HSPA8	56278.9	-0.356887	0.0544189	-6.55815	5.45e-11	5.13e-10
PDIA4	5916.96	0.251055	0.0382814	6.55814	5.45e-11	5.13e-10
TPX2	4471.27	-0.406115	0.0619587	-6.55461	5.58e-11	5.25e-10
C2orf69	275.525	-0.780514	0.119084	-6.55431	5.59e-11	5.26e-10
DAPK3	1930.66	-0.414312	0.0632352	-6.55193	5.68e-11	5.34e-10
DKK1	2651.67	0.299197	0.0456754	6.55052	5.73e-11	5.39e-10
LGI3	3.63834	1.75417	0.267851	6.54905	5.79e-11	5.44e-10
EEF1B2	7710.81	0.232043	0.0354398	6.54754	5.85e-11	5.49e-10
UBAP1	1664.54	0.41785	0.0638232	6.54699	5.87e-11	5.51e-10
RPS27	7595.71	0.289235	0.0441824	6.54637	5.9e-11	5.53e-10
AR	287.856	-0.665873	0.101754	-6.54396	5.99e-11	5.62e-10
EPRS	7640.78	0.345336	0.0527804	6.54288	6.03e-11	5.66e-10
SNAI1	34.3936	1.73356	0.265005	6.5416	6.09e-11	5.7e-10
C19orf54	225.311	0.810383	0.123888	6.54125	6.1e-11	5.71e-10
FAM71E2	4.83652	1.9242	0.294222	6.53995	6.15e-11	5.76e-10
KIAA0664	1961.69	-0.383587	0.0586552	-6.53969	6.16e-11	5.77e-10
VHL	645.85	-0.527577	0.0807009	-6.53744	6.26e-11	5.85e-10
TBC1D9B	3907.3	-0.321095	0.0491213	-6.53678	6.29e-11	5.87e-10
PDE4D	325.327	0.802677	0.1228	6.53644	6.3e-11	5.88e-10
HDX	159.249	-0.987338	0.151067	-6.53577	6.33e-11	5.91e-10
CCDC62	12.4521	1.96011	0.30015	6.53042	6.56e-11	6.12e-10
LCLAT1	274.968	-0.709477	0.10867	-6.52874	6.63e-11	6.18e-10
KDM4A	1355.32	-0.529304	0.0810851	-6.52776	6.68e-11	6.22e-10
ODC1	3426.29	0.398125	0.0610173	6.52478	6.81e-11	6.34e-10
MIR4257	5.96833	1.95256	0.299331	6.52307	6.89e-11	6.41e-10
DCAF4L1	7.07079	1.99545	0.306161	6.51765	7.14e-11	6.64e-10
ARL8B	2056.83	0.334701	0.0513562	6.51724	7.16e-11	6.66e-10
KDELR1	5912.03	0.215378	0.0330615	6.51448	7.29e-11	6.78e-10
CD109	3254.43	-0.268689	0.0412709	-6.51039	7.5e-11	6.96e-10
COX10	427.893	-0.660893	0.101519	-6.51003	7.51e-11	6.97e-10
SNX22	42.8437	1.4796	0.22728	6.51002	7.51e-11	6.97e-10
MIR143HG	293.437	0.745155	0.114537	6.50581	7.73e-11	7.17e-10
TIMP1	9832.86	0.206765	0.0317927	6.50354	7.85e-11	7.27e-10
UQCRH	2406.75	0.319148	0.049087	6.50169	7.94e-11	7.36e-10
HEATR1	2322.01	-0.385042	0.059223	-6.50156	7.95e-11	7.36e-10
OAZ1	18322.1	0.363407	0.0559024	6.50074	7.99e-11	7.4e-10
BTRC	763.897	-0.426008	0.0655332	-6.50065	8e-11	7.4e-10
HHIP	11366.4	-0.272103	0.0418722	-6.49843	8.12e-11	7.5e-10
ARHGAP18	2031.09	-0.422734	0.065059	-6.49771	8.16e-11	7.53e-10
EHBP1L1	3282.09	-0.31046	0.0478018	-6.49473	8.32e-11	7.68e-10
GALR2	6.46589	1.96651	0.302847	6.49341	8.39e-11	7.74e-10
ATP6V1E2	32.6989	1.67497	0.258039	6.49116	8.52e-11	7.86e-10
RPS6	21792.9	0.291132	0.0448569	6.49025	8.57e-11	7.9e-10
NPEPPS	2790.81	-0.348168	0.0536625	-6.48811	8.69e-11	8.01e-10
SETX	1914.77	-0.330295	0.0509138	-6.48733	8.74e-11	8.05e-10
PPM1B	789.48	-0.466933	0.0719813	-6.48687	8.76e-11	8.07e-10
APOOL	879.31	-0.472985	0.0729504	-6.48365	8.95e-11	8.24e-10
C15orf23	791.47	-0.618848	0.0954514	-6.48339	8.97e-11	8.25e-10
SLC31A1	1797.51	0.436248	0.0673042	6.48174	9.07e-11	8.33e-10
SLC4A1	4.54033	1.83491	0.283181	6.47962	9.2e-11	8.45e-10
SLC22A23	20.8205	1.86725	0.288232	6.47828	9.28e-11	8.52e-10
SUDS3	951.286	-0.443883	0.0685337	-6.47686	9.37e-11	8.59e-10
MLN	2.74677	1.51229	0.233553	6.47516	9.47e-11	8.69e-10
CDK5RAP3	1238.8	-0.390046	0.0602491	-6.47389	9.55e-11	8.75e-10
MAP3K6	966.618	-0.478184	0.0738816	-6.4723	9.65e-11	8.84e-10
C9	6.88656	1.95957	0.302772	6.47212	9.66e-11	8.85e-10
POC5	180.966	-0.828673	0.128057	-6.47111	9.73e-11	8.9e-10
RUSC2	4826.21	0.352519	0.0545041	6.46775	9.95e-11	9.1e-10
ARF4	12122	0.268924	0.0415957	6.4652	1.01e-10	9.24e-10
DLG1	3941.68	-0.291173	0.0450371	-6.46518	1.01e-10	9.24e-10
ZFP36L2	988.603	-0.499751	0.0773015	-6.46496	1.01e-10	9.25e-10
WNK3	4.10916	1.87703	0.290378	6.46409	1.02e-10	9.3e-10
FYN	2812.89	-0.311267	0.0481946	-6.45854	1.06e-10	9.64e-10
EIF1B	1004.24	0.547527	0.0847909	6.45737	1.07e-10	9.71e-10
URB2	667.158	-0.583977	0.0904574	-6.45583	1.08e-10	9.81e-10
CYP2B7P1	6.0216	1.94631	0.301639	6.45247	1.1e-10	1e-09
ARHGAP42	244.328	-0.760643	0.117888	-6.45224	1.1e-10	1e-09
NUMBL	1355.52	0.494074	0.0766213	6.44825	1.13e-10	1.03e-09
CYP11A1	6.31477	1.97442	0.306275	6.44654	1.14e-10	1.04e-09
KIF5A	25.9765	1.66348	0.258276	6.44071	1.19e-10	1.08e-09
LPIN1	1585.56	0.358336	0.0556371	6.44059	1.19e-10	1.08e-09
ATL2	487.297	-0.546079	0.0848045	-6.43928	1.2e-10	1.09e-09
AGBL5	656.242	0.432436	0.0671592	6.43897	1.2e-10	1.09e-09
ARMCX4	671.975	-0.562765	0.087402	-6.43881	1.2e-10	1.09e-09
GPBAR1	10.1786	2.00309	0.31112	6.43832	1.21e-10	1.1e-09
MYOZ3	2.75724	1.59873	0.248333	6.43784	1.21e-10	1.1e-09
BRCA2	406.465	-0.72789	0.113094	-6.43618	1.23e-10	1.11e-09
LOC100271722	46.7282	1.43059	0.22228	6.43598	1.23e-10	1.11e-09
ATAD5	239.412	-0.754826	0.117365	-6.43147	1.26e-10	1.14e-09
AFG3L1P	356.979	-0.66518	0.10346	-6.42932	1.28e-10	1.16e-09
GJB4	3.58144	1.7912	0.278621	6.4288	1.29e-10	1.16e-09
ADAR	6380.92	-0.247058	0.0384321	-6.42843	1.29e-10	1.16e-09
TAS1R3	19.8969	1.90865	0.296914	6.42828	1.29e-10	1.16e-09
EEF2	67176.4	0.293519	0.045676	6.42611	1.31e-10	1.18e-09
MIS18BP1	642.652	-0.616234	0.0959544	-6.42215	1.34e-10	1.21e-09
ZC3H7B	5720.41	-0.258698	0.0402853	-6.42165	1.35e-10	1.21e-09
NHLRC2	522.814	-0.61017	0.0950247	-6.42117	1.35e-10	1.22e-09
KIAA0494	2351.85	-0.364525	0.0567743	-6.4206	1.36e-10	1.22e-09
RASA3	2434.05	-0.325904	0.0507599	-6.42051	1.36e-10	1.22e-09
ARPC5L	1329.67	0.442323	0.0689149	6.4184	1.38e-10	1.24e-09
PRICKLE1	141.595	-1.0082	0.157102	-6.41746	1.39e-10	1.25e-09
TRIM31	3.36826	1.76929	0.275714	6.41711	1.39e-10	1.25e-09
HAUS8	245.644	-0.740191	0.115353	-6.41674	1.39e-10	1.25e-09
CRTAM	3.47889	1.6599	0.258711	6.41602	1.4e-10	1.26e-09
CCDC88A	2116.75	-0.439801	0.0685503	-6.41574	1.4e-10	1.26e-09
FAM20B	1835.62	-0.389089	0.0606486	-6.41547	1.4e-10	1.26e-09
FAM18B1	764.98	0.481157	0.0750115	6.41443	1.41e-10	1.27e-09
C2orf18	1054.42	-0.376877	0.0587691	-6.41284	1.43e-10	1.28e-09
LRRC8A	3271.89	0.281002	0.0438231	6.41218	1.43e-10	1.28e-09
DUSP5	5285.33	0.433225	0.0675843	6.41014	1.45e-10	1.3e-09
CYFIP1	4338.83	-0.225844	0.0352349	-6.40965	1.46e-10	1.3e-09
SP4	122.474	-0.98708	0.154075	-6.40649	1.49e-10	1.33e-09
TOMM40L	494.911	-0.557863	0.0870786	-6.40643	1.49e-10	1.33e-09
MAN2A1	2760.33	-0.308254	0.0481236	-6.40546	1.5e-10	1.34e-09
ZMYM4	2093.19	-0.303304	0.0473701	-6.40285	1.53e-10	1.36e-09
CLU	156.824	0.924319	0.144378	6.40209	1.53e-10	1.37e-09
DOCK11	468.132	-0.556993	0.087024	-6.40045	1.55e-10	1.38e-09
USP6NL	314.684	-0.708692	0.110737	-6.39975	1.56e-10	1.39e-09
POLR1B	763.99	-0.449073	0.0701786	-6.399	1.56e-10	1.39e-09
RAB11FIP4	6.17706	1.92581	0.301055	6.39688	1.59e-10	1.41e-09
AGPS	1575.5	-0.330997	0.0517729	-6.39325	1.62e-10	1.44e-09
MEIS1	842.942	-0.474023	0.0741446	-6.39322	1.62e-10	1.44e-09
NOLC1	3194.66	0.313653	0.0490637	6.39277	1.63e-10	1.45e-09
DENND5A	3147.17	0.266138	0.0416737	6.38624	1.7e-10	1.51e-09
TOB1	1267.35	0.666715	0.104482	6.38112	1.76e-10	1.56e-09
RSBN1L	228.666	-0.792121	0.124156	-6.38005	1.77e-10	1.57e-09
KIF14	633.46	-0.800278	0.125437	-6.37992	1.77e-10	1.57e-09
ZNF248	178.468	-0.911308	0.14285	-6.37946	1.78e-10	1.58e-09
ZNF45	479.765	-0.647357	0.101495	-6.37819	1.79e-10	1.59e-09
RUNX2	637.135	-0.534358	0.0837903	-6.37732	1.8e-10	1.6e-09
NCOA1	692.711	-0.469836	0.0736741	-6.37723	1.8e-10	1.6e-09
LOC286059	7.52631	1.94686	0.30535	6.37583	1.82e-10	1.61e-09
BCL6	874.717	0.457823	0.0718452	6.37235	1.86e-10	1.65e-09
SH2D5	1056.02	0.401604	0.0630378	6.37084	1.88e-10	1.66e-09
GAL3ST1	3.38814	1.71841	0.269772	6.36985	1.89e-10	1.67e-09
DDX23	2728.84	-0.285551	0.0448334	-6.36915	1.9e-10	1.68e-09
CSF1	1131.76	0.502017	0.0788618	6.36577	1.94e-10	1.71e-09
ZNF202	537.658	0.543883	0.08546	6.36419	1.96e-10	1.73e-09
C1orf162	9.51602	1.97841	0.310921	6.36308	1.98e-10	1.74e-09
PDGFA	1129.64	0.52923	0.083179	6.36254	1.98e-10	1.75e-09
TUBGCP3	764.875	-0.460366	0.0723631	-6.36189	1.99e-10	1.76e-09
GNA13	1813.8	0.457179	0.0718835	6.36	2.02e-10	1.78e-09
RNF20	1222.89	-0.36787	0.0578485	-6.35919	2.03e-10	1.78e-09
OSBP	2310.37	0.291818	0.0458986	6.35789	2.05e-10	1.8e-09
MRFAP1	8570.87	0.189464	0.0298022	6.35737	2.05e-10	1.8e-09
ANKRD33B	352.688	-0.817522	0.128635	-6.35536	2.08e-10	1.82e-09
CUL5	1106.56	-0.414783	0.0652635	-6.35551	2.08e-10	1.82e-09
DMTF1	1041.47	0.39336	0.0618939	6.3554	2.08e-10	1.82e-09
PANK2	910.511	0.499189	0.0785519	6.35489	2.09e-10	1.83e-09
KIAA0913	1903.53	-0.278901	0.0439227	-6.34981	2.16e-10	1.89e-09
ZGLP1	67.2976	1.26077	0.198678	6.34579	2.21e-10	1.94e-09
JAG2	8.6708	1.96983	0.310433	6.34544	2.22e-10	1.94e-09
SLC26A2	1156.08	-0.58255	0.0918063	-6.34543	2.22e-10	1.94e-09
SRSF3	6923.82	0.369458	0.0582545	6.34213	2.27e-10	1.98e-09
SGK2	3.50131	1.61201	0.254238	6.34055	2.29e-10	2e-09
SIK3	789.329	-0.434759	0.0685789	-6.33954	2.3e-10	2.01e-09
TTYH1	5.25221	1.91241	0.301969	6.33313	2.4e-10	2.1e-09
KIRREL	2484.04	-0.342894	0.0541447	-6.33291	2.41e-10	2.1e-09
PHLDA3	3213.52	0.713195	0.112625	6.3325	2.41e-10	2.11e-09
BRD9	1264.93	-0.366147	0.0578252	-6.33197	2.42e-10	2.11e-09
FLT3	5.64417	1.73395	0.273856	6.33163	2.43e-10	2.11e-09
TTC3	4457.85	-0.26317	0.0415707	-6.33067	2.44e-10	2.13e-09
RPN1	8496.8	0.165	0.0260682	6.32955	2.46e-10	2.14e-09
CLCF1	238.916	0.726672	0.11482	6.32881	2.47e-10	2.15e-09
CNOT6L	298.3	-0.733266	0.115861	-6.32886	2.47e-10	2.15e-09
EFTUD2	3543.66	-0.303933	0.0480649	-6.32338	2.56e-10	2.23e-09
TFAP2C	191.457	-0.898398	0.142149	-6.32012	2.61e-10	2.27e-09
EP300	2668.56	-0.282141	0.0446516	-6.31873	2.64e-10	2.29e-09
CDC6	1516.44	-0.349436	0.0553105	-6.31772	2.65e-10	2.3e-09
ZNF416	179.668	0.929679	0.147163	6.31736	2.66e-10	2.31e-09
MAP2K4	1114.65	-0.354877	0.0562058	-6.3139	2.72e-10	2.36e-09
[truncated: 21,369 more rows]

## Sheet: Description
List of differentially expressed genes
H2O2 treated samples 4 hours post-treatment vs. untreated cells
Fold change measured using DESEQ2
