# Supplementary material for: Coordination of MAPK and p53 dynamics in the cellular responses to DNA damage and oxidative stress
Source: Mol Syst Biol. 2022 Dec 6;18(12):e11401. doi: 10.15252/msb.202211401 (PMC9724178; doi:10.15252/msb.202211401)
Supplement: Supplementary file 3 — Dataset EV2 [file MSB-18-e11401-s001.xlsx]

## Sheet: H2O2_8_vs_untreated
GeneID	Mean Normalized Counts	Log2 Fold Change	Std Err	Wald Statistic	p-value	adj. p-value
ATF3	1510.05	4.28991	0.111022	38.6403	0	0
HMOX1	4216.1	3.99166	0.0827067	48.2629	0	0
GDF15	3532.59	5.71301	0.178335	32.0353	3.51e-225	1.86e-221
ANGPTL4	3915.04	1.31487	0.041697	31.5339	2.98e-218	1.18e-214
SESN2	2679.56	3.4562	0.110671	31.2295	4.24e-214	1.35e-210
TP53INP1	1301.23	2.55659	0.0891845	28.6663	1e-180	2.66e-177
HSPA5	46550	1.51559	0.0559542	27.0862	1.43e-161	3.25e-158
SLC30A1	800.854	2.65324	0.101518	26.1358	1.43e-150	2.84e-147
BTG2	578.398	4.07768	0.157091	25.9575	1.5e-148	2.64e-145
ULBP1	921.899	2.6621	0.108537	24.527	7.61e-133	1.21e-129
CDKN1A	48172.7	2.71078	0.110959	24.4304	8.13e-132	1.17e-128
MDM2	7399.11	2.26428	0.0929208	24.3678	3.75e-131	4.96e-128
MTHFD2	4065.27	1.97652	0.0820589	24.0866	3.46e-128	4.22e-125
GADD45A	3748.59	1.87535	0.0788791	23.775	6.06e-125	6.86e-122
PAPPA	6355.22	1.19621	0.0514648	23.2433	1.66e-119	1.76e-116
SLC3A2	7357.03	1.63404	0.0705111	23.1742	8.29e-119	8.23e-116
ADM2	550.542	3.36705	0.146551	22.9753	8.23e-117	7.68e-114
DDIT4	3170.31	2.87064	0.125214	22.9259	2.56e-116	2.26e-113
PSAT1	4429.33	2.2914	0.101695	22.5322	2.01e-112	1.68e-109
VEGFA	1338.65	1.9471	0.0869361	22.3969	4.22e-111	3.35e-108
VLDLR	362.031	2.7855	0.124393	22.3928	4.63e-111	3.5e-108
PPP1R15A	5391.3	1.36724	0.0613888	22.2719	6.92e-110	4.99e-107
UNC5B	351.272	3.87608	0.174641	22.1946	3.87e-109	2.67e-106
SLC6A9	596.719	2.78243	0.126772	21.9484	8.98e-107	5.93e-104
FAS	2368.11	1.82006	0.0833186	21.8446	8.76e-106	5.56e-103
INHBA	8218.22	0.925306	0.0428187	21.6099	1.45e-103	8.53e-101
RND3	5131.42	0.98349	0.045508	21.6113	1.4e-103	8.53e-101
SLC1A5	10105	1.23873	0.0581192	21.3136	8.49e-101	4.81e-98
CHAC1	1291.16	3.51666	0.165033	21.3089	9.39e-101	5.14e-98
TRIB3	1860.63	3.0039	0.142689	21.052	2.19e-98	1.16e-95
CARS	2930.7	1.58282	0.076657	20.6481	1.02e-94	5.1e-92
SLC7A11	3195.07	1.45384	0.0704122	20.6475	1.03e-94	5.1e-92
GPT2	776.68	1.99569	0.0998985	19.9772	8.7e-89	4.18e-86
FAM212B	724.333	2.0148	0.100936	19.9611	1.2e-88	5.6e-86
GCLM	1424.37	1.27289	0.0639085	19.9174	2.88e-88	1.3e-85
PLK3	1542.46	1.69812	0.0858961	19.7695	5.46e-87	2.4e-84
HP1BP3	5045.89	-0.758321	0.0383826	-19.7569	7e-87	3e-84
STOM	5533.49	1.34178	0.0680046	19.7307	1.18e-86	4.91e-84
PLK2	1242.91	1.76543	0.0895961	19.7043	1.98e-86	8.05e-84
ASNS	3706.18	2.22058	0.11273	19.6983	2.23e-86	8.85e-84
SORT1	8933.2	-0.785631	0.0399199	-19.6802	3.19e-86	1.23e-83
SLC9A1	3044.86	1.33708	0.0679569	19.6753	3.51e-86	1.33e-83
SQSTM1	8653.34	1.10293	0.0562617	19.6036	1.44e-85	5.32e-83
FOSB	1169.62	3.18388	0.162464	19.5975	1.62e-85	5.86e-83
IQGAP3	1883.6	-1.50475	0.0770958	-19.5179	7.73e-85	2.73e-82
TXNRD1	15850.6	1.57917	0.0809218	19.5148	8.22e-85	2.84e-82
CTGF	29806.6	-1.06373	0.0545873	-19.4868	1.42e-84	4.8e-82
ITGA6	7483.51	-0.805161	0.0414239	-19.4371	3.75e-84	1.24e-81
CYR61	28803.8	-0.538224	0.0277251	-19.4129	6.01e-84	1.95e-81
GARS	12922	1.16885	0.0606566	19.27	9.6e-83	3.05e-80
DSP	14406.5	0.782544	0.0409764	19.0975	2.65e-81	8.25e-79
FAM129A	1565.34	1.7272	0.0905639	19.0716	4.35e-81	1.33e-78
FDXR	1337.47	2.06162	0.109071	18.9016	1.11e-79	3.31e-77
TRPC6	1174.36	-1.69954	0.0901356	-18.8554	2.65e-79	7.79e-77
DUSP5	5285.33	1.26288	0.0670968	18.8218	5.01e-79	1.45e-76
TNFRSF10B	7400.65	1.69753	0.0913049	18.5919	3.74e-77	1.06e-74
HSPA6	148.398	4.72913	0.254382	18.5907	3.82e-77	1.06e-74
SLC7A5	19003.6	1.64384	0.0885348	18.5671	5.93e-77	1.62e-74
ARHGEF2	4182.17	1.31481	0.0711133	18.4889	2.53e-76	6.82e-74
DDIT3	754.854	2.08633	0.11299	18.4648	3.96e-76	1.05e-73
SESN1	727.205	1.92296	0.104931	18.326	5.13e-75	1.33e-72
KITLG	2286.07	1.21013	0.0660854	18.3116	6.68e-75	1.71e-72
PRKCG	179.382	4.99863	0.274167	18.2321	2.87e-74	7.23e-72
SARS	7339.34	1.07877	0.0598726	18.0178	1.41e-72	3.5e-70
TNFRSF10D	8255.21	1.21085	0.0674424	17.9539	4.48e-72	1.09e-69
DYRK3	674.982	1.72435	0.0960888	17.9454	5.21e-72	1.25e-69
AEN	3944.28	0.964621	0.0537779	17.9371	6.05e-72	1.43e-69
HYOU1	6695.69	0.784851	0.0439888	17.8421	3.33e-71	7.77e-69
SLC1A4	1181.04	1.49093	0.0838767	17.7753	1.1e-70	2.53e-68
CEBPB	759.992	1.82987	0.103339	17.7074	3.68e-70	8.34e-68
XBP1	3986.19	1.11281	0.062875	17.6988	4.29e-70	9.58e-68
HERPUD1	5833.03	1.19862	0.0681424	17.5899	2.94e-69	6.49e-67
SLC2A3	1750.13	1.0261	0.0583431	17.5873	3.08e-69	6.7e-67
XPOT	4532.36	1.14157	0.0651737	17.5158	1.09e-68	2.33e-66
PHGDH	3589.88	1.39752	0.0802206	17.421	5.72e-68	1.21e-65
ABL2	4225.87	0.817589	0.0470351	17.3825	1.12e-67	2.34e-65
MYOF	33745.6	-0.567925	0.0327662	-17.3326	2.67e-67	5.5e-65
PMAIP1	1671.73	1.63856	0.0952331	17.2058	2.4e-66	4.89e-64
WARS	4101.85	1.02397	0.0595188	17.2042	2.47e-66	4.96e-64
SMOX	360.52	2.28866	0.133079	17.1978	2.76e-66	5.47e-64
CRISPLD2	2211.06	0.916758	0.0533191	17.1938	2.96e-66	5.79e-64
TPX2	4471.27	-1.07185	0.0623663	-17.1863	3.36e-66	6.51e-64
CEBPG	1184.59	1.28443	0.0747511	17.1828	3.57e-66	6.83e-64
MAP1A	9735.49	0.817324	0.0476191	17.1638	4.96e-66	9.37e-64
SAT1	1170.26	1.51132	0.0882783	17.1199	1.05e-65	1.97e-63
DNAJB9	706.689	1.72877	0.101369	17.0542	3.26e-65	6.01e-63
BBC3	390.086	2.36036	0.138528	17.0388	4.23e-65	7.72e-63
ATF4	9955.38	1.47774	0.0867563	17.0332	4.65e-65	8.39e-63
CBS	2574.14	0.98957	0.0581994	17.0031	7.79e-65	1.39e-62
KLHL21	4096.88	1.33464	0.0787157	16.9552	1.76e-64	3.11e-62
RAD21	4271.73	-0.679771	0.0406296	-16.7309	7.8e-63	1.36e-60
IER3	3180.9	1.24039	0.0744519	16.6603	2.55e-62	4.39e-60
BLOC1S2	1405.42	1.32088	0.0793371	16.649	3.08e-62	5.25e-60
GDF6	1146.15	-1.49466	0.0897884	-16.6465	3.21e-62	5.42e-60
C12orf5	1391.95	1.25613	0.0758597	16.5586	1.39e-61	2.32e-59
LMNB2	5312.07	-0.931085	0.0563916	-16.511	3.06e-61	5.05e-59
FST	925.322	1.52702	0.0926476	16.482	4.94e-61	8.08e-59
AARS	6168.29	0.602287	0.0367157	16.4041	1.79e-60	2.9e-58
PSPH	860.251	1.52377	0.093574	16.2841	1.28e-59	2.05e-57
TRIB1	325.984	1.90944	0.117272	16.2822	1.32e-59	2.1e-57
DNMT1	5039.16	-0.817013	0.0502062	-16.2732	1.53e-59	2.4e-57
MAP1LC3B	3780.24	1.05718	0.0650192	16.2595	1.91e-59	2.97e-57
OSGIN1	608.233	1.83602	0.11325	16.2121	4.14e-59	6.38e-57
APOL6	498.947	2.00252	0.123547	16.2085	4.39e-59	6.7e-57
PHLDA3	3213.52	1.81069	0.111846	16.1891	6.02e-59	9.09e-57
TSKU	230.95	2.57292	0.159185	16.1631	9.18e-59	1.37e-56
TBC1D4	3380.61	-1.21986	0.0756109	-16.1333	1.49e-58	2.21e-56
SMC4	4374	-0.966842	0.0600988	-16.0875	3.12e-58	4.58e-56
MARS	6634.52	0.845682	0.0526021	16.077	3.7e-58	5.39e-56
CBLB	763.885	1.15902	0.0721695	16.0597	4.89e-58	7.05e-56
SDPR	2181.49	1.17344	0.0733001	16.0087	1.11e-57	1.59e-55
TRIM16	856.453	1.52976	0.0958252	15.964	2.28e-57	3.22e-55
ALDH1L2	4585.65	0.636037	0.0399379	15.9256	4.21e-57	5.91e-55
ALAS1	1397.92	0.957736	0.0603271	15.8757	9.33e-57	1.3e-54
HSPA9	10649.4	0.793186	0.0500972	15.833	1.84e-56	2.54e-54
TBC1D2	4478.87	1.51671	0.0959328	15.8101	2.65e-56	3.62e-54
CDK2	1859.28	-0.985231	0.0623418	-15.8037	2.93e-56	3.98e-54
SPAG5	2053.6	-1.27204	0.0805478	-15.7923	3.52e-56	4.73e-54
MKNK2	2761.93	2.00929	0.127399	15.7716	4.88e-56	6.5e-54
HBEGF	2934.64	0.959254	0.0609338	15.7426	7.73e-56	1.02e-53
JDP2	571.881	1.50773	0.0958939	15.7229	1.05e-55	1.38e-53
GDNF	483.572	1.79358	0.114743	15.6313	4.46e-55	5.8e-53
SERPINE2	1106.57	1.31995	0.0846295	15.5968	7.66e-55	9.88e-53
PRC1	4422.16	-1.10697	0.0710607	-15.5777	1.03e-54	1.32e-52
PKD2	3347.96	-0.786106	0.0505243	-15.559	1.38e-54	1.76e-52
C16orf72	2389.86	0.872409	0.0561958	15.5244	2.37e-54	2.99e-52
KIAA0247	1241.49	1.20081	0.0776498	15.4644	6.03e-54	7.53e-52
CSGALNACT1	872.742	1.38446	0.0895613	15.4583	6.63e-54	8.22e-52
NUSAP1	1276.07	-1.23545	0.0802115	-15.4024	1.58e-53	1.94e-51
FTH1	42772.9	0.808699	0.0525337	15.3939	1.8e-53	2.2e-51
COL12A1	10304	-0.847153	0.055211	-15.3439	3.89e-53	4.71e-51
NUPR1	1171.55	1.38472	0.0907851	15.2527	1.58e-52	1.9e-50
SH3BP5L	2186.75	1.11309	0.0731149	15.2238	2.46e-52	2.93e-50
PTGS2	624.836	1.52115	0.0999829	15.2141	2.85e-52	3.37e-50
SH3TC1	807.527	1.70765	0.112244	15.2137	2.87e-52	3.37e-50
SAPCD2	570.831	-1.38637	0.0914018	-15.1678	5.78e-52	6.74e-50
WHSC1	4922.62	-0.90527	0.0598875	-15.1162	1.27e-51	1.47e-49
NQO1	10321.8	0.778563	0.0516496	15.0739	2.4e-51	2.76e-49
TOB1	1267.35	1.54755	0.102822	15.0507	3.41e-51	3.9e-49
RNF19B	572.706	1.56412	0.104342	14.9902	8.51e-51	9.64e-49
TSC22D3	2558.56	1.65773	0.110707	14.974	1.09e-50	1.22e-48
KIF4A	1198.51	-1.21224	0.0810383	-14.9588	1.36e-50	1.52e-48
SLFN5	2008.01	0.961484	0.0643752	14.9356	1.93e-50	2.14e-48
EDA2R	1064.61	1.08948	0.0730037	14.9236	2.31e-50	2.55e-48
RGS3	1207.9	1.10564	0.0741448	14.9119	2.76e-50	3.02e-48
HSPG2	9435.58	-1.02981	0.0693562	-14.8482	7.15e-50	7.77e-48
UHRF1	1457.9	-1.39266	0.0939903	-14.8171	1.14e-49	1.23e-47
ITPRIP	4976.99	1.37967	0.0931541	14.8106	1.25e-49	1.34e-47
PNP	1949.07	0.907435	0.0613723	14.7857	1.81e-49	1.93e-47
CKAP2	1535.62	-1.16453	0.0787936	-14.7795	1.99e-49	2.1e-47
AMD1	2807.45	-0.783073	0.0529998	-14.775	2.12e-49	2.23e-47
PTP4A1	6417.28	0.936858	0.0639077	14.6595	1.17e-48	1.22e-46
RSL24D1	1622.41	0.983258	0.0672238	14.6266	1.9e-48	1.97e-46
EPHA2	7049.32	0.8156	0.0558648	14.5995	2.83e-48	2.91e-46
PCK2	1544.59	1.19172	0.0816658	14.5927	3.13e-48	3.2e-46
ANKRD11	5574.85	1.02664	0.070356	14.5921	3.16e-48	3.21e-46
SMC2	1794.88	-0.884648	0.0606648	-14.5826	3.63e-48	3.67e-46
AMIGO2	3533.34	0.751866	0.0517263	14.5355	7.22e-48	7.25e-46
IFRD1	1501.53	0.930025	0.0640113	14.5291	7.93e-48	7.91e-46
GADD45B	3535.37	0.930874	0.064173	14.5057	1.12e-47	1.11e-45
ARHGAP11A	1494.25	-0.979084	0.067702	-14.4617	2.12e-47	2.09e-45
FAM167A	2477.05	0.742949	0.0515895	14.4012	5.09e-47	4.98e-45
SIRPA	1004.05	1.02429	0.0711745	14.3912	5.88e-47	5.72e-45
DEK	4624.29	-0.670522	0.0466207	-14.3825	6.66e-47	6.45e-45
STXBP5	3702.43	0.814174	0.0567279	14.3523	1.03e-46	9.91e-45
RALA	1814.42	0.874237	0.0609432	14.3451	1.14e-46	1.09e-44
BMP6	3074.64	1.11385	0.0776992	14.3354	1.32e-46	1.25e-44
NUF2	665.006	-1.62237	0.113297	-14.3196	1.65e-46	1.56e-44
SLC41A1	1286.56	1.1252	0.0787583	14.2867	2.65e-46	2.49e-44
PLIN2	2501.61	0.903246	0.0632351	14.2839	2.76e-46	2.57e-44
LIF	1054.1	1.24389	0.0872336	14.2593	3.92e-46	3.64e-44
PRNP	2850.72	0.909398	0.0639475	14.221	6.79e-46	6.26e-44
UGDH	4547.01	0.799388	0.0562658	14.2074	8.25e-46	7.57e-44
HSPB8	5937.38	0.633949	0.0446653	14.1933	1.01e-45	9.19e-44
NTN4	6879.74	-0.514954	0.0363997	-14.1472	1.94e-45	1.76e-43
THSD1	417.048	1.86013	0.131569	14.1381	2.21e-45	1.99e-43
UTRN	4425.53	-0.967694	0.0684759	-14.1319	2.42e-45	2.17e-43
NDRG1	1220.89	1.34675	0.0953782	14.1201	2.85e-45	2.54e-43
KPNB1	16218.4	-0.463318	0.0328279	-14.1135	3.13e-45	2.78e-43
LDLR	5353.18	-0.879358	0.0623374	-14.1064	3.47e-45	3.06e-43
RRAD	109.613	3.35235	0.23805	14.0825	4.87e-45	4.27e-43
NARS	5744.82	0.713486	0.0506812	14.0779	5.19e-45	4.53e-43
MAFG	1898.33	0.767055	0.0545227	14.0686	5.93e-45	5.14e-43
PCDH7	2835.56	-0.823117	0.0585817	-14.0507	7.62e-45	6.57e-43
COL5A2	22478.3	-0.607894	0.0432726	-14.048	7.92e-45	6.8e-43
C15orf23	791.47	-1.36481	0.0971863	-14.0433	8.47e-45	7.23e-43
ARL6IP1	2868.12	-0.900597	0.0641478	-14.0394	8.95e-45	7.59e-43
ZNF697	784.133	1.06585	0.0760948	14.0069	1.41e-44	1.19e-42
PHACTR2	1537.87	-1.05086	0.0750626	-13.9998	1.56e-44	1.31e-42
CEP55	1761.93	-1.04035	0.0744339	-13.9769	2.16e-44	1.8e-42
LASP1	29886.3	-0.379553	0.0271687	-13.9702	2.37e-44	1.96e-42
SLC39A14	6237.21	0.792074	0.0566968	13.9704	2.36e-44	1.96e-42
IPO9	4143.91	-0.584005	0.0418278	-13.9621	2.65e-44	2.18e-42
EIF1	13474	0.790101	0.0567749	13.9164	5.04e-44	4.12e-42
XIRP1	90.5353	3.31945	0.238945	13.8922	7.07e-44	5.75e-42
CDH4	1970.54	-1.05904	0.0762635	-13.8866	7.64e-44	6.18e-42
DLGAP5	1350.4	-1.81987	0.131071	-13.8846	7.85e-44	6.32e-42
CSF1	1131.76	1.07204	0.0772306	13.881	8.25e-44	6.61e-42
MSH6	1850.61	-0.864617	0.0623238	-13.873	9.23e-44	7.36e-42
YWHAG	9889.25	0.496196	0.0357858	13.8657	1.02e-43	8.11e-42
SYNPO2	1661.78	-1.06091	0.0766092	-13.8483	1.3e-43	1.03e-41
FGF5	6973.57	-1.24714	0.0900608	-13.8477	1.31e-43	1.03e-41
CRIM1	37203.9	-0.465006	0.0335995	-13.8397	1.47e-43	1.15e-41
ARSJ	6358.61	-0.747384	0.0541048	-13.8136	2.11e-43	1.64e-41
MET	4406.25	-0.511333	0.0371857	-13.7508	5.04e-43	3.9e-41
EGR1	1526.74	-1.80118	0.131148	-13.734	6.35e-43	4.89e-41
ANLN	7384.95	-1.42124	0.10368	-13.7079	9.11e-43	6.98e-41
PLAT	29541.1	0.628297	0.0458611	13.7	1.02e-42	7.75e-41
DDX17	6735.18	-0.649372	0.0474355	-13.6896	1.17e-42	8.9e-41
TARS	7935.5	0.684698	0.0500891	13.6696	1.54e-42	1.17e-40
CHMP1B	1906.57	0.838217	0.061351	13.6626	1.7e-42	1.28e-40
NCAPG2	2431.01	-0.784013	0.0574484	-13.6472	2.1e-42	1.57e-40
YARS	5587.77	0.74535	0.0546565	13.637	2.41e-42	1.8e-40
CHD3	7159.71	-0.543857	0.0399491	-13.6137	3.32e-42	2.46e-40
GAS5	2146.68	1.02343	0.0752483	13.6007	3.96e-42	2.93e-40
SRXN1	3033.01	1.40511	0.103388	13.5907	4.55e-42	3.34e-40
KNTC1	1153.08	-1.0494	0.0772359	-13.5869	4.79e-42	3.5e-40
TUBA1C	21444	-0.715469	0.0526792	-13.5816	5.15e-42	3.75e-40
CAMK2D	2975.21	-0.608438	0.0448611	-13.5627	6.66e-42	4.83e-40
OSBPL6	366.414	1.65598	0.122174	13.5543	7.47e-42	5.36e-40
RANGAP1	6936.03	-0.648212	0.0478228	-13.5545	7.46e-42	5.36e-40
ZMAT3	3808.41	1.08	0.0797874	13.536	9.59e-42	6.85e-40
KIF11	1337.22	-1.34798	0.0997314	-13.5161	1.26e-41	8.94e-40
DAAM2	2873.51	-0.920886	0.0681362	-13.5154	1.27e-41	8.99e-40
NUCKS1	7259.07	-0.758877	0.0561829	-13.5072	1.42e-41	1e-39
DPYD	965.608	-1.21202	0.0897624	-13.5025	1.51e-41	1.06e-39
CDCA3	724.337	-1.54597	0.11535	-13.4024	5.85e-41	4.09e-39
STC2	33029.2	0.740882	0.0553651	13.3817	7.73e-41	5.38e-39
NCAPG	1447.28	-1.26053	0.094353	-13.3598	1.04e-40	7.2e-39
LRRN3	1000.18	-1.15003	0.0862215	-13.3381	1.39e-40	9.58e-39
CASC5	933.132	-1.49687	0.112232	-13.3373	1.4e-40	9.65e-39
TP53INP2	3127.34	-0.537989	0.0403431	-13.3353	1.44e-40	9.86e-39
TKT	11558.2	0.557067	0.0417939	13.3289	1.57e-40	1.07e-38
SLC38A1	5769.99	0.890654	0.0668492	13.3233	1.69e-40	1.15e-38
EAF1	994.164	1.04719	0.0787043	13.3053	2.16e-40	1.46e-38
EIF4EBP1	2002.61	0.929087	0.0699872	13.2751	3.23e-40	2.17e-38
FTL	38115.9	0.618019	0.046578	13.2685	3.53e-40	2.36e-38
CSNK1A1	5663.81	0.644088	0.0485523	13.2659	3.65e-40	2.43e-38
SMC1A	3727.51	-0.727822	0.0549018	-13.2568	4.12e-40	2.74e-38
PBK	961.787	-1.228	0.0927373	-13.2418	5.04e-40	3.33e-38
RNF41	1801.34	0.778928	0.0589777	13.2072	7.98e-40	5.25e-38
LMO7	17036.9	-1.15783	0.087791	-13.1885	1.02e-39	6.7e-38
KDM4A	1355.32	1.01374	0.0769117	13.1806	1.14e-39	7.41e-38
DAG1	4800.36	-0.493875	0.0375011	-13.1696	1.31e-39	8.54e-38
KIF23	2479.45	-1.39158	0.105698	-13.1656	1.38e-39	8.96e-38
GRPEL2	608.972	1.30874	0.0994173	13.1642	1.41e-39	9.1e-38
C9orf91	323.291	1.50896	0.114754	13.1495	1.71e-39	1.1e-37
HMGN2	5367.75	-0.469681	0.0357257	-13.1469	1.77e-39	1.13e-37
MID1	759.022	-1.34126	0.102123	-13.1339	2.11e-39	1.34e-37
PRR11	3087.93	-0.934966	0.0712053	-13.1306	2.2e-39	1.4e-37
SYVN1	1683.99	0.757618	0.0577031	13.1296	2.23e-39	1.41e-37
NASP	1962.23	-0.845932	0.0645372	-13.1077	2.98e-39	1.87e-37
EIF4A2	5887.04	0.831983	0.0635138	13.0992	3.33e-39	2.09e-37
CORIN	5097.37	-0.503063	0.03841	-13.0972	3.42e-39	2.14e-37
KIF22	1135.48	-1.13918	0.0869821	-13.0967	3.44e-39	2.14e-37
C7orf58	2507.98	-0.636843	0.0486309	-13.0954	3.5e-39	2.17e-37
JARID2	1036.04	1.01001	0.0772659	13.0719	4.77e-39	2.94e-37
PALLD	16878.9	-0.432163	0.0330932	-13.059	5.65e-39	3.47e-37
HMGB2	1044.11	-1.00872	0.0773223	-13.0457	6.72e-39	4.12e-37
ABHD4	1314.56	0.982184	0.0753313	13.0382	7.42e-39	4.51e-37
PPM1D	833.806	1.33212	0.10217	13.0383	7.41e-39	4.51e-37
ADAM10	6861.88	-0.508874	0.0390568	-13.0291	8.36e-39	5.06e-37
ZNF469	1859.76	1.1046	0.0847836	13.0284	8.43e-39	5.09e-37
CEP192	872.628	-0.988492	0.0760877	-12.9915	1.37e-38	8.22e-37
DIAPH3	2127.04	-0.733939	0.0564972	-12.9907	1.38e-38	8.27e-37
TUBB4B	15850.3	-0.684545	0.0527366	-12.9805	1.58e-38	9.42e-37
RIOK3	2232.68	0.746375	0.0576069	12.9563	2.16e-38	1.29e-36
NEK2	488.665	-1.61461	0.124769	-12.9408	2.65e-38	1.57e-36
CES2	1262.71	0.984869	0.0761222	12.938	2.75e-38	1.62e-36
VCL	18192.6	-0.456701	0.0353604	-12.9156	3.67e-38	2.16e-36
AGPAT9	223.509	1.87075	0.145029	12.8992	4.55e-38	2.66e-36
MTHFD1L	2324.79	0.74536	0.0577932	12.897	4.68e-38	2.73e-36
TMPO	2448.75	-1.05784	0.0820755	-12.8886	5.22e-38	3.03e-36
EPRS	7640.78	0.676774	0.0525636	12.8753	6.2e-38	3.59e-36
CDCA7	172.956	-2.05655	0.159845	-12.8659	7e-38	4.04e-36
JHDM1D	170.846	1.9771	0.15383	12.8525	8.33e-38	4.79e-36
ST3GAL1	1675.18	0.963427	0.0750922	12.8299	1.11e-37	6.39e-36
TTK	490.487	-1.28016	0.0999061	-12.8137	1.37e-37	7.85e-36
DNAJC3	2495.18	0.767231	0.0600266	12.7815	2.08e-37	1.18e-35
DNAJB2	1635.5	0.78449	0.0616568	12.7235	4.38e-37	2.48e-35
F2R	2385.65	-0.735926	0.0578439	-12.7226	4.43e-37	2.5e-35
PSTPIP2	381.773	1.80002	0.141765	12.6973	6.12e-37	3.45e-35
ECT2	1550.26	-1.14715	0.0903791	-12.6926	6.5e-37	3.64e-35
MAFF	1758.64	0.808151	0.0637978	12.6674	8.97e-37	5.01e-35
RRP12	1732.43	0.794122	0.062723	12.6608	9.75e-37	5.43e-35
CKAP5	4657.69	-0.709433	0.0561069	-12.6443	1.2e-36	6.67e-35
CMBL	834.238	1.08227	0.0856172	12.6408	1.26e-36	6.95e-35
UBASH3B	2826.31	0.639096	0.0506426	12.6197	1.64e-36	9.06e-35
THBS1	79118	-1.37466	0.109004	-12.6111	1.83e-36	1.01e-34
SHMT2	6345.17	0.756063	0.0600735	12.5856	2.53e-36	1.39e-34
ELL2	6221.49	0.71405	0.0567591	12.5804	2.71e-36	1.48e-34
INCENP	1080.64	-1.25044	0.0994551	-12.5729	2.97e-36	1.62e-34
PARD3B	730.338	-1.28667	0.102474	-12.5561	3.68e-36	1.99e-34
ABHD5	1879.96	0.911449	0.0726022	12.554	3.78e-36	2.04e-34
H2AFX	1283.32	-1.13483	0.0903979	-12.5537	3.8e-36	2.04e-34
DOCK1	2321.1	-0.586252	0.0467574	-12.5382	4.62e-36	2.47e-34
COL3A1	25128.3	-0.729387	0.0582049	-12.5314	5.03e-36	2.69e-34
VCAN	6764.9	-0.792049	0.0632447	-12.5236	5.55e-36	2.95e-34
WEE1	592.799	-1.32732	0.105998	-12.5221	5.65e-36	3e-34
GTSE1	933.01	-1.37582	0.109951	-12.513	6.33e-36	3.35e-34
PARP1	3920.89	-0.686156	0.0548451	-12.5108	6.52e-36	3.44e-34
KIF14	633.46	-1.58916	0.127079	-12.5053	6.98e-36	3.67e-34
SRPK1	3773.97	-0.486952	0.0389421	-12.5045	7.05e-36	3.69e-34
SMC3	1649.38	-0.727905	0.0583868	-12.467	1.13e-35	5.9e-34
PID1	440.24	1.22864	0.0985688	12.4648	1.16e-35	6.04e-34
RBM39	4763.25	0.680096	0.0545698	12.4629	1.19e-35	6.17e-34
SELPLG	384.744	1.65847	0.133366	12.4354	1.68e-35	8.68e-34
IFITM10	176.122	1.9198	0.154927	12.3916	2.9e-35	1.49e-33
PRKDC	8983.73	-0.690626	0.055736	-12.391	2.92e-35	1.5e-33
PHLDA1	5929.88	0.872137	0.0705053	12.3698	3.81e-35	1.95e-33
PLEKHO2	1319.84	1.00388	0.081355	12.3396	5.55e-35	2.83e-33
CCDC88A	2116.75	-0.85316	0.069164	-12.3353	5.85e-35	2.97e-33
FMN2	1427.74	-0.603299	0.0490041	-12.3112	7.88e-35	4e-33
FANCD2	867.518	-0.877387	0.0715169	-12.2682	1.34e-34	6.78e-33
HMGB3	801.935	-1.03357	0.0844427	-12.2399	1.9e-34	9.58e-33
KIAA1199	813.628	-0.820189	0.0670368	-12.2349	2.02e-34	1.02e-32
SGOL2	454.656	-1.70087	0.139044	-12.2326	2.08e-34	1.04e-32
ITGA2	2148.57	0.7139	0.058376	12.2294	2.17e-34	1.08e-32
COL1A2	84879.2	-0.672246	0.0549781	-12.2275	2.22e-34	1.1e-32
ACER2	173.187	2.22935	0.182399	12.2224	2.36e-34	1.17e-32
RMND5A	598.75	1.07974	0.0883405	12.2225	2.36e-34	1.17e-32
NOTCH1	1658.08	0.942076	0.0771142	12.2166	2.53e-34	1.25e-32
MCM4	3579.12	-0.635853	0.0521091	-12.2024	3.02e-34	1.48e-32
TGFB2	794.943	-1.06511	0.0872978	-12.2009	3.07e-34	1.51e-32
BRF2	458.555	1.18483	0.0971507	12.1958	3.27e-34	1.6e-32
MCM3	2032.02	-0.825864	0.0677705	-12.1862	3.68e-34	1.79e-32
SPTBN1	21110.8	-0.372556	0.0306322	-12.1622	4.94e-34	2.4e-32
SERTAD1	1153.95	0.996182	0.0819383	12.1577	5.22e-34	2.53e-32
KPNA2	6066.75	-1.10285	0.0908311	-12.1418	6.34e-34	3.06e-32
PHF19	1802.85	-0.787073	0.0650453	-12.1004	1.05e-33	5.05e-32
CBX5	4585.74	-0.637347	0.0526742	-12.0998	1.06e-33	5.08e-32
MYH10	882.624	-0.964817	0.0799018	-12.075	1.43e-33	6.84e-32
LMNB1	835.826	-1.69065	0.140055	-12.0713	1.5e-33	7.13e-32
NR4A1	472.8	1.4018	0.116148	12.069	1.54e-33	7.31e-32
RRM2B	1330.41	0.945053	0.078361	12.0602	1.71e-33	8.11e-32
BTG1	1291.48	0.92615	0.0768084	12.0579	1.76e-33	8.32e-32
CCND2	999.798	1.73115	0.144049	12.0177	2.87e-33	1.35e-31
COL20A1	38.6606	3.52494	0.293316	12.0176	2.87e-33	1.35e-31
CDC42EP2	1696.49	0.891172	0.0741712	12.0151	2.96e-33	1.39e-31
LBR	1137.74	-1.04021	0.0866141	-12.0097	3.16e-33	1.47e-31
COL8A1	22441.8	-0.524325	0.0437161	-11.9939	3.83e-33	1.78e-31
BRD2	6319.93	0.565618	0.0471827	11.9878	4.12e-33	1.91e-31
SIK1	166.344	2.09683	0.175136	11.9726	4.95e-33	2.29e-31
NCAPD3	1703.37	-0.866597	0.0724166	-11.9668	5.3e-33	2.45e-31
CHD2	3130.53	0.797666	0.0666801	11.9626	5.58e-33	2.57e-31
TUBB	77142.4	-0.525855	0.0439595	-11.9623	5.6e-33	2.57e-31
KCNG1	467.47	1.56901	0.131192	11.9596	5.78e-33	2.64e-31
IKZF2	376.31	-1.76671	0.147858	-11.9487	6.59e-33	3.01e-31
VPS37B	1388.79	0.926886	0.077651	11.9366	7.63e-33	3.47e-31
TRAF4	1595.83	1.05238	0.0881671	11.9362	7.66e-33	3.47e-31
ETS2	2104.48	0.785276	0.0657919	11.9358	7.71e-33	3.48e-31
FN1	1.09403e+06	-0.604968	0.0506917	-11.9343	7.85e-33	3.54e-31
RRM2	5266.76	-0.481394	0.040338	-11.934	7.87e-33	3.54e-31
TRIM35	807.859	1.07551	0.0903293	11.9066	1.09e-32	4.9e-31
RBL2	990.866	-0.854904	0.0718801	-11.8935	1.28e-32	5.72e-31
TET3	563.894	1.26457	0.106332	11.8927	1.29e-32	5.76e-31
NCAPH	865.978	-1.30798	0.110032	-11.8873	1.38e-32	6.12e-31
C1orf198	2185.24	-0.619055	0.0520853	-11.8854	1.41e-32	6.25e-31
WDR62	788.046	-0.875453	0.073667	-11.8839	1.43e-32	6.34e-31
SMCHD1	1884.79	-0.711773	0.0599464	-11.8735	1.63e-32	7.16e-31
GRB10	1156.87	1.03384	0.0871133	11.8678	1.74e-32	7.65e-31
TES	2464.6	0.748013	0.0631271	11.8493	2.17e-32	9.51e-31
CHST3	1747.62	0.775303	0.0655686	11.8243	2.92e-32	1.28e-30
TUBE1	245.473	1.59047	0.134681	11.8091	3.5e-32	1.53e-30
TNFAIP8L1	302.466	-1.4356	0.121639	-11.8021	3.81e-32	1.65e-30
AMMECR1L	1577.31	0.717701	0.0608129	11.8018	3.82e-32	1.66e-30
EIF2S2	5039.67	0.625177	0.0530362	11.7877	4.52e-32	1.95e-30
PGBD3	609.436	-1.00335	0.0851362	-11.7853	4.65e-32	2e-30
CDC25B	1817.18	-0.876249	0.0744493	-11.7697	5.59e-32	2.4e-30
NDE1	1339.44	-0.675766	0.0575826	-11.7356	8.37e-32	3.59e-30
TERT	17041.3	-0.597421	0.0509603	-11.7233	9.69e-32	4.14e-30
ZFPM1	167.257	2.11726	0.180784	11.7116	1.11e-31	4.74e-30
RBMX	4663.05	-0.444995	0.0380174	-11.705	1.2e-31	5.11e-30
PTBP1	8082.17	-0.499059	0.0426382	-11.7045	1.21e-31	5.13e-30
MAGI1	580.384	-0.966944	0.0826387	-11.7009	1.26e-31	5.34e-30
VPS13A	1192.57	-0.972514	0.0831812	-11.6915	1.41e-31	5.94e-30
PSRC1	418.008	-1.65977	0.142757	-11.6266	3.02e-31	1.27e-29
PLXNB2	14007.7	0.605667	0.0521133	11.6221	3.18e-31	1.34e-29
TNKS1BP1	4445.96	0.648575	0.055821	11.6188	3.31e-31	1.38e-29
RUSC2	4826.21	0.628906	0.0541878	11.606	3.84e-31	1.6e-29
EIF1B	1004.24	0.970993	0.0836793	11.6037	3.94e-31	1.64e-29
PDCD11	2722.99	0.609902	0.0525992	11.5953	4.35e-31	1.81e-29
LARP6	1089.4	0.760306	0.0655828	11.5931	4.47e-31	1.85e-29
TOB2	1586.15	0.800982	0.069267	11.5637	6.29e-31	2.6e-29
KIAA1524	989.463	-1.00277	0.0868283	-11.5489	7.48e-31	3.08e-29
C3orf52	338.978	1.30702	0.113221	11.544	7.92e-31	3.26e-29
BAK1	1184.06	0.991242	0.08603	11.5221	1.02e-30	4.19e-29
GPD1	37.5598	3.32399	0.288725	11.5127	1.14e-30	4.66e-29
SMARCC2	2563.69	-0.823202	0.0715741	-11.5014	1.3e-30	5.29e-29
DNAJC13	4337.12	-0.520966	0.0453147	-11.4966	1.37e-30	5.58e-29
PKP4	1896.58	-0.674164	0.0586854	-11.4878	1.52e-30	6.17e-29
PDRG1	560.539	1.09388	0.0953621	11.4708	1.85e-30	7.49e-29
CCDC50	5243.31	-0.512044	0.0446435	-11.4696	1.88e-30	7.57e-29
CLDN11	11323.7	-0.781692	0.0681999	-11.4618	2.05e-30	8.27e-29
LMOD1	472.273	-1.3735	0.119857	-11.4595	2.11e-30	8.46e-29
FLNA	148004	-0.484404	0.0423394	-11.441	2.61e-30	1.05e-28
DUSP4	309.185	1.28138	0.112079	11.4328	2.87e-30	1.15e-28
NEO1	3080.04	-0.629286	0.0550528	-11.4306	2.94e-30	1.17e-28
ARHGAP18	2031.09	-0.748708	0.0655401	-11.4237	3.19e-30	1.27e-28
PHTF2	1442.26	-0.762725	0.0669574	-11.3912	4.63e-30	1.83e-28
GOT1	2070.2	0.910266	0.0799282	11.3885	4.77e-30	1.89e-28
KDM6B	525.912	1.11674	0.0980858	11.3853	4.95e-30	1.95e-28
GABBR2	1275.64	0.828121	0.0728262	11.3712	5.82e-30	2.29e-28
AGFG2	1009.64	-0.97094	0.0853978	-11.3696	5.92e-30	2.33e-28
EPB41L2	3770.05	-0.577424	0.0508129	-11.3637	6.34e-30	2.48e-28
EPAS1	3203.03	0.752054	0.0662226	11.3565	6.89e-30	2.69e-28
BIRC5	1814.33	-0.928217	0.0818168	-11.3451	7.85e-30	3.06e-28
GABARAPL1	786.409	1.03635	0.0913657	11.3429	8.05e-30	3.13e-28
CSDA	5422.73	0.593014	0.0522833	11.3423	8.1e-30	3.14e-28
LMO4	617.871	1.16377	0.102641	11.3383	8.48e-30	3.28e-28
DNHD1	281.522	1.45733	0.128614	11.331	9.21e-30	3.56e-28
ODF2	1527.29	-0.765827	0.0677282	-11.3074	1.21e-29	4.65e-28
PRKD1	624.213	-1.0819	0.0957255	-11.3021	1.28e-29	4.92e-28
B3GALT2	345.276	-2.33572	0.206677	-11.3013	1.29e-29	4.96e-28
SERP1	2645.18	0.589214	0.0521543	11.2975	1.35e-29	5.16e-28
TRIM22	2311.65	0.75986	0.0672664	11.2963	1.37e-29	5.22e-28
ACTB	248894	-0.434842	0.0385109	-11.2914	1.45e-29	5.51e-28
UHRF1BP1	678.846	0.940883	0.083393	11.2825	1.6e-29	6.08e-28
MGEA5	3642.93	0.634597	0.0562569	11.2803	1.64e-29	6.22e-28
EDN1	1189	-0.993799	0.0881294	-11.2766	1.71e-29	6.47e-28
ASPM	1349.47	-1.76454	0.156691	-11.2612	2.04e-29	7.68e-28
MACF1	7732.8	-0.730992	0.0649633	-11.2524	2.25e-29	8.48e-28
LRRC16A	1168.17	-0.891333	0.0792483	-11.2474	2.39e-29	8.95e-28
DSEL	5110.45	-0.816768	0.0726297	-11.2456	2.43e-29	9.11e-28
RACGAP1	2315.45	-1.18291	0.105193	-11.2452	2.45e-29	9.13e-28
FEN1	2090.79	-0.688824	0.061277	-11.2412	2.56e-29	9.54e-28
TACC3	2669.22	-1.24976	0.111227	-11.2361	2.71e-29	1.01e-27
PLK4	589.393	-0.9301	0.0827799	-11.2358	2.72e-29	1.01e-27
KLF4	352.714	1.54196	0.137301	11.2305	2.89e-29	1.07e-27
NID1	5685.68	-0.493711	0.0441042	-11.1942	4.35e-29	1.61e-27
TM4SF1	5326.26	-0.66799	0.0596917	-11.1907	4.53e-29	1.67e-27
CHML	1184.3	-1.04448	0.093338	-11.1903	4.55e-29	1.67e-27
CTSC	5457.31	-0.392965	0.0351523	-11.1789	5.17e-29	1.9e-27
NCAPD2	2768.88	-1.28608	0.115128	-11.1709	5.66e-29	2.07e-27
ITGA11	13360.8	-0.438606	0.03936	-11.1435	7.71e-29	2.81e-27
ERN1	272.185	1.35408	0.121614	11.1342	8.55e-29	3.11e-27
DCUN1D3	589.866	1.00207	0.0900369	11.1295	9.01e-29	3.27e-27
POLD1	890.15	-0.832656	0.0748288	-11.1275	9.22e-29	3.34e-27
MELK	1641.52	-0.745395	0.0670568	-11.1159	1.05e-28	3.8e-27
TAP1	737.029	1.0153	0.0914749	11.0993	1.26e-28	4.56e-27
TNFRSF10A	145.041	2.11206	0.190407	11.0923	1.37e-28	4.92e-27
EHBP1L1	3282.09	-0.532575	0.0480289	-11.0886	1.42e-28	5.11e-27
RCC2	3651.25	0.633113	0.0570979	11.0882	1.43e-28	5.13e-27
PIDD	799.843	1.18871	0.107248	11.0838	1.5e-28	5.38e-27
ABR	2219.35	-0.572735	0.0516835	-11.0816	1.54e-28	5.5e-27
PYCR1	3118.66	0.672897	0.0607421	11.0779	1.61e-28	5.71e-27
LOC100128054	114.181	-1.66328	0.150184	-11.075	1.66e-28	5.89e-27
GFPT2	611.53	0.958966	0.0867265	11.0574	2.02e-28	7.15e-27
TIMELESS	1686.54	-0.796201	0.0720234	-11.0548	2.08e-28	7.35e-27
TLN1	36498	-0.414057	0.0374741	-11.0492	2.21e-28	7.8e-27
H1F0	2305.33	-0.505111	0.0457285	-11.0459	2.3e-28	8.08e-27
OSBP	2310.37	0.500225	0.0452876	11.0455	2.3e-28	8.09e-27
COL1A1	236289	-0.607253	0.0551093	-11.0191	3.09e-28	1.08e-26
GCC1	1006.59	0.833358	0.0756387	11.0176	3.14e-28	1.1e-26
GPSM2	397.248	-1.13066	0.102725	-11.0067	3.55e-28	1.24e-26
MRVI1	439.689	-1.44795	0.131613	-11.0015	3.76e-28	1.31e-26
NFATC2IP	1213.25	-0.670566	0.061009	-10.9913	4.21e-28	1.46e-26
BRD8	1076.86	-0.602397	0.0548273	-10.9872	4.4e-28	1.53e-26
LPP	5706.71	-0.66149	0.060242	-10.9805	4.74e-28	1.64e-26
POLH	2712.63	0.501725	0.0457495	10.9668	5.52e-28	1.9e-26
C17orf51	1235.14	0.806701	0.0736372	10.9551	6.28e-28	2.16e-26
ABHD2	3347.86	-0.635554	0.0580371	-10.9508	6.58e-28	2.26e-26
MCL1	9727.06	0.460531	0.0420881	10.9421	7.25e-28	2.49e-26
SHCBP1	2015.33	-0.836162	0.0764553	-10.9366	7.7e-28	2.63e-26
PGD	3912.5	0.460936	0.0421505	10.9355	7.8e-28	2.66e-26
COL4A2	44756.4	-0.54213	0.0496286	-10.9237	8.88e-28	3.02e-26
NAGS	515.54	1.23582	0.113145	10.9225	9e-28	3.06e-26
SUN2	5148.2	-0.525443	0.0481152	-10.9205	9.2e-28	3.12e-26
GJC1	1804.53	-0.791356	0.0726263	-10.8963	1.2e-27	4.06e-26
MAT2A	5045.4	-0.454671	0.0417496	-10.8904	1.28e-27	4.32e-26
FAM102A	499.896	1.1105	0.102051	10.8818	1.41e-27	4.74e-26
CFL2	5480.11	-0.436535	0.0401171	-10.8815	1.41e-27	4.75e-26
KCNE4	1177.67	0.774283	0.0711665	10.8799	1.44e-27	4.82e-26
ATM	1532.73	-0.842804	0.0774734	-10.8786	1.46e-27	4.88e-26
LRBA	939.804	-1.01379	0.093209	-10.8765	1.49e-27	4.98e-26
LPAR1	4537.51	-0.701357	0.064498	-10.8741	1.53e-27	5.11e-26
PTPN13	1121.13	0.716232	0.0658964	10.8691	1.62e-27	5.38e-26
EFNB1	261.968	1.61159	0.14828	10.8686	1.63e-27	5.4e-26
WDR43	2264.55	0.526216	0.0484177	10.8683	1.63e-27	5.41e-26
ARHGAP35	4809.74	-0.337999	0.0311349	-10.856	1.87e-27	6.18e-26
CDK5RAP2	1496.04	-0.63632	0.0586339	-10.8524	1.94e-27	6.41e-26
CCNF	608.129	-1.23446	0.113784	-10.8492	2.01e-27	6.61e-26
LAD1	17.2242	3.28318	0.302616	10.8493	2.01e-27	6.61e-26
SPHK1	2136.22	0.898884	0.08304	10.8247	2.63e-27	8.62e-26
LOC100507421	118.45	-1.76943	0.163642	-10.8128	2.99e-27	9.79e-26
ATP11C	1416.05	-0.650325	0.0601463	-10.8124	3.01e-27	9.82e-26
TOPBP1	1510.63	-0.552227	0.0510848	-10.81	3.09e-27	1.01e-25
STK39	2411.15	-0.590607	0.0546403	-10.809	3.12e-27	1.01e-25
ABTB2	502.296	1.049	0.0970727	10.8063	3.21e-27	1.04e-25
TMEM48	1261.89	-0.863327	0.0799581	-10.7972	3.55e-27	1.15e-25
G0S2	94.978	2.17759	0.201715	10.7954	3.62e-27	1.17e-25
POPDC3	336.781	1.15371	0.106917	10.7907	3.81e-27	1.23e-25
RNF145	2028.6	-0.641471	0.0594488	-10.7903	3.82e-27	1.23e-25
ACACA	2649.77	-0.69997	0.0648754	-10.7895	3.86e-27	1.24e-25
PGF	43.1781	2.9223	0.271262	10.773	4.62e-27	1.48e-25
LAMC1	29311.3	-0.395495	0.0367471	-10.7626	5.17e-27	1.65e-25
OSBPL3	2324.42	0.719355	0.0669089	10.7513	5.85e-27	1.86e-25
SERPINB10	50.3728	2.83318	0.263516	10.7514	5.83e-27	1.86e-25
CSPG4	23527.9	-0.406038	0.0377677	-10.7509	5.87e-27	1.87e-25
CENPF	2385.82	-1.59564	0.148465	-10.7476	6.09e-27	1.93e-25
KLHL28	305.753	1.28622	0.119778	10.7384	6.72e-27	2.13e-25
GPRC5A	556.268	1.18746	0.110583	10.7382	6.74e-27	2.13e-25
LRP1	25386.9	-0.551904	0.0514348	-10.7302	7.35e-27	2.32e-25
WDHD1	753.636	-0.951346	0.0887487	-10.7195	8.24e-27	2.59e-25
MKI67	4420.6	-1.43242	0.133638	-10.7187	8.32e-27	2.61e-25
FRMD6	9983.5	0.348895	0.0325544	10.7173	8.44e-27	2.65e-25
DUSP14	3871.29	0.538644	0.0502814	10.7126	8.88e-27	2.78e-25
SPRY4	4601.14	0.410484	0.0383187	10.7124	8.91e-27	2.78e-25
CDCA2	490.268	-1.20841	0.112832	-10.7098	9.16e-27	2.86e-25
SEC14L2	1008.09	0.742567	0.0693549	10.7068	9.46e-27	2.94e-25
H2AFV	2621.1	-0.531706	0.0496723	-10.7043	9.72e-27	3.02e-25
DSN1	647.397	-1.01768	0.0950983	-10.7013	1e-26	3.11e-25
CSE1L	4547.94	-0.418989	0.0391868	-10.6921	1.11e-26	3.43e-25
MAMDC4	484.713	1.21184	0.113463	10.6805	1.26e-26	3.88e-25
FAM53C	1517.61	0.703423	0.0658807	10.6772	1.3e-26	4.01e-25
LAMB2	16887.7	-0.357437	0.0334829	-10.6752	1.33e-26	4.09e-25
SMEK1	1758.64	0.722401	0.0676894	10.6723	1.37e-26	4.21e-25
MASTL	861.062	-0.690688	0.0647677	-10.6641	1.5e-26	4.59e-25
BRIP1	657.545	-1.17792	0.110565	-10.6536	1.68e-26	5.13e-25
DARS2	1296.83	-0.845504	0.0793745	-10.6521	1.7e-26	5.2e-25
DANCR	608.097	0.807971	0.0758545	10.6516	1.71e-26	5.22e-25
PAQR4	282.162	-1.12087	0.105241	-10.6504	1.74e-26	5.28e-25
ZNFX1	3195.86	0.668728	0.062792	10.6499	1.75e-26	5.3e-25
KIAA0232	1385.62	0.841211	0.0790012	10.6481	1.78e-26	5.39e-25
ZNF622	1350.38	0.756835	0.0710998	10.6447	1.85e-26	5.58e-25
APPL2	2765.09	-0.647184	0.0608168	-10.6415	1.91e-26	5.76e-25
CENPI	569.373	-1.31718	0.123802	-10.6394	1.95e-26	5.88e-25
ODC1	3426.29	0.645778	0.0607265	10.6342	2.07e-26	6.21e-25
RAB3B	8206.68	-0.508747	0.0478749	-10.6266	2.24e-26	6.72e-25
CDKN3	486.012	-0.873208	0.082219	-10.6205	2.39e-26	7.15e-25
KIF20A	1625.04	-1.66757	0.157013	-10.6206	2.39e-26	7.15e-25
ASXL1	2704.6	-0.471736	0.0444592	-10.6105	2.66e-26	7.94e-25
METRNL	1924.75	1.31256	0.123965	10.5882	3.38e-26	1.01e-24
XAF1	346.923	1.20602	0.11404	10.5754	3.88e-26	1.15e-24
SNRK	1138.19	0.714292	0.0675996	10.5665	4.26e-26	1.26e-24
PLAUR	2990.9	0.661874	0.0626769	10.5601	4.56e-26	1.35e-24
SRGAP1	1389.41	0.717772	0.0679724	10.5598	4.58e-26	1.35e-24
AURKB	655.488	-1.17591	0.11145	-10.551	5.03e-26	1.48e-24
CIT	967.415	-1.44662	0.137236	-10.5412	5.58e-26	1.64e-24
TOM1L2	4753.07	-0.513589	0.0487219	-10.5412	5.58e-26	1.64e-24
ETV5	1604.65	0.772822	0.0733582	10.5349	5.96e-26	1.75e-24
SLC16A1	1615.38	0.608124	0.0577457	10.5311	6.21e-26	1.82e-24
POLQ	716.427	-0.960548	0.0912291	-10.529	6.35e-26	1.86e-24
FAM111A	1258.18	-0.684479	0.0650767	-10.518	7.13e-26	2.08e-24
NCOA7	723.178	0.796247	0.0757059	10.5176	7.16e-26	2.09e-24
HSPA13	2163.85	0.554991	0.0528209	10.507	8.02e-26	2.33e-24
G2E3	607.442	-1.1462	0.109208	-10.4956	9.05e-26	2.63e-24
WDR6	2556.12	-0.550005	0.0524816	-10.48	1.07e-25	3.09e-24
CBX3	2797.68	-0.52481	0.0500941	-10.4765	1.11e-25	3.2e-24
TTF2	987.706	-1.0161	0.0970516	-10.4697	1.19e-25	3.44e-24
ZNF419	224.384	1.45853	0.139424	10.4611	1.3e-25	3.75e-24
ARHGAP21	5988.57	0.469083	0.0448521	10.4584	1.34e-25	3.85e-24
MSC	151.3	1.66657	0.159351	10.4585	1.34e-25	3.85e-24
FAM46A	745.639	0.862353	0.0825126	10.4512	1.45e-25	4.15e-24
DDX5	14843.9	-0.3122	0.0299092	-10.4382	1.66e-25	4.73e-24
OGT	3349.27	0.607649	0.0582129	10.4384	1.66e-25	4.73e-24
HHIP	11366.4	-0.436906	0.0419124	-10.4242	1.92e-25	5.48e-24
PPP1R15B	1732.62	0.654646	0.062862	10.414	2.14e-25	6.09e-24
AVL9	838.77	0.827956	0.0795446	10.4087	2.26e-25	6.42e-24
PRKAB2	1072.79	0.680257	0.065392	10.4028	2.41e-25	6.82e-24
PKD1	3614.47	0.759561	0.0730319	10.4004	2.47e-25	6.98e-24
POLA2	1256.28	-0.766559	0.0737158	-10.3988	2.51e-25	7.09e-24
NREP	2955.81	-1.14484	0.110225	-10.3864	2.86e-25	8.06e-24
FBXO22	645.232	0.90527	0.0872398	10.3768	3.16e-25	8.88e-24
SLC43A3	1851.82	-0.490439	0.0472631	-10.3768	3.16e-25	8.88e-24
CHD6	1897.59	-0.616728	0.0594351	-10.3765	3.17e-25	8.89e-24
YWHAH	5738.23	-0.373883	0.0360436	-10.3731	3.29e-25	9.2e-24
MMP25	96.0527	2.21455	0.214116	10.3427	4.51e-25	1.26e-23
ITGA1	2102.93	-0.527158	0.0509938	-10.3377	4.76e-25	1.33e-23
TTC3	4457.85	-0.430851	0.0416796	-10.3372	4.78e-25	1.33e-23
KIAA0355	1850.38	-0.57193	0.0553435	-10.3342	4.94e-25	1.37e-23
UBE2C	859.132	-1.16002	0.112273	-10.3321	5.04e-25	1.4e-23
ZHX3	3238.42	-0.499168	0.0483451	-10.3251	5.43e-25	1.5e-23
DBIL5P	62.6057	2.80566	0.27175	10.3244	5.46e-25	1.51e-23
FOXN3	1962.12	-0.556826	0.0539364	-10.3237	5.5e-25	1.52e-23
BTN2A1	1988.92	0.619118	0.0600106	10.3168	5.92e-25	1.63e-23
ZNF367	287.424	-1.28478	0.124561	-10.3145	6.06e-25	1.67e-23
KRT17	59.0179	2.61476	0.253633	10.3092	6.4e-25	1.76e-23
C22orf13	1896.79	-0.501683	0.0487466	-10.2916	7.69e-25	2.11e-23
E2F7	3755.66	0.60153	0.0585273	10.2778	8.88e-25	2.43e-23
SHROOM2	208.585	-1.41077	0.137324	-10.2733	9.29e-25	2.54e-23
EXOC4	1914.62	-0.5781	0.0563626	-10.2568	1.1e-24	3.01e-23
ARHGEF10	1851.99	-0.512294	0.0499515	-10.2558	1.11e-24	3.03e-23
SEC61A1	21628	0.403016	0.0392992	10.2551	1.12e-24	3.05e-23
ADD1	10060.5	-0.24083	0.0235156	-10.2413	1.3e-24	3.51e-23
SAP130	995.536	-0.576916	0.0563478	-10.2385	1.33e-24	3.61e-23
MCM7	5401.05	-0.513513	0.0501825	-10.2329	1.41e-24	3.82e-23
CKS2	1203.36	-0.84869	0.0829715	-10.2287	1.47e-24	3.98e-23
ICMT	4987.19	-0.366171	0.0358256	-10.2209	1.6e-24	4.31e-23
BTBD10	1797.13	0.771004	0.0754817	10.2145	1.71e-24	4.59e-23
LSS	2908.25	-0.683998	0.0669676	-10.2139	1.72e-24	4.62e-23
HES2	532.006	0.860273	0.0843993	10.1929	2.13e-24	5.72e-23
DHTKD1	527.115	-0.905972	0.0888918	-10.1919	2.16e-24	5.77e-23
HSPA1B	832.561	1.12568	0.110479	10.1891	2.22e-24	5.92e-23
IARS	9615.04	0.520461	0.0510807	10.189	2.22e-24	5.92e-23
UPP1	565.779	0.986687	0.0968734	10.1853	2.31e-24	6.14e-23
MCM5	2906.66	-0.50418	0.0495223	-10.1809	2.41e-24	6.42e-23
GLUL	2452.74	-0.42184	0.0414608	-10.1744	2.58e-24	6.84e-23
ARRDC3	619.871	0.999278	0.0982462	10.1712	2.67e-24	7.07e-23
KIF1B	2819.77	0.443077	0.0436371	10.1537	3.19e-24	8.44e-23
HMG20B	1789.07	-0.540048	0.0532011	-10.1511	3.28e-24	8.65e-23
CNN2	13121.8	-0.465638	0.0459107	-10.1422	3.59e-24	9.46e-23
KIF15	342.006	-1.19297	0.117673	-10.138	3.75e-24	9.86e-23
MAP3K5	812.263	-0.91609	0.0903753	-10.1365	3.8e-24	1e-22
PCNA	3120.6	0.641965	0.0633424	10.1348	3.87e-24	1.02e-22
ZNF295	1039.31	0.721257	0.0712366	10.1248	4.29e-24	1.12e-22
PRKX	361.165	1.11072	0.109707	10.1243	4.31e-24	1.13e-22
COL4A1	38358.3	-0.43407	0.042932	-10.1106	4.96e-24	1.29e-22
PTEN	1777.09	0.619828	0.0613422	10.1044	5.28e-24	1.38e-22
DEPDC1	967.885	-1.45881	0.144406	-10.1022	5.4e-24	1.41e-22
ISL2	165.007	1.53708	0.152181	10.1004	5.5e-24	1.43e-22
XRCC1	1091.14	-0.669532	0.066338	-10.0928	5.95e-24	1.54e-22
IRF1	400.102	1.04099	0.103193	10.0878	6.25e-24	1.62e-22
TPM1	26389.1	-0.351177	0.0348355	-10.081	6.7e-24	1.73e-22
RNF26	1774.01	-0.51831	0.0514447	-10.0751	7.12e-24	1.84e-22
ANP32A	1731.18	-0.52672	0.0522812	-10.0747	7.15e-24	1.84e-22
CCDC99	1849.95	-0.900091	0.0893417	-10.0747	7.15e-24	1.84e-22
DPF2	1492.56	0.580612	0.057639	10.0733	7.25e-24	1.86e-22
SDK1	377.068	-1.00126	0.0994278	-10.0703	7.48e-24	1.92e-22
HAND2	1103.14	-0.92606	0.0919773	-10.0684	7.62e-24	1.95e-22
MIS18BP1	642.652	-0.975111	0.0968484	-10.0684	7.62e-24	1.95e-22
TMEM19	675.303	-0.759682	0.0755807	-10.0513	9.07e-24	2.31e-22
KIFC1	1290.18	-1.25098	0.124498	-10.0482	9.35e-24	2.38e-22
ESPL1	537.779	-1.13311	0.1128	-10.0453	9.63e-24	2.45e-22
TSPYL4	1281.74	-0.633255	0.0630581	-10.0424	9.92e-24	2.52e-22
GFPT1	4781.69	0.580472	0.057806	10.0417	9.99e-24	2.53e-22
FGD4	4656.05	-0.519712	0.0517669	-10.0395	1.02e-23	2.59e-22
CDC7	262.002	-1.39373	0.138848	-10.0378	1.04e-23	2.63e-22
ZNF263	771.438	0.800912	0.0797904	10.0377	1.04e-23	2.63e-22
COL4A5	3075.14	-0.561625	0.056	-10.029	1.14e-23	2.86e-22
FGD5-AS1	3044.7	-0.566119	0.056477	-10.0239	1.2e-23	3.01e-22
RAP2B	660.528	0.860666	0.0859258	10.0164	1.29e-23	3.24e-22
MANF	2211	0.580643	0.0580131	10.0088	1.39e-23	3.49e-22
CCNB1	2480.26	-1.47596	0.1475	-10.0065	1.43e-23	3.57e-22
IPO8	1595.97	-0.72704	0.0726729	-10.0043	1.46e-23	3.65e-22
ENTPD7	918.885	0.681639	0.0681677	9.99944	1.53e-23	3.82e-22
KIF2C	1350.99	-1.30099	0.130225	-9.99032	1.68e-23	4.19e-22
HNRNPUL1	7657.32	-0.521053	0.0521846	-9.9848	1.78e-23	4.42e-22
RIT1	800.159	0.796268	0.0799475	9.95988	2.28e-23	5.67e-22
PPP2R3A	1440.2	-0.702202	0.0705495	-9.95332	2.44e-23	6.05e-22
CDC27	3555.17	-0.535895	0.0539306	-9.93675	2.88e-23	7.13e-22
PLK1	2008.14	-1.70735	0.17205	-9.92356	3.29e-23	8.13e-22
CORO2A	247.288	1.48834	0.150009	9.92168	3.35e-23	8.27e-22
MAN2A1	2760.33	-0.478647	0.0482752	-9.91497	3.58e-23	8.83e-22
ICK	679.551	-0.968984	0.0977363	-9.91427	3.61e-23	8.88e-22
ADARB1	2273.25	-0.470012	0.0474186	-9.91199	3.69e-23	9.06e-22
DBF4	339.337	-0.894346	0.0902294	-9.91191	3.7e-23	9.06e-22
TRIM59	409.879	-1.00406	0.10141	-9.90106	4.12e-23	1.01e-21
KIAA0586	607.509	-1.02012	0.103061	-9.89816	4.24e-23	1.04e-21
SGK223	375.215	1.021	0.10316	9.89717	4.28e-23	1.05e-21
FRMD4A	3681.7	0.382482	0.0386651	9.89217	4.5e-23	1.1e-21
CPS1	752.601	-0.704123	0.0711832	-9.8917	4.52e-23	1.1e-21
SPC24	167.918	-1.29305	0.130772	-9.88782	4.7e-23	1.14e-21
TRIM16L	128.005	1.66314	0.16836	9.87853	5.16e-23	1.25e-21
PTCHD4	99.5127	2.03507	0.206028	9.87763	5.2e-23	1.26e-21
PTPRJ	2076.17	-0.537819	0.0544502	-9.87727	5.22e-23	1.26e-21
SLC16A12	541.629	-0.932892	0.0944643	-9.87561	5.31e-23	1.28e-21
MARK3	1772.61	0.606338	0.0614553	9.86633	5.83e-23	1.4e-21
PRKG1	452.912	-1.14392	0.11594	-9.86645	5.82e-23	1.4e-21
KDELC2	4627.9	-0.412241	0.0418119	-9.85942	6.24e-23	1.5e-21
CNTROB	1034.26	-0.721329	0.073173	-9.85786	6.34e-23	1.52e-21
NRBF2	802.104	0.856451	0.0869188	9.85346	6.62e-23	1.59e-21
MTF1	935.302	0.734056	0.0746089	9.83872	7.67e-23	1.84e-21
CENPE	959.949	-1.68705	0.171562	-9.83344	8.08e-23	1.93e-21
DNAJB11	2511.01	0.549702	0.0559452	9.82572	8.72e-23	2.08e-21
LPIN3	1217.85	-0.66869	0.0680998	-9.81927	9.3e-23	2.22e-21
NNT	2276.74	-0.418031	0.0426036	-9.8121	9.99e-23	2.38e-21
HMGXB3	2609.18	0.536435	0.0546875	9.8091	1.03e-22	2.44e-21
CENPJ	592.561	-0.715437	0.0729856	-9.80245	1.1e-22	2.61e-21
LOC344887	90.2854	2.00837	0.204892	9.80211	1.1e-22	2.61e-21
ZNF773	160.341	1.389	0.141734	9.80003	1.13e-22	2.66e-21
TIMM44	1178.12	0.932985	0.0952121	9.79901	1.14e-22	2.68e-21
RCAN2	647.958	-0.890875	0.0909282	-9.79757	1.15e-22	2.72e-21
CDK19	527.711	-0.744581	0.0760554	-9.78998	1.24e-22	2.93e-21
NIN	2747.56	-0.507703	0.051878	-9.78647	1.29e-22	3.03e-21
AJUBA	2649.38	0.673044	0.0687825	9.7851	1.3e-22	3.06e-21
C17orf76-AS1	6921.42	0.55079	0.0562956	9.7839	1.32e-22	3.09e-21
MCM2	1730.49	-0.624011	0.0638125	-9.77883	1.39e-22	3.25e-21
ATAD1	1252.8	0.600131	0.0614505	9.76609	1.57e-22	3.68e-21
FANCI	1537.98	-0.732666	0.0750512	-9.76222	1.64e-22	3.82e-21
ZNF643	174.956	1.32984	0.136341	9.75376	1.78e-22	4.14e-21
ARSB	2484.3	-0.559017	0.0573145	-9.7535	1.78e-22	4.15e-21
RBFOX2	4080.85	-0.487679	0.0500056	-9.7525	1.8e-22	4.18e-21
SMCR7L	1828.62	0.714659	0.073315	9.74779	1.89e-22	4.37e-21
CKAP2L	1095.56	-0.830672	0.0852291	-9.74635	1.91e-22	4.43e-21
FBXO5	524.339	-0.924794	0.094918	-9.74309	1.97e-22	4.57e-21
FLII	10191.7	-0.344366	0.0353468	-9.74251	1.99e-22	4.59e-21
CHST2	6736.56	0.481256	0.049439	9.73433	2.15e-22	4.96e-21
FZD2	978.855	-0.880005	0.0904559	-9.72855	2.28e-22	5.25e-21
YIPF5	3968.29	0.395292	0.0406777	9.71768	2.54e-22	5.83e-21
XPO1	5773.23	-0.373926	0.0384931	-9.7141	2.63e-22	6.03e-21
BFAR	2347.09	0.479499	0.0493928	9.70788	2.79e-22	6.4e-21
TNFRSF1A	4011.9	0.577264	0.0594947	9.70279	2.93e-22	6.72e-21
FADS3	4822.99	0.471229	0.0485684	9.70238	2.95e-22	6.73e-21
BHLHE40	2267.52	0.774787	0.0798938	9.69771	3.08e-22	7.04e-21
DCAF16	576.824	-0.793988	0.0819443	-9.68936	3.35e-22	7.63e-21
NAV2	1551.03	-0.759603	0.0784562	-9.68188	3.6e-22	8.2e-21
CNRIP1	915.718	-0.805807	0.0833079	-9.67263	3.94e-22	8.96e-21
FBN1	50549.9	-0.762292	0.078825	-9.6707	4.02e-22	9.12e-21
CHD4	5888.54	-0.311979	0.0322819	-9.6642	4.28e-22	9.7e-21
C4orf21	287.536	-0.997565	0.103261	-9.66057	4.43e-22	1e-20
SPTY2D1	1253.95	0.572006	0.0592226	9.65858	4.52e-22	1.02e-20
TSPYL2	725.096	0.794558	0.0823529	9.6482	5e-22	1.13e-20
PDE4C	77.9792	2.4299	0.252069	9.63982	5.43e-22	1.22e-20
ARNT2	144.484	-1.50782	0.156425	-9.63922	5.46e-22	1.23e-20
ZSWIM6	596.676	0.691165	0.0717459	9.63351	5.77e-22	1.3e-20
RBBP7	3344.02	-0.356737	0.0370403	-9.63105	5.91e-22	1.33e-20
ZNF79	347.503	1.05808	0.109892	9.62842	6.07e-22	1.36e-20
HIPK2	14690.7	0.508403	0.0528091	9.62719	6.14e-22	1.37e-20
TALDO1	5752.04	0.396637	0.041215	9.62361	6.36e-22	1.42e-20
C15orf39	680.926	0.905453	0.0940881	9.62346	6.37e-22	1.42e-20
LURAP1L	358.224	1.35664	0.141006	9.62114	6.51e-22	1.45e-20
POLE	1548.01	-0.590068	0.061332	-9.62089	6.53e-22	1.45e-20
EML4	1677.53	-0.556587	0.0579591	-9.60311	7.76e-22	1.72e-20
SKA3	624.451	-0.869218	0.0905155	-9.60298	7.77e-22	1.72e-20
ABI2	1931.86	-0.620682	0.0647166	-9.59077	8.74e-22	1.94e-20
SPC25	290.312	-1.1371	0.118605	-9.58727	9.04e-22	2e-20
STIL	588.027	-0.819736	0.0855016	-9.58738	9.04e-22	2e-20
CREB3L2	9945.54	0.373135	0.0389445	9.58118	9.59e-22	2.12e-20
GCLC	721.633	0.898466	0.0938058	9.57793	9.9e-22	2.18e-20
FAM64A	867.765	-0.731532	0.0764088	-9.57392	1.03e-21	2.27e-20
NUP205	2532.36	-0.539184	0.0563456	-9.56923	1.08e-21	2.37e-20
HSPA8	56278.9	-0.520449	0.054425	-9.56268	1.15e-21	2.52e-20
PTTG1	1655.05	-0.472542	0.0494254	-9.56072	1.17e-21	2.56e-20
SH3PXD2A	4195.06	-0.41416	0.0433377	-9.55658	1.22e-21	2.66e-20
CAD	3596.02	-0.55436	0.058047	-9.55018	1.29e-21	2.83e-20
ZMYM3	1078.53	-0.651808	0.068288	-9.54498	1.36e-21	2.97e-20
RSL1D1	3855.27	0.420783	0.0441086	9.53969	1.43e-21	3.12e-20
GPD2	1970.86	-0.543649	0.0570015	-9.53746	1.46e-21	3.19e-20
CALD1	31785.4	-0.47442	0.0497492	-9.53624	1.48e-21	3.22e-20
KIAA0947	1721.14	0.541162	0.0567871	9.52966	1.58e-21	3.43e-20
TMBIM1	8685.68	0.370655	0.0390072	9.50223	2.05e-21	4.45e-20
TPBG	2510.97	0.556848	0.0586682	9.49147	2.28e-21	4.93e-20
SCMH1	704.771	-0.671237	0.0707258	-9.49069	2.3e-21	4.96e-20
KIAA0415	1198.11	0.896497	0.0945211	9.48462	2.43e-21	5.25e-20
PRR16	967.393	-0.904538	0.0954187	-9.47967	2.55e-21	5.5e-20
EIF5	7217.11	0.474085	0.0500504	9.47215	2.74e-21	5.9e-20
FAM111B	390.411	-0.814186	0.0860416	-9.46271	3e-21	6.45e-20
DMBT1	148.292	1.59683	0.168921	9.45312	3.29e-21	7.06e-20
KDM2A	2769.91	0.397864	0.0420925	9.45215	3.32e-21	7.12e-20
KIAA0100	5791.36	-0.380134	0.0402408	-9.44648	3.5e-21	7.5e-20
SLC35E4	426.889	0.94587	0.100165	9.44309	3.62e-21	7.74e-20
RHOBTB1	459.352	-0.864381	0.0915935	-9.43715	3.83e-21	8.18e-20
PRKCA	4414.75	-0.432738	0.0458999	-9.42788	4.18e-21	8.93e-20
ZFAND3	2233.21	0.551199	0.0585037	9.42161	4.44e-21	9.46e-20
ATOH8	407.007	-0.936437	0.0994152	-9.41945	4.53e-21	9.64e-20
MXD1	272.557	1.16615	0.123846	9.4161	4.68e-21	9.94e-20
ALPK2	1968.07	0.732681	0.0778337	9.41342	4.8e-21	1.02e-19
STAMBPL1	734.765	-0.878316	0.0934189	-9.40191	5.36e-21	1.14e-19
MYH15	19.2231	2.85316	0.303812	9.39123	5.93e-21	1.25e-19
PPIP5K2	1546.78	-0.65518	0.0697999	-9.38655	6.2e-21	1.31e-19
NSD1	2957.83	0.489985	0.0522257	9.38206	6.47e-21	1.37e-19
CCNA2	1348.88	-1.43836	0.153322	-9.38133	6.51e-21	1.37e-19
BBX	5352.19	-0.924617	0.0985939	-9.37803	6.72e-21	1.41e-19
TXNL4B	400.778	0.882404	0.094145	9.37282	7.06e-21	1.48e-19
ILF3	9369.57	-0.255374	0.0272474	-9.37241	7.09e-21	1.49e-19
CDC20	1958.19	-1.54025	0.164341	-9.37225	7.1e-21	1.49e-19
RPL23AP53	430.723	1.01079	0.108054	9.35451	8.4e-21	1.76e-19
POLR3D	1287.71	0.514073	0.0549649	9.35275	8.54e-21	1.79e-19
ACTN1	39450.4	-0.275696	0.0294904	-9.34866	8.88e-21	1.85e-19
EREG	1984.38	1.0601	0.113402	9.34815	8.92e-21	1.86e-19
CSGALNACT2	2420.34	0.523648	0.0560237	9.3469	9.03e-21	1.88e-19
ATAD2	2056.46	-0.440686	0.0471546	-9.34556	9.14e-21	1.9e-19
XPC	1584.81	0.615786	0.0658939	9.34511	9.18e-21	1.91e-19
GRK6	874.256	-0.851257	0.0911038	-9.34381	9.29e-21	1.93e-19
CLTCL1	652.616	0.775731	0.0830235	9.34351	9.32e-21	1.93e-19
ERCC6L	376.805	-1.03915	0.111264	-9.33951	9.68e-21	2e-19
CCDC85C	528.607	-0.864992	0.0926405	-9.33708	9.9e-21	2.05e-19
CTDSPL	1082.44	-0.665548	0.0712853	-9.3364	9.97e-21	2.06e-19
PAICS	4948.33	-0.341548	0.036638	-9.32222	1.14e-20	2.35e-19
ZNF317	886.883	0.76596	0.0821783	9.32071	1.16e-20	2.38e-19
BRCA1	821.48	-0.872584	0.0937096	-9.31158	1.26e-20	2.59e-19
USP13	936.406	-0.911766	0.0979853	-9.30514	1.34e-20	2.75e-19
SMARCA1	2195.55	-0.514004	0.0552404	-9.30485	1.34e-20	2.75e-19
CDCA8	877.268	-1.36181	0.146393	-9.30243	1.37e-20	2.81e-19
TOP2A	4064.9	-1.46206	0.157188	-9.30136	1.39e-20	2.84e-19
ZNF512B	1488.29	-0.655724	0.0705427	-9.29542	1.47e-20	2.99e-19
MCMBP	2245.66	-0.453687	0.0488102	-9.29493	1.47e-20	3e-19
LOC646576	418.328	-0.926765	0.0997952	-9.28667	1.59e-20	3.24e-19
ATR	1159.94	-0.678023	0.0730195	-9.28551	1.61e-20	3.27e-19
PPIL2	1123.49	-0.600803	0.0647204	-9.28305	1.65e-20	3.35e-19
SDAD1	1218.47	0.598933	0.0645872	9.27324	1.81e-20	3.66e-19
UGGT1	5055.61	-0.353122	0.0380978	-9.26884	1.88e-20	3.81e-19
DDX3X	8601.64	-0.298344	0.032204	-9.26419	1.97e-20	3.98e-19
KLHL5	7442.86	-0.423944	0.0457809	-9.26029	2.04e-20	4.12e-19
WDR76	535.944	-0.730885	0.0789642	-9.2559	2.12e-20	4.29e-19
CENPA	164.456	-1.72748	0.186638	-9.25574	2.13e-20	4.29e-19
VANGL1	1007.91	-0.719359	0.0777318	-9.25438	2.15e-20	4.34e-19
IER5	2764.68	0.548356	0.0592814	9.25005	2.24e-20	4.51e-19
SCRN1	9504.1	-0.270222	0.0292221	-9.24717	2.31e-20	4.63e-19
TROAP	719.669	-1.06792	0.11551	-9.24529	2.35e-20	4.71e-19
PI4KA	2390.74	-0.476652	0.0515617	-9.24432	2.37e-20	4.74e-19
ARHGEF17	5417.49	-0.347586	0.0376235	-9.23854	2.5e-20	5e-19
DBF4B	488.233	-0.761767	0.0824938	-9.23424	2.6e-20	5.2e-19
PPM1G	3481.36	-0.348622	0.0377964	-9.22369	2.87e-20	5.73e-19
MCM10	694.005	-0.677716	0.0735049	-9.22	2.97e-20	5.92e-19
MARCKS	3744.13	-1.0478	0.11367	-9.21795	3.03e-20	6.03e-19
ERCC6	1947.42	-0.577035	0.06261	-9.21634	3.07e-20	6.11e-19
KIAA0754	1530.11	-0.826364	0.0897009	-9.21244	3.19e-20	6.33e-19
PRKAB1	603.158	0.757351	0.0822236	9.21086	3.24e-20	6.42e-19
2022-09-10	2665.53	-0.49501	0.0537453	-9.2103	3.25e-20	6.44e-19
COX19	394.226	0.82923	0.0901454	9.19881	3.62e-20	7.16e-19
ARHGEF12	6863.84	-0.377602	0.0410828	-9.19125	3.88e-20	7.67e-19
ITPKC	994.432	0.782646	0.0851792	9.18823	3.99e-20	7.88e-19
MEX3C	1151.54	0.605125	0.0658815	9.18505	4.11e-20	8.11e-19
BUB1	1230.28	-1.59114	0.173336	-9.17953	4.33e-20	8.52e-19
MRE11A	636.226	-0.715001	0.0779643	-9.17088	4.69e-20	9.23e-19
STMN1	8406.29	-0.319251	0.0348182	-9.16907	4.77e-20	9.37e-19
PHF17	1026.11	-0.574083	0.0626264	-9.16678	4.87e-20	9.56e-19
USP36	1907.16	0.471641	0.0514631	9.16464	4.97e-20	9.74e-19
DHCR24	9186.23	-0.511919	0.055878	-9.16136	5.12e-20	1e-18
CDCA7L	641.562	-0.668458	0.0729747	-9.16013	5.18e-20	1.01e-18
CTSW	23.6728	2.71389	0.296374	9.15696	5.34e-20	1.04e-18
PLRG1	1937.29	0.449675	0.0491219	9.15427	5.47e-20	1.07e-18
ZAK	3133.54	-0.421799	0.0460771	-9.15421	5.48e-20	1.07e-18
DNMBP	3341.33	0.381538	0.0417183	9.14558	5.93e-20	1.15e-18
TSPAN31	693.503	0.741022	0.0810348	9.14448	5.99e-20	1.16e-18
PTPRK	2679.68	-0.441815	0.0483199	-9.14354	6.04e-20	1.17e-18
FAM83D	549.148	-1.61202	0.176447	-9.13599	6.48e-20	1.26e-18
TMEM194A	875.494	-0.725557	0.0794257	-9.13504	6.54e-20	1.27e-18
NR2F1	395.157	-1.01231	0.110864	-9.13113	6.78e-20	1.31e-18
CSNK1G1	960.669	0.605179	0.0662871	9.12968	6.87e-20	1.33e-18
ASB1	2871.63	0.492957	0.0539959	9.12953	6.88e-20	1.33e-18
PNPLA8	1090.46	0.540802	0.0592403	9.12895	6.92e-20	1.33e-18
ELL	604.086	0.69614	0.0763227	9.121	7.44e-20	1.43e-18
ASCC3	5414.92	0.411633	0.0451314	9.12076	7.46e-20	1.43e-18
AIM1	540.901	-1.08139	0.118593	-9.11852	7.62e-20	1.46e-18
PHF15	1059.41	-0.510771	0.0560198	-9.11768	7.67e-20	1.47e-18
DZIP3	528.626	-0.949448	0.104171	-9.11428	7.92e-20	1.52e-18
C12orf44	1561	0.605321	0.0664365	9.11127	8.14e-20	1.56e-18
CNTRL	353.61	-0.968452	0.106307	-9.10997	8.24e-20	1.57e-18
SUGP2	2206.38	-0.493294	0.0541949	-9.10223	8.85e-20	1.69e-18
GSR	1247.03	0.526336	0.0578767	9.09408	9.54e-20	1.82e-18
LOC100288637	144.013	-1.62519	0.178774	-9.09073	9.84e-20	1.87e-18
TMEM168	1080.19	-0.733309	0.0806904	-9.08794	1.01e-19	1.92e-18
KANSL2	729.193	0.645933	0.0711345	9.08045	1.08e-19	2.05e-18
NAA40	659.76	-0.733199	0.0807592	-9.07884	1.1e-19	2.08e-18
HNRNPK	17295.3	-0.224157	0.0247172	-9.06888	1.2e-19	2.28e-18
TRIAP1	952.234	0.91544	0.100985	9.06513	1.24e-19	2.35e-18
PDGFRA	1222.56	-0.918005	0.101277	-9.0643	1.25e-19	2.37e-18
SYNE2	387.157	-0.997243	0.110035	-9.06294	1.27e-19	2.4e-18
ZNF28	380.704	0.884448	0.0976169	9.0604	1.3e-19	2.45e-18
TRANK1	284.174	1.11404	0.122986	9.05827	1.33e-19	2.49e-18
BUB1B	882.059	-1.68555	0.186412	-9.04206	1.54e-19	2.89e-18
PRRX1	2686.21	-1.12204	0.124099	-9.0415	1.55e-19	2.9e-18
CCNB2	830.473	-1.28269	0.141891	-9.03999	1.57e-19	2.94e-18
STAT3	2939.91	0.388632	0.0429979	9.03838	1.59e-19	2.98e-18
SMG7	2743.44	0.437459	0.0484211	9.03448	1.65e-19	3.08e-18
COL13A1	1322	-0.69105	0.0765171	-9.03131	1.7e-19	3.17e-18
CCDC18	228.559	-1.31967	0.146137	-9.03041	1.71e-19	3.19e-18
RBL1	531.962	-0.782616	0.0866756	-9.02926	1.73e-19	3.22e-18
RPS27L	3385.26	0.519586	0.0575523	9.02807	1.75e-19	3.25e-18
ANKLE2	3998.95	0.375622	0.0416076	9.02773	1.75e-19	3.26e-18
MEG3	5510.58	0.572055	0.0633739	9.02666	1.77e-19	3.29e-18
KDM4B	950.979	0.752539	0.0834671	9.01599	1.95e-19	3.62e-18
AXL	23158.4	-0.230789	0.0256012	-9.01477	1.97e-19	3.66e-18
PDIA6	6775.59	0.332982	0.0369428	9.01345	2e-19	3.7e-18
CLSPN	1148.14	-0.643909	0.0714434	-9.01285	2.01e-19	3.71e-18
NLRP1	1749.31	0.567534	0.062993	9.00948	2.07e-19	3.82e-18
SNHG1	1371	0.622003	0.0690392	9.00942	2.07e-19	3.82e-18
PHKB	1966.51	-0.433994	0.048173	-9.00907	2.08e-19	3.83e-18
CTPS	6266.02	0.460748	0.051158	9.00637	2.13e-19	3.92e-18
C15orf17	1132.67	0.54609	0.0606573	9.00287	2.2e-19	4.04e-18
OXTR	3157.35	-0.44135	0.0490487	-8.99821	2.29e-19	4.21e-18
CKM	21.7636	2.69915	0.299971	8.99806	2.3e-19	4.21e-18
RNF112	37.1752	2.56482	0.28511	8.99591	2.34e-19	4.29e-18
FLCN	1010.99	0.719477	0.0799951	8.99401	2.38e-19	4.36e-18
SOWAHB	18.4502	2.72203	0.302764	8.9906	2.46e-19	4.49e-18
TEAD1	8744.57	-0.309952	0.0344837	-8.98836	2.51e-19	4.58e-18
AOC3	56.1059	2.47823	0.275817	8.98505	2.59e-19	4.72e-18
CELSR2	206.899	1.42615	0.158767	8.98266	2.64e-19	4.82e-18
SKA2	1270.58	-0.580403	0.0646306	-8.98032	2.7e-19	4.91e-18
SNHG8	862.922	0.759314	0.0845781	8.97767	2.77e-19	5.03e-18
NID2	30360	-0.298724	0.033276	-8.97717	2.78e-19	5.04e-18
ZNFX1-AS1	1090.08	0.638207	0.071128	8.97265	2.89e-19	5.25e-18
SOCS3	874.257	0.719303	0.0801796	8.97115	2.93e-19	5.32e-18
CCDC165	1263.82	-0.648186	0.0723448	-8.95967	3.26e-19	5.89e-18
POM121L9P	76.6533	1.85509	0.20705	8.95962	3.26e-19	5.89e-18
CERS5	1092.38	0.649441	0.0724948	8.95845	3.29e-19	5.94e-18
PVR	3069.04	0.387465	0.0432538	8.95793	3.31e-19	5.97e-18
LANCL1	1901.92	-0.484494	0.0540998	-8.95556	3.38e-19	6.09e-18
MXD3	103.986	-1.66609	0.186138	-8.95082	3.53e-19	6.35e-18
MYH9	103672	-0.290286	0.0324318	-8.95067	3.53e-19	6.35e-18
RGNEF	2398.25	-0.505065	0.0564284	-8.95054	3.54e-19	6.35e-18
C1orf109	479.263	0.733017	0.0819237	8.94756	3.63e-19	6.52e-18
ATP2A2	11645.5	0.294332	0.0329022	8.94565	3.7e-19	6.62e-18
HERC2	2512.55	-0.419539	0.0469011	-8.94518	3.71e-19	6.64e-18
MLLT6	1601.49	-0.606034	0.0677596	-8.94387	3.76e-19	6.71e-18
CTIF	2184.13	-0.619278	0.0692423	-8.94363	3.77e-19	6.72e-18
SRA1	1410.3	0.669271	0.0748519	8.94126	3.85e-19	6.86e-18
BBS2	1052.51	-0.81397	0.0910727	-8.93758	3.98e-19	7.08e-18
KHDRBS1	3978.12	-0.352638	0.0394663	-8.93518	4.07e-19	7.23e-18
MYO1B	7139.72	-0.440149	0.0492723	-8.93299	4.15e-19	7.37e-18
CALR	38729.2	0.295534	0.0330966	8.92942	4.28e-19	7.6e-18
BAG3	5015.12	0.350965	0.0393092	8.92831	4.33e-19	7.67e-18
KDSR	2192.56	0.454279	0.0508982	8.92525	4.45e-19	7.88e-18
ABCC3	622.24	0.844173	0.0947014	8.91405	4.92e-19	8.7e-18
ACVR1	2101.68	0.426618	0.0478594	8.91398	4.92e-19	8.7e-18
HMMR	656.261	-1.58992	0.178452	-8.9095	5.13e-19	9.05e-18
CCDC80	20255.2	-0.288279	0.0323601	-8.90846	5.17e-19	9.12e-18
PDGFA	1129.64	0.735092	0.0825751	8.90211	5.48e-19	9.64e-18
PFKFB3	1743.66	0.488483	0.054873	8.90206	5.48e-19	9.64e-18
TRIM21	679.521	0.689571	0.0774685	8.90131	5.52e-19	9.7e-18
KIF5B	8568.76	-0.377437	0.042414	-8.89887	5.64e-19	9.9e-18
IARS2	3346.41	-0.47886	0.053827	-8.89627	5.78e-19	1.01e-17
CLN8	1089.36	0.589339	0.0662477	8.89599	5.79e-19	1.01e-17
ABCC2	64.5524	2.11633	0.238041	8.89063	6.08e-19	1.06e-17
TUBB2A	2170.84	0.504201	0.0567249	8.88853	6.19e-19	1.08e-17
ZFAND2A	425.596	0.94749	0.106598	8.88844	6.2e-19	1.08e-17
ENKUR	26.0253	2.59186	0.291809	8.88205	6.56e-19	1.14e-17
SBF1	3243.64	-0.365497	0.0411605	-8.87979	6.7e-19	1.17e-17
LOC344595	982.918	-0.708235	0.0797719	-8.87825	6.79e-19	1.18e-17
CNNM4	338.343	0.950503	0.107062	8.87807	6.8e-19	1.18e-17
EPHA5	422.752	-1.13475	0.127879	-8.87363	7.08e-19	1.23e-17
GGT1	59.8309	2.11542	0.238409	8.87309	7.11e-19	1.23e-17
C15orf42	319.772	-1.00836	0.113663	-8.87144	7.22e-19	1.25e-17
HMGB1	6645.32	-0.384627	0.0433658	-8.86938	7.36e-19	1.27e-17
HDGF	8318.63	-0.262354	0.0295815	-8.86886	7.39e-19	1.28e-17
SCAF11	2454.05	-0.395814	0.0446373	-8.86733	7.49e-19	1.29e-17
UBE2S	3249.28	-0.522753	0.059025	-8.85646	8.26e-19	1.42e-17
HNRNPAB	4883.6	-0.342355	0.0386962	-8.84724	8.97e-19	1.54e-17
PHLDB1	4773.7	-0.658265	0.0744029	-8.8473	8.97e-19	1.54e-17
CCNG1	2782.27	0.504995	0.0571014	8.84383	9.25e-19	1.59e-17
NOB1	1336.87	0.548329	0.0620209	8.84104	9.48e-19	1.63e-17
MEGF8	1504.29	-0.634654	0.0718066	-8.83838	9.71e-19	1.67e-17
PLEKHF1	105.929	1.58242	0.179171	8.83192	1.03e-18	1.76e-17
ANXA6	16673.9	-0.229445	0.0259943	-8.82672	1.08e-18	1.85e-17
AURKA	1096.8	-1.58447	0.179528	-8.82577	1.09e-18	1.86e-17
ZNF274	989.44	0.601138	0.0681165	8.82515	1.09e-18	1.87e-17
FEM1A	1013.19	0.590907	0.0669731	8.82304	1.11e-18	1.9e-17
NEDD9	3174.09	-0.411149	0.0466304	-8.81719	1.17e-18	2e-17
TBC1D5	1538.33	-0.646594	0.0733423	-8.81611	1.19e-18	2.02e-17
ASF1B	755.262	-0.80348	0.0911771	-8.8123	1.23e-18	2.09e-17
NLRP3	204.758	1.17712	0.133604	8.8105	1.25e-18	2.12e-17
SLC25A30	762.651	0.656499	0.0745158	8.8102	1.25e-18	2.12e-17
CCNK	2251.96	0.628597	0.0713839	8.80587	1.3e-18	2.2e-17
MAD2L1	709.796	-0.852908	0.0968622	-8.80537	1.3e-18	2.21e-17
RYR1	26.9726	2.65206	0.301222	8.80434	1.32e-18	2.23e-17
C6orf48	2109.92	0.552214	0.0627243	8.80384	1.32e-18	2.23e-17
FLNC	36971.1	0.508168	0.0578359	8.78637	1.54e-18	2.61e-17
USP40	1281.58	-0.592514	0.0674877	-8.77959	1.64e-18	2.77e-17
SRPRB	1742.28	0.44588	0.0507995	8.77726	1.68e-18	2.82e-17
PXDN	25027.4	-0.240623	0.0274329	-8.77132	1.77e-18	2.97e-17
ANKRD26	469.367	-0.795582	0.0907147	-8.77016	1.78e-18	3e-17
SLC7A1	10219.6	0.343991	0.0392251	8.76966	1.79e-18	3.01e-17
CCDC68	1489.06	-0.720604	0.0821987	-8.76661	1.84e-18	3.09e-17
CTSL1	3441.01	0.365871	0.0417427	8.7649	1.87e-18	3.13e-17
ACAP1	103.768	1.78875	0.204115	8.76347	1.89e-18	3.17e-17
FUCA1	580.272	0.892301	0.101953	8.75208	2.09e-18	3.5e-17
TRIM11	728.748	0.755536	0.0863585	8.74883	2.16e-18	3.6e-17
EDIL3	2498.01	-0.480661	0.054953	-8.74677	2.2e-18	3.66e-17
VPS13B	1048.11	-0.90083	0.103058	-8.74099	2.31e-18	3.85e-17
SMAD7	321.725	0.90973	0.104087	8.74008	2.33e-18	3.88e-17
GK5	1374.77	-0.813272	0.0931142	-8.73414	2.46e-18	4.08e-17
TDP1	491.676	-1.0395	0.119018	-8.73397	2.46e-18	4.09e-17
SH2B3	5007.29	0.362256	0.0415017	8.72869	2.58e-18	4.28e-17
DMD	1304.44	-0.667425	0.0765376	-8.72023	2.78e-18	4.6e-17
SMCR8	1358.71	0.50286	0.0577081	8.71385	2.94e-18	4.87e-17
2022-03-04	3411.08	-0.368703	0.0423164	-8.713	2.96e-18	4.9e-17
RGS20	373.454	0.853746	0.0981197	8.70106	3.29e-18	5.43e-17
UBE2T	647.212	-0.844881	0.0971079	-8.70044	3.31e-18	5.46e-17
GBP1	1443.26	-0.601673	0.0691585	-8.69993	3.32e-18	5.48e-17
MCM6	1298.96	-0.541754	0.0622827	-8.69831	3.37e-18	5.55e-17
HELLS	407.735	-0.847751	0.0974892	-8.69585	3.44e-18	5.67e-17
FLYWCH1	1270.56	0.714483	0.0821964	8.69239	3.55e-18	5.84e-17
NEIL3	166.089	-1.21533	0.139841	-8.69077	3.6e-18	5.91e-17
TNFAIP3	633.941	0.831676	0.0957761	8.68354	3.84e-18	6.3e-17
VWCE	63.9163	2.18523	0.251713	8.68145	3.91e-18	6.41e-17
ANP32E	1447.25	-1.21197	0.139848	-8.66629	4.46e-18	7.31e-17
LDHA	43179.7	-0.232479	0.026829	-8.66521	4.51e-18	7.37e-17
MTOR	2365.44	-0.433293	0.0500045	-8.66508	4.51e-18	7.37e-17
KIAA1683	56.0881	2.41165	0.27842	8.66192	4.64e-18	7.57e-17
NRK	283.612	-1.25227	0.1446	-8.66024	4.71e-18	7.68e-17
MYO1C	17296.6	-0.266952	0.0308737	-8.64657	5.31e-18	8.65e-17
MCCC1	692.754	-0.713887	0.0826806	-8.63428	5.91e-18	9.62e-17
RABGGTB	1948.24	0.562969	0.0653168	8.61906	6.75e-18	1.1e-16
CABLES2	363.222	-0.844171	0.0979462	-8.61872	6.77e-18	1.1e-16
BORA	172.16	-1.32596	0.153859	-8.61802	6.81e-18	1.11e-16
BUB3	4742.3	-0.344275	0.039952	-8.61722	6.86e-18	1.11e-16
IVNS1ABP	1729.87	-0.541699	0.0628745	-8.61556	6.96e-18	1.13e-16
FLNB	12348.7	0.408191	0.0474234	8.60736	7.48e-18	1.21e-16
BCL9L	5339.67	0.485274	0.0563877	8.60602	7.56e-18	1.22e-16
FAM114A1	4816.82	-0.284192	0.0330307	-8.60388	7.71e-18	1.24e-16
FGFR1	1015.34	0.528983	0.061503	8.60092	7.91e-18	1.28e-16
CDC25C	146.655	-1.58861	0.184751	-8.59865	8.07e-18	1.3e-16
MYBL1	545.544	-0.931747	0.108368	-8.59802	8.11e-18	1.31e-16
CD55	1414.44	0.590175	0.0686487	8.59703	8.18e-18	1.32e-16
KIF20B	805.098	-1.44697	0.168337	-8.59568	8.28e-18	1.33e-16
PRKCD	1345.48	0.594518	0.0692004	8.59124	8.6e-18	1.38e-16
JRK	870.063	-0.665068	0.0774251	-8.58982	8.71e-18	1.4e-16
ARNTL	537.539	0.679673	0.0791877	8.58306	9.24e-18	1.48e-16
FOXO3	2951.42	0.404563	0.0471693	8.57683	9.75e-18	1.56e-16
NCDN	1826.95	0.538292	0.0627641	8.57643	9.79e-18	1.56e-16
RNF216P1	602.636	0.671524	0.0783042	8.57584	9.84e-18	1.57e-16
ARHGAP4	19.6788	2.58735	0.301789	8.57338	1e-17	1.6e-16
MOCOS	351.556	1.04403	0.121781	8.573	1.01e-17	1.61e-16
ULK1	942.177	0.807776	0.0942668	8.56905	1.04e-17	1.66e-16
ACTR1A	6302.94	-0.301798	0.0352686	-8.55714	1.16e-17	1.84e-16
NAA16	4337.33	-0.849503	0.0993216	-8.55305	1.2e-17	1.9e-16
RAB5B	3574.87	-0.384188	0.0449181	-8.55307	1.2e-17	1.9e-16
FANCE	679.948	-0.644792	0.0753888	-8.55289	1.2e-17	1.9e-16
PHLDB2	189.463	-1.08869	0.127372	-8.54733	1.26e-17	1.99e-16
ATXN10	3907.26	-0.307305	0.0359728	-8.5427	1.31e-17	2.07e-16
MTHFD1	2996.03	-0.494604	0.057901	-8.54224	1.32e-17	2.08e-16
SIPA1L1	4384.12	0.28445	0.0333016	8.54164	1.32e-17	2.09e-16
IL4R	1888.35	0.495535	0.0580754	8.53261	1.43e-17	2.26e-16
SEPHS1	1256.11	-0.501939	0.0588393	-8.53068	1.45e-17	2.29e-16
PCNT	1651.83	-0.438307	0.0513851	-8.52985	1.47e-17	2.31e-16
GALNT5	2941.1	-0.400065	0.0469171	-8.52705	1.5e-17	2.36e-16
RSRC2	1524.16	0.697195	0.0817968	8.5235	1.55e-17	2.43e-16
RAB7A	8688.86	0.36095	0.04237	8.51899	1.61e-17	2.53e-16
MIDN	1849.04	0.681513	0.0800436	8.51427	1.68e-17	2.63e-16
S1PR3	2905.5	0.350117	0.0411246	8.51355	1.69e-17	2.64e-16
SIX1	478.637	-0.634583	0.0745425	-8.51304	1.69e-17	2.65e-16
LPHN2	1050.38	-0.699134	0.0821652	-8.50888	1.76e-17	2.75e-16
SLC38A10	3077.07	-0.470738	0.0553256	-8.50851	1.76e-17	2.75e-16
CLK1	1129.58	0.643556	0.0756705	8.50471	1.82e-17	2.84e-16
RALBP1	2302.69	-0.348072	0.0409306	-8.50397	1.83e-17	2.86e-16
PIK3R1	1103.23	0.609791	0.0717413	8.49986	1.9e-17	2.96e-16
SEC31A	10807	0.223136	0.026257	8.49814	1.93e-17	3e-16
NUDT21	2325.56	-0.410561	0.0483224	-8.4963	1.96e-17	3.04e-16
TCF7L1	619.202	-0.800457	0.0942286	-8.49484	1.98e-17	3.08e-16
PAG1	1069.6	0.637743	0.0750857	8.49354	2e-17	3.11e-16
PPME1	6177.66	-0.411696	0.0484759	-8.4928	2.02e-17	3.12e-16
SCN9A	6101.97	-0.397348	0.0467868	-8.49274	2.02e-17	3.12e-16
CEP70	237.231	-1.00223	0.118071	-8.48838	2.1e-17	3.24e-16
SEMA7A	13913	0.367791	0.0433306	8.48801	2.1e-17	3.25e-16
UNG	363.62	-0.776303	0.0914805	-8.48599	2.14e-17	3.3e-16
EME1	213.848	-1.10817	0.130651	-8.48193	2.21e-17	3.42e-16
DCAF7	2920.39	-0.387611	0.0457263	-8.47677	2.32e-17	3.57e-16
NRCAM	522.661	0.868193	0.102432	8.47578	2.34e-17	3.59e-16
GTPBP2	2358.09	0.49502	0.0584076	8.47527	2.35e-17	3.61e-16
CALCOCO2	4288.17	0.347865	0.041057	8.47272	2.4e-17	3.68e-16
MCM8	1193.44	-0.593815	0.0701455	-8.46547	2.55e-17	3.92e-16
RNF24	705.799	0.837157	0.0989264	8.46242	2.62e-17	4.01e-16
INPP1	826.778	0.621698	0.0735849	8.44872	2.95e-17	4.51e-16
SPIRE1	1715.08	0.512258	0.0606312	8.44874	2.94e-17	4.51e-16
TFB1M	618.214	-0.749489	0.0887406	-8.44584	3.02e-17	4.61e-16
IFI16	2517.09	0.720039	0.0852635	8.44486	3.04e-17	4.65e-16
KIF26B	100.877	1.72215	0.204079	8.43866	3.21e-17	4.9e-16
IL8	45.2056	2.20397	0.261209	8.43757	3.24e-17	4.94e-16
RAB8A	2465.46	-0.414689	0.0491502	-8.43718	3.25e-17	4.95e-16
SH3D19	1772.11	-0.634045	0.075156	-8.43638	3.27e-17	4.98e-16
IGFBP3	1191.67	-0.690809	0.0818861	-8.43622	3.28e-17	4.98e-16
RNF6	1894.42	0.464696	0.0550993	8.4338	3.35e-17	5.08e-16
RPL23AP82	601.519	0.750345	0.0890128	8.42963	3.47e-17	5.26e-16
FAT4	1446.38	-0.612389	0.0726857	-8.42517	3.6e-17	5.46e-16
FBXW7	474.724	0.827132	0.0984779	8.39917	4.5e-17	6.8e-16
SLC9A6	724.743	-0.589276	0.0701581	-8.39925	4.49e-17	6.8e-16
FJX1	1119.26	-0.497794	0.0593119	-8.39282	4.75e-17	7.17e-16
PDS5A	2831.66	-0.390355	0.0465327	-8.38884	4.91e-17	7.41e-16
SNHG5	2100.81	0.624576	0.0744574	8.38837	4.93e-17	7.44e-16
HIPK3	1051.71	0.620368	0.073985	8.38505	5.07e-17	7.64e-16
C1orf43	4149.26	0.357078	0.0426095	8.38026	5.28e-17	7.95e-16
RGS4	5083.37	-1.10973	0.132495	-8.37563	5.49e-17	8.26e-16
OGFOD1	2460.62	0.487618	0.0582439	8.37201	5.66e-17	8.51e-16
RAD18	894.177	-0.5993	0.0716368	-8.36582	5.97e-17	8.96e-16
SGIP1	937.59	-0.735758	0.0879897	-8.36186	6.17e-17	9.26e-16
MTR	1142.43	-0.666104	0.0796768	-8.36007	6.27e-17	9.39e-16
C14orf49	536.941	0.842734	0.100838	8.35729	6.42e-17	9.61e-16
ADAMTS1	9561.73	0.351372	0.0420589	8.35428	6.58e-17	9.84e-16
PCGF5	2772.66	-0.547556	0.0655427	-8.35419	6.59e-17	9.84e-16
CPSF3	1280.82	-0.562302	0.0673266	-8.35186	6.72e-17	1e-15
PTPRG	1197.97	-0.668798	0.0801082	-8.34868	6.9e-17	1.03e-15
GAS2L3	202.21	-1.38009	0.165492	-8.3393	7.47e-17	1.11e-15
JMJD1C	1926.86	0.409269	0.0490797	8.33887	7.5e-17	1.12e-15
LATS2	2414.26	0.373901	0.0448796	8.33121	8e-17	1.19e-15
GMNN	664.172	-0.623483	0.0748691	-8.32765	8.25e-17	1.23e-15
MAVS	4335.68	-0.383759	0.0461441	-8.31655	9.06e-17	1.34e-15
RRAGC	962.248	0.54967	0.0660985	8.31593	9.1e-17	1.35e-15
SEC16A	5250.3	0.363232	0.0436836	8.31506	9.17e-17	1.36e-15
BAZ2A	3132.57	0.435323	0.0523666	8.31299	9.33e-17	1.38e-15
SOWAHC	431.234	0.842997	0.101406	8.31306	9.33e-17	1.38e-15
MAPRE2	2271.7	-0.389143	0.046841	-8.30774	9.75e-17	1.44e-15
FOXM1	3186.45	-0.585359	0.0704714	-8.30634	9.87e-17	1.46e-15
KBTBD8	152.176	1.09551	0.131936	8.30328	1.01e-16	1.49e-15
MED10	846.352	0.661499	0.0796788	8.30208	1.02e-16	1.51e-15
PLCL2	209.126	1.06175	0.127895	8.30172	1.03e-16	1.51e-15
SRSF5	1671.19	-0.505759	0.060926	-8.30121	1.03e-16	1.52e-15
ZNF841	484.774	0.846375	0.101976	8.29972	1.04e-16	1.53e-15
SHC1	12349.6	0.32362	0.0390053	8.2968	1.07e-16	1.57e-15
CYP1B1	574.332	-1.04082	0.125472	-8.29523	1.08e-16	1.59e-15
MTO1	671.046	0.676026	0.0815023	8.29457	1.09e-16	1.6e-15
TONSL	859.271	-0.626637	0.0755536	-8.29394	1.1e-16	1.6e-15
SDC4	4703.52	0.40338	0.0487054	8.28204	1.21e-16	1.77e-15
RFC4	559.501	-0.675703	0.0815899	-8.2817	1.21e-16	1.77e-15
TPR	3544.62	-0.408662	0.0493496	-8.28096	1.22e-16	1.78e-15
PSIP1	1296.16	-0.642919	0.0776638	-8.27824	1.25e-16	1.82e-15
TTC8	604.428	-0.815684	0.0985672	-8.27541	1.28e-16	1.87e-15
FEZ2	2200.56	-0.38018	0.045969	-8.27035	1.34e-16	1.94e-15
BRCA2	406.465	-0.938205	0.113635	-8.25632	1.5e-16	2.19e-15
2022-09-08	2997.84	-0.434854	0.0527161	-8.24899	1.6e-16	2.32e-15
FEM1B	1005.89	0.582479	0.0706354	8.24628	1.63e-16	2.37e-15
LOC100507246	1072.08	0.529278	0.0642076	8.24323	1.68e-16	2.43e-15
CTNNAL1	2165.85	-0.495052	0.0600681	-8.24151	1.7e-16	2.46e-15
BRD7	1189.17	-0.498227	0.0604795	-8.23795	1.75e-16	2.53e-15
FAM190B	2184.14	0.471991	0.0572949	8.23792	1.75e-16	2.53e-15
EIF4G3	4166.31	-0.408248	0.0495932	-8.23194	1.84e-16	2.66e-15
MAP3K6	966.618	-0.608444	0.0740181	-8.22021	2.03e-16	2.93e-15
HSP90AA1	36946	-0.313089	0.0381069	-8.21607	2.1e-16	3.03e-15
HAX1	2540.69	0.438848	0.0534344	8.21283	2.16e-16	3.11e-15
TGOLN2	10801.4	-0.225807	0.0274958	-8.21241	2.17e-16	3.12e-15
ARID3A	505.102	0.829824	0.101101	8.20789	2.25e-16	3.24e-15
PKP1	91.8696	1.6101	0.196335	8.20082	2.39e-16	3.43e-15
RBM18	776.135	0.586248	0.0715389	8.19481	2.51e-16	3.6e-15
LOC149773	175.254	1.09097	0.133188	8.19118	2.59e-16	3.71e-15
ATL2	487.297	-0.696873	0.0850872	-8.1901	2.61e-16	3.74e-15
KCTD10	4169.92	0.422253	0.0515771	8.18683	2.68e-16	3.84e-15
ARFGAP1	3126.76	0.415501	0.0507661	8.18461	2.73e-16	3.91e-15
NDST2	756.902	0.608098	0.0742972	8.18467	2.73e-16	3.91e-15
C11orf41	2515.2	-0.947633	0.115798	-8.18349	2.76e-16	3.94e-15
CDK1	1272.01	-0.796389	0.0973946	-8.17694	2.91e-16	4.15e-15
LAMB1	5634.37	-0.485353	0.0593664	-8.17555	2.95e-16	4.2e-15
PITHD1	1011.84	0.503064	0.0615333	8.17548	2.95e-16	4.2e-15
SLC44A1	2566.2	-0.444095	0.0543213	-8.17534	2.95e-16	4.2e-15
ZNF618	764.746	-0.520522	0.0637408	-8.16624	3.18e-16	4.52e-15
PCSK7	3411.89	-0.561823	0.0688042	-8.16553	3.2e-16	4.55e-15
PRSS12	2808.71	-0.372034	0.045566	-8.16471	3.22e-16	4.57e-15
CDK5RAP3	1238.8	-0.491902	0.0602607	-8.1629	3.27e-16	4.64e-15
CEP152	488.641	-0.608465	0.0745625	-8.16046	3.34e-16	4.73e-15
BACE1	3437.86	-0.445093	0.0545509	-8.15923	3.37e-16	4.77e-15
ITGAM	40.628	2.41293	0.295929	8.15376	3.53e-16	4.99e-15
COL18A1	4843.77	-0.532977	0.065375	-8.1526	3.56e-16	5.03e-15
DEDD2	439.886	0.772901	0.0948218	8.15109	3.61e-16	5.09e-15
SEMA6D	5353.74	-0.354009	0.0434366	-8.15001	3.64e-16	5.13e-15
FEM1C	1698.02	0.530086	0.0650981	8.14287	3.86e-16	5.44e-15
ANKRD1	25279	-0.369294	0.0453735	-8.13897	3.99e-16	5.61e-15
GHITM	4819.63	0.425863	0.0523382	8.13676	4.06e-16	5.71e-15
LYRM1	666.769	0.702704	0.0863606	8.13686	4.06e-16	5.71e-15
FOXE1	622.429	-0.598441	0.0735611	-8.1353	4.11e-16	5.77e-15
ALCAM	20523.3	-0.447274	0.0549912	-8.13356	4.17e-16	5.85e-15
LOC152742	258.109	-1.14412	0.140682	-8.13268	4.2e-16	5.89e-15
LRIG2	289.892	0.930471	0.114478	8.12796	4.37e-16	6.11e-15
C12orf32	564.41	-0.867582	0.106742	-8.12785	4.37e-16	6.11e-15
YPEL2	289.407	0.864207	0.106336	8.12714	4.4e-16	6.14e-15
UBAP1	1664.54	0.515705	0.0634684	8.12539	4.46e-16	6.23e-15
CCBE1	6505	-0.321728	0.0396316	-8.11796	4.74e-16	6.62e-15
CACNA2D1	1476.38	-0.515552	0.0635272	-8.11545	4.84e-16	6.75e-15
AFF1	1994.7	0.385023	0.0474636	8.11196	4.98e-16	6.94e-15
OGDH	3750.84	-0.338669	0.0417576	-8.11035	5.05e-16	7.03e-15
TRIM32	1001.04	0.585558	0.0722005	8.11017	5.05e-16	7.03e-15
VARS	5188.79	-0.312389	0.0385371	-8.10621	5.22e-16	7.26e-15
CCDC14	901.862	-0.772962	0.0954151	-8.10105	5.45e-16	7.56e-15
DIAPH1	7663.57	-0.303352	0.0374589	-8.09827	5.57e-16	7.73e-15
CAP2	1309.21	-0.554368	0.0684611	-8.09756	5.61e-16	7.77e-15
BCL2L1	11250.5	0.397777	0.0491297	8.09647	5.66e-16	7.83e-15
ZDHHC5	4476.87	0.369619	0.0456621	8.09466	5.74e-16	7.94e-15
LONP1	1596.96	0.551499	0.0681365	8.09403	5.77e-16	7.98e-15
SERAC1	572.465	-0.686507	0.0848293	-8.0928	5.83e-16	8.05e-15
SGTB	1150.66	0.623668	0.077067	8.09255	5.84e-16	8.06e-15
DACH2	448.807	0.74304	0.0918579	8.08902	6.01e-16	8.29e-15
CYFIP2	104.378	1.75969	0.217544	8.0889	6.02e-16	8.29e-15
NKIRAS2	1832.79	0.404212	0.0499782	8.08776	6.08e-16	8.36e-15
TAF15	3531.91	-0.346205	0.0428193	-8.08526	6.2e-16	8.53e-15
TIMP4	290.854	0.876662	0.108485	8.08095	6.43e-16	8.83e-15
ACSL1	1992.12	0.416424	0.0515347	8.08045	6.45e-16	8.85e-15
PSPC1	850.955	-0.611012	0.075616	-8.08046	6.45e-16	8.85e-15
SNAP23	1472.14	-0.612306	0.0757862	-8.07939	6.51e-16	8.92e-15
ARHGEF1	2292.28	-0.55726	0.0689967	-8.07662	6.66e-16	9.12e-15
LARP1	9129.19	0.295447	0.0365814	8.07644	6.67e-16	9.12e-15
MUM1	743.101	-0.640503	0.0793071	-8.07623	6.68e-16	9.13e-15
SEMA5A	3052	-0.803862	0.0995904	-8.07169	6.93e-16	9.47e-15
NIF3L1	513.212	-0.809354	0.100393	-8.06188	7.51e-16	1.03e-14
PNISR	1153.66	-0.511489	0.0634614	-8.05984	7.64e-16	1.04e-14
NUP88	1401.09	-0.513579	0.0637339	-8.05817	7.74e-16	1.05e-14
C18orf25	827.143	0.587324	0.0728931	8.05733	7.8e-16	1.06e-14
POLR1C	556.467	0.696324	0.0864735	8.05246	8.11e-16	1.1e-14
NDC80	625.799	-1.44784	0.179817	-8.05175	8.16e-16	1.11e-14
ZNF468	478.698	0.845511	0.105044	8.04914	8.34e-16	1.13e-14
FER1L4	61.1084	1.85941	0.231053	8.04752	8.45e-16	1.15e-14
FASN	9174.83	-0.679685	0.084465	-8.04695	8.49e-16	1.15e-14
ZFHX4	1778.54	-0.544199	0.0676315	-8.04653	8.52e-16	1.15e-14
ZNF195	327.901	0.915367	0.113882	8.03784	9.14e-16	1.24e-14
HNRNPA3	7198.46	-0.370707	0.0461251	-8.03699	9.21e-16	1.24e-14
NUP107	1098.13	-0.506998	0.0630869	-8.03649	9.24e-16	1.25e-14
SIPA1	842.426	-0.731292	0.0909967	-8.03647	9.25e-16	1.25e-14
C10orf2	512.104	0.795318	0.0989888	8.03442	9.4e-16	1.27e-14
PPP1CC	3443.08	-0.340481	0.042413	-8.02776	9.93e-16	1.34e-14
PHPT1	1827.3	0.49207	0.0613081	8.02619	1.01e-15	1.35e-14
DCUN1D5	987.392	0.508505	0.0633716	8.02419	1.02e-15	1.37e-14
SLC10A3	1259.8	0.556919	0.069405	8.0242	1.02e-15	1.37e-14
GAL3ST4	145.166	1.31625	0.164092	8.0214	1.05e-15	1.4e-14
PTGER4	723.79	-0.538469	0.0671419	-8.01986	1.06e-15	1.42e-14
C21orf58	252.787	-1.0296	0.128481	-8.01366	1.11e-15	1.49e-14
ARHGAP17	2952.33	-0.318382	0.0397335	-8.01294	1.12e-15	1.5e-14
ZWINT	1905.03	-0.561348	0.0700622	-8.01213	1.13e-15	1.51e-14
LEPROT	4563.82	-0.286243	0.0357302	-8.01125	1.14e-15	1.52e-14
FAM98B	543.736	-0.630807	0.0787437	-8.01089	1.14e-15	1.52e-14
TFDP1	4676.03	-0.362674	0.0452864	-8.00845	1.16e-15	1.55e-14
UBC	34158.8	0.389185	0.048609	8.00644	1.18e-15	1.57e-14
SNHG15	472.406	0.847409	0.10585	8.00576	1.19e-15	1.58e-14
PDLIM7	6300.12	-0.550505	0.068771	-8.0049	1.2e-15	1.59e-14
ATP2B4	13286.1	0.26177	0.0327022	8.00465	1.2e-15	1.59e-14
SKIL	1107.45	0.617568	0.077157	8.00404	1.2e-15	1.6e-14
PDE4D	325.327	0.973886	0.121738	7.99988	1.25e-15	1.65e-14
TERF2IP	1783.95	0.521394	0.0652	7.99684	1.28e-15	1.69e-14
SH3RF1	4197.96	0.415152	0.0519197	7.99603	1.28e-15	1.7e-14
FARP1	2933.75	-0.341584	0.0427431	-7.99157	1.33e-15	1.76e-14
UBR7	1270.15	-0.663237	0.0829969	-7.9911	1.34e-15	1.77e-14
PCYT1A	1738.79	0.441082	0.0552033	7.99013	1.35e-15	1.78e-14
DTL	1311.12	-0.453189	0.0567538	-7.98518	1.4e-15	1.85e-14
ATXN2L	5202.01	0.4167	0.0521938	7.98371	1.42e-15	1.87e-14
FOXK1	940.387	0.640261	0.0802143	7.98188	1.44e-15	1.9e-14
PIF1	174.712	-1.41387	0.177218	-7.97814	1.49e-15	1.96e-14
HLTF	814.7	-0.61224	0.0767604	-7.97599	1.51e-15	1.99e-14
MTBP	189.063	-0.989715	0.124127	-7.97338	1.54e-15	2.03e-14
FLJ23867	592.149	-0.619953	0.0778566	-7.96276	1.68e-15	2.21e-14
RAVER2	175.099	-1.04078	0.130715	-7.96222	1.69e-15	2.22e-14
SGSM2	949.605	-0.567383	0.0712636	-7.96175	1.7e-15	2.23e-14
OSMR	3816.62	0.327953	0.0411946	7.96108	1.71e-15	2.24e-14
TM2D2	1423.13	0.424521	0.0533304	7.96021	1.72e-15	2.25e-14
CALM1	10770.5	-0.221445	0.027833	-7.9562	1.77e-15	2.32e-14
STAG1	1165.06	-0.583883	0.0734514	-7.94925	1.88e-15	2.45e-14
GPX1	7227.26	0.425437	0.0535239	7.94854	1.89e-15	2.47e-14
SUCLG2	1668.69	-0.430025	0.0541056	-7.94788	1.9e-15	2.48e-14
TMEM159	298.196	0.983565	0.123752	7.94787	1.9e-15	2.48e-14
KIAA1841	309.1	-0.764701	0.0962291	-7.94668	1.92e-15	2.5e-14
ITGA10	6132.58	-0.463385	0.0583595	-7.94018	2.02e-15	2.63e-14
HM13	3273.65	0.331882	0.041836	7.93293	2.14e-15	2.79e-14
OBSL1	741.576	-0.572715	0.0722249	-7.92961	2.2e-15	2.86e-14
MAPK9	938.718	-0.495454	0.0624924	-7.92822	2.22e-15	2.89e-14
CNBP	6546.36	0.419212	0.0528799	7.92761	2.23e-15	2.9e-14
CDK15	606.434	-0.626307	0.0790113	-7.9268	2.25e-15	2.92e-14
ZFAND5	3290.27	0.336416	0.0424719	7.92092	2.36e-15	3.06e-14
DEPDC1B	147.838	-1.54288	0.194922	-7.91534	2.47e-15	3.19e-14
NFE2L2	2472.2	0.478968	0.0605182	7.91446	2.48e-15	3.21e-14
CSNK1E	3813.14	0.459424	0.0580624	7.91259	2.52e-15	3.26e-14
BYSL	1248.32	0.519659	0.0656898	7.9108	2.56e-15	3.3e-14
HPS5	2059.48	-0.509754	0.0644455	-7.90984	2.58e-15	3.33e-14
PLAC2	23.8171	2.36288	0.298823	7.90732	2.63e-15	3.39e-14
RMI2	195.342	-1.18622	0.150035	-7.90632	2.65e-15	3.42e-14
XRCC5	10077	-0.269072	0.034034	-7.90597	2.66e-15	3.42e-14
ARAP2	494.14	-0.694039	0.0877886	-7.90579	2.66e-15	3.43e-14
NEDD1	1049.98	-0.579733	0.0733499	-7.90367	2.71e-15	3.48e-14
MLXIP	2815.93	0.353223	0.0446976	7.90251	2.73e-15	3.51e-14
SFXN2	242.97	-0.92605	0.117192	-7.90198	2.75e-15	3.52e-14
GSTCD	507.25	-0.751773	0.0951671	-7.8995	2.8e-15	3.59e-14
FDFT1	3396.94	-0.453683	0.0574408	-7.89827	2.83e-15	3.62e-14
HERC3	1359.4	-0.560719	0.0710091	-7.89644	2.87e-15	3.68e-14
WHAMM	443.45	0.708322	0.0897278	7.89413	2.92e-15	3.74e-14
FLJ43663	117.103	1.30493	0.165382	7.89042	3.01e-15	3.85e-14
RFWD3	1667.64	-0.388956	0.0492995	-7.88966	3.03e-15	3.87e-14
TMEM60	297.259	-0.884161	0.112112	-7.88641	3.11e-15	3.97e-14
ANKZF1	540.174	0.692418	0.0878312	7.8835	3.18e-15	4.06e-14
POLE2	177.751	-1.21505	0.154222	-7.87859	3.31e-15	4.22e-14
ABCA8	419.842	-0.922381	0.117101	-7.87682	3.36e-15	4.28e-14
TBC1D9B	3907.3	-0.386567	0.0490772	-7.87671	3.36e-15	4.28e-14
RPL13A	2485.77	0.485495	0.0616487	7.87519	3.4e-15	4.33e-14
CD276	2855.22	0.358913	0.0456074	7.86961	3.56e-15	4.52e-14
ZNF395	508.048	-0.852342	0.108448	-7.85945	3.86e-15	4.9e-14
NUP188	2505.58	-0.435161	0.0554321	-7.85035	4.15e-15	5.26e-14
MTMR3	1152.69	0.46262	0.0589624	7.84603	4.29e-15	5.44e-14
PRKY	337.335	0.828798	0.105632	7.84611	4.29e-15	5.44e-14
CPEB4	910.417	0.651326	0.0830319	7.84429	4.35e-15	5.51e-14
SLC22A15	200.086	1.1042	0.140914	7.83599	4.65e-15	5.88e-14
TJP2	6856.21	0.311628	0.0397712	7.83551	4.67e-15	5.9e-14
JPH2	290.584	-1.06285	0.135667	-7.8343	4.71e-15	5.95e-14
PPM1F	2332.19	-0.482886	0.0616598	-7.83145	4.82e-15	6.08e-14
ARHGAP19	330.08	-0.966672	0.123462	-7.82974	4.89e-15	6.16e-14
KANSL1	896.545	0.540895	0.0690888	7.82898	4.92e-15	6.19e-14
ZFP36L1	7630.65	0.5667	0.0724156	7.82566	5.05e-15	6.35e-14
SLC2A1	8831.2	-0.272149	0.0347904	-7.82253	5.18e-15	6.51e-14
HDAC6	924.243	-0.554033	0.0708283	-7.82219	5.19e-15	6.52e-14
PAPPA2	135.56	1.38157	0.176624	7.82211	5.19e-15	6.52e-14
AOC2	90.5953	1.6282	0.208322	7.81577	5.46e-15	6.85e-14
EFNB2	757.851	0.604895	0.0773968	7.81551	5.47e-15	6.86e-14
MSH2	860.478	-0.66556	0.0851822	-7.81336	5.57e-15	6.97e-14
CENPK	392.713	-0.849771	0.108761	-7.81318	5.58e-15	6.98e-14
CRCP	1123.29	0.455481	0.0583324	7.80838	5.79e-15	7.24e-14
SMG8	812.715	0.695354	0.0891086	7.80345	6.02e-15	7.53e-14
KRT34	569.727	0.770689	0.0988107	7.79965	6.21e-15	7.75e-14
DENND3	1370.08	-0.454101	0.0582663	-7.79354	6.52e-15	8.13e-14
FBXO30	972.562	0.610343	0.0783182	7.79312	6.54e-15	8.15e-14
DNAH12	16.1307	2.36896	0.304013	7.7923	6.58e-15	8.2e-14
KCNN4	43.4015	2.04153	0.262197	7.78624	6.9e-15	8.59e-14
PACS2	1071.24	-0.459329	0.0589993	-7.78533	6.95e-15	8.65e-14
BNC2	511.702	-0.804737	0.103367	-7.78521	6.96e-15	8.65e-14
SLC25A38	963.905	0.524665	0.0674077	7.78345	7.06e-15	8.76e-14
SUPT6H	5570.04	0.309867	0.0398123	7.78319	7.07e-15	8.77e-14
SLC12A2	1093.89	-0.604182	0.0776665	-7.77919	7.3e-15	9.05e-14
GINS2	773.39	-0.551085	0.0708594	-7.77717	7.42e-15	9.19e-14
STAM	1223.84	0.436925	0.0561998	7.77449	7.58e-15	9.38e-14
FSTL1	40607.9	-0.34542	0.0444552	-7.77007	7.84e-15	9.7e-14
SNRNP200	7054.08	-0.273546	0.0352227	-7.76619	8.09e-15	1e-13
ARL8B	2056.83	0.396398	0.0510467	7.76539	8.14e-15	1.01e-13
THOP1	1586.16	-0.399676	0.0515124	-7.75884	8.57e-15	1.06e-13
PVT1	265.452	0.963768	0.124219	7.75862	8.59e-15	1.06e-13
ARC	35.9419	2.30372	0.296967	7.75749	8.66e-15	1.07e-13
EIF2AK4	3935.26	-0.319744	0.0412303	-7.75509	8.83e-15	1.09e-13
MBNL1	5685.79	-0.469011	0.0604785	-7.75501	8.83e-15	1.09e-13
ZNF638	1882.54	-0.531439	0.0685348	-7.75429	8.88e-15	1.09e-13
RNF185	1680.34	0.623124	0.0803639	7.75378	8.92e-15	1.1e-13
CEACAM19	100.537	1.42659	0.184002	7.75312	8.97e-15	1.1e-13
CEP89	580.332	-0.606036	0.0781669	-7.7531	8.97e-15	1.1e-13
FNIP1	682.158	0.537831	0.0694317	7.74618	9.47e-15	1.16e-13
FAM122B	651.151	-0.633105	0.0817439	-7.74498	9.56e-15	1.17e-13
NPR3	972.568	-0.685283	0.0885056	-7.74282	9.72e-15	1.19e-13
SNHG7	460.996	0.857554	0.110788	7.74052	9.9e-15	1.21e-13
ITGA3	13289.2	-0.240551	0.0310775	-7.74033	9.92e-15	1.21e-13
PELI1	107.18	1.37255	0.177369	7.73838	1.01e-14	1.23e-13
SH3TC2	162.761	-1.26821	0.163896	-7.73787	1.01e-14	1.23e-13
ERRFI1	5598.84	0.410836	0.0531148	7.73487	1.04e-14	1.26e-13
COL5A1	17085.4	-0.4079	0.0528015	-7.72516	1.12e-14	1.36e-13
SMARCC1	2875.75	-0.288025	0.0372855	-7.72486	1.12e-14	1.36e-13
ADSSL1	61.3828	1.8355	0.237829	7.71771	1.18e-14	1.44e-13
HNRNPD	4738.63	-0.308106	0.0399287	-7.71643	1.2e-14	1.45e-13
CTDSP1	1968.33	-0.359065	0.0465695	-7.7103	1.26e-14	1.52e-13
PPP4R1	3051.97	-0.375766	0.048753	-7.70753	1.28e-14	1.56e-13
AKT1	5209.35	-0.25704	0.0333606	-7.70488	1.31e-14	1.59e-13
ZNF134	463.193	0.704279	0.0914671	7.69981	1.36e-14	1.65e-13
CCAR1	2284.13	-0.454263	0.0590088	-7.69822	1.38e-14	1.67e-13
TAF1D	831.879	0.546709	0.0710241	7.69751	1.39e-14	1.68e-13
PLEKHG2	1893.29	-0.66161	0.0859985	-7.69328	1.43e-14	1.73e-13
NUP133	1226.74	-0.512456	0.0666162	-7.69265	1.44e-14	1.74e-13
RPL24	7427.59	0.216324	0.0281342	7.689	1.48e-14	1.79e-13
TBX4	23.2743	2.34203	0.304641	7.68783	1.5e-14	1.8e-13
NR1D1	245.607	0.971952	0.126464	7.68562	1.52e-14	1.83e-13
SCFD2	659.371	-0.610644	0.0794837	-7.68263	1.56e-14	1.88e-13
SRBD1	439.279	-0.77793	0.101275	-7.68139	1.57e-14	1.89e-13
ATRNL1	154.62	1.25376	0.163251	7.67997	1.59e-14	1.91e-13
MSRB3	4025.34	-0.412714	0.053747	-7.67883	1.61e-14	1.93e-13
NFATC4	584.19	-0.73564	0.0958006	-7.67887	1.6e-14	1.93e-13
TXLNA	3755.97	0.282723	0.0368657	7.66901	1.73e-14	2.08e-13
HAUS8	245.644	-0.886852	0.11568	-7.66644	1.77e-14	2.12e-13
ELAVL1	2317.16	-0.352629	0.046003	-7.66534	1.78e-14	2.14e-13
KLHL15	243.057	0.95704	0.124937	7.66017	1.86e-14	2.22e-13
DROSHA	2074.35	-0.430649	0.0562403	-7.65731	1.9e-14	2.27e-13
GINS1	481.71	-0.838586	0.109524	-7.65663	1.91e-14	2.28e-13
VDR	766.512	0.588131	0.0768186	7.6561	1.92e-14	2.29e-13
MRC2	6693.28	-0.363659	0.0475032	-7.65546	1.93e-14	2.3e-13
TXN	5823.96	0.359242	0.046938	7.65354	1.96e-14	2.33e-13
NRG1	535.924	0.812476	0.106204	7.65013	2.01e-14	2.39e-13
CARD6	784.318	0.560085	0.0732187	7.64948	2.02e-14	2.4e-13
ITGA4	3016.44	-0.420701	0.0550089	-7.64789	2.04e-14	2.43e-13
RPL23	12842.4	0.215701	0.0282038	7.64793	2.04e-14	2.43e-13
GTF2I	1608.33	-0.532	0.0695789	-7.64599	2.07e-14	2.46e-13
CSNK2A1	2650.84	0.40589	0.0531086	7.64265	2.13e-14	2.53e-13
CCDC111	187.249	-0.964562	0.126268	-7.63904	2.19e-14	2.59e-13
HIVEP2	2071.11	0.364643	0.0477337	7.63912	2.19e-14	2.59e-13
SIK2	1346.19	0.444439	0.0581791	7.63914	2.19e-14	2.59e-13
CASS4	659.627	-0.651729	0.0853324	-7.63754	2.21e-14	2.62e-13
FRMD8	1100.99	0.645681	0.0845534	7.63637	2.23e-14	2.64e-13
SREBF2	3936.48	-0.313521	0.0410599	-7.63568	2.25e-14	2.65e-13
SH3BP2	1177.23	0.591146	0.0774223	7.63535	2.25e-14	2.66e-13
NNMT	3020.45	0.403385	0.0528532	7.63217	2.31e-14	2.72e-13
ITSN1	2131.62	-0.410427	0.0537788	-7.63175	2.32e-14	2.73e-13
SGPL1	1148.75	0.508768	0.0667245	7.6249	2.44e-14	2.88e-13
CLU	156.824	1.08716	0.142624	7.62259	2.49e-14	2.93e-13
GPC1	10989.6	0.460189	0.0603887	7.62045	2.53e-14	2.97e-13
YTHDC2	796.72	-0.565042	0.0741593	-7.6193	2.55e-14	3e-13
MCC	97.9968	1.49126	0.195785	7.61683	2.6e-14	3.05e-13
PRIC285	701.145	0.73317	0.0962851	7.61457	2.65e-14	3.11e-13
ARPC5	6555.42	-0.261699	0.0343716	-7.61382	2.66e-14	3.12e-13
FUT8	530.48	-0.920089	0.120852	-7.61333	2.67e-14	3.13e-13
NLRP12	11.5487	2.33075	0.306153	7.61304	2.68e-14	3.14e-13
RELA	3068.63	0.36569	0.0480523	7.61025	2.74e-14	3.2e-13
C16orf53	724.912	-0.588026	0.0773332	-7.6038	2.88e-14	3.36e-13
KATNAL1	2474.88	-0.372462	0.0489978	-7.60162	2.92e-14	3.42e-13
KIF18A	362.437	-1.46274	0.192458	-7.60028	2.95e-14	3.45e-13
KIAA0146	760.142	-0.620318	0.0816635	-7.59603	3.05e-14	3.56e-13
ZNF426	247.502	0.834351	0.109858	7.59484	3.08e-14	3.59e-13
SLC44A2	5430.5	-0.293913	0.0387246	-7.58984	3.2e-14	3.73e-13
ZNF416	179.668	1.10486	0.145622	7.58714	3.27e-14	3.81e-13
SMURF1	2302.52	0.401483	0.0529189	7.58676	3.28e-14	3.82e-13
ZNF408	404.085	0.811914	0.107068	7.58316	3.37e-14	3.92e-13
TNFAIP2	1542.97	0.5743	0.075743	7.58222	3.4e-14	3.95e-13
LGALS3	2009.27	0.359793	0.0474593	7.58108	3.43e-14	3.98e-13
RBMS2	3678.29	-0.422374	0.0557384	-7.57779	3.51e-14	4.08e-13
TXNIP	1334.39	-0.685321	0.0904458	-7.57714	3.53e-14	4.09e-13
FHL2	8499.9	0.510542	0.0673997	7.57484	3.6e-14	4.16e-13
TRIM25	2045.13	0.564169	0.0744856	7.57421	3.61e-14	4.18e-13
ZDHHC11	23.7355	2.21042	0.292007	7.56975	3.74e-14	4.33e-13
FAM134C	995.924	0.57778	0.0763476	7.56775	3.8e-14	4.39e-13
UBN1	1550.75	0.386438	0.0510727	7.56643	3.84e-14	4.43e-13
MOBP	21.6757	2.29624	0.303683	7.56131	3.99e-14	4.6e-13
CARHSP1	877.407	-0.522689	0.0691989	-7.55343	4.24e-14	4.89e-13
DIS3L	465.239	-0.729227	0.0965971	-7.54916	4.38e-14	5.05e-13
KIAA1324	47.683	1.99889	0.264791	7.54891	4.39e-14	5.05e-13
LOC100129034	1544.12	-0.706848	0.0936645	-7.54659	4.47e-14	5.14e-13
GLYR1	2992.18	-0.331155	0.0438873	-7.54559	4.5e-14	5.18e-13
MAZ	3570.73	-0.343245	0.0454977	-7.54424	4.55e-14	5.23e-13
MYO1D	1671.31	-0.42915	0.0569054	-7.54147	4.65e-14	5.34e-13
ABCA1	759.646	0.789394	0.104745	7.53631	4.83e-14	5.55e-13
LOC388796	564.375	0.748711	0.0994427	7.52907	5.11e-14	5.86e-13
MPDZ	854.619	-0.645474	0.085755	-7.52695	5.19e-14	5.95e-13
KLHL18	1078.58	0.56028	0.0744479	7.5258	5.24e-14	6e-13
CHAF1B	666.888	-0.623253	0.0829143	-7.51683	5.61e-14	6.42e-13
CSRNP2	1117.98	0.457859	0.0609356	7.51381	5.74e-14	6.56e-13
PPIF	3093.82	0.404529	0.0538385	7.51375	5.75e-14	6.56e-13
MAGI2-AS3	1461.68	-0.660707	0.0879499	-7.51231	5.81e-14	6.63e-13
PRPF39	691.411	0.768039	0.102259	7.51076	5.88e-14	6.71e-13
NF1	2318.26	-0.451493	0.0601385	-7.50755	6.02e-14	6.87e-13
NAT9	1027.7	0.543662	0.0724294	7.50609	6.09e-14	6.94e-13
NCEH1	3433.93	-0.330527	0.0440379	-7.50552	6.12e-14	6.96e-13
SHC4	50.0402	1.84638	0.246102	7.50251	6.26e-14	7.12e-13
UBE4B	1960.48	-0.393908	0.0525104	-7.50152	6.31e-14	7.17e-13
MYO18A	646.853	-0.655166	0.0873579	-7.49979	6.39e-14	7.26e-13
FANCG	688.271	-0.642573	0.085688	-7.49899	6.43e-14	7.3e-13
LTBP1	21207.4	-0.301132	0.0401626	-7.49782	6.49e-14	7.36e-13
ABCC4	1395.98	-0.433334	0.0578197	-7.49457	6.65e-14	7.54e-13
UGGT2	1442.97	-0.44215	0.0590068	-7.4932	6.72e-14	7.61e-13
AASS	697.921	-0.650798	0.0868725	-7.49142	6.81e-14	7.71e-13
CBX1	1882.94	-0.351875	0.0469738	-7.49088	6.84e-14	7.74e-13
RNF213	4031.84	-0.399669	0.0533694	-7.48873	6.95e-14	7.86e-13
GLI3	317.576	-0.791717	0.105743	-7.48717	7.04e-14	7.95e-13
DAB2	3140.17	0.379001	0.0506292	7.48582	7.11e-14	8.02e-13
FAM20B	1835.62	-0.453345	0.060575	-7.48403	7.21e-14	8.13e-13
SRMS	16.1865	2.3002	0.307471	7.48104	7.37e-14	8.31e-13
ZNF259	2294.8	0.408814	0.0546608	7.47911	7.48e-14	8.43e-13
LARP7	911.206	-0.582247	0.077892	-7.47506	7.72e-14	8.68e-13
LOC100505678	404.359	-1.50179	0.200922	-7.47446	7.75e-14	8.72e-13
PODXL	195.502	1.04812	0.140282	7.4715	7.93e-14	8.91e-13
RNF141	849.735	-0.535919	0.0717526	-7.46899	8.08e-14	9.08e-13
MYO1A	9.20902	2.28474	0.305939	7.46796	8.14e-14	9.14e-13
STK38	1878.62	-0.400546	0.0536431	-7.46688	8.21e-14	9.21e-13
FAM129C	17.8553	2.29722	0.307682	7.46623	8.25e-14	9.25e-13
KCNK2	1894.9	-0.512527	0.0686549	-7.46527	8.31e-14	9.3e-13
ZC3HAV1	1788.57	0.446898	0.0598636	7.46526	8.31e-14	9.3e-13
MLLT11	734.964	0.555927	0.0744728	7.46484	8.34e-14	9.33e-13
CDKN2C	378.445	-1.38213	0.185255	-7.46073	8.6e-14	9.62e-13
HAUS4	579.984	-0.552284	0.0740614	-7.45711	8.84e-14	9.88e-13
FOPNL	877.16	-0.459771	0.0616611	-7.45641	8.89e-14	9.92e-13
TBC1D23	1140.68	0.41887	0.0561848	7.45522	8.97e-14	1e-12
CEP78	468.036	-0.665607	0.0892844	-7.4549	8.99e-14	1e-12
TIPARP	3607.86	-0.319147	0.0428503	-7.44795	9.48e-14	1.06e-12
GTF2B	680.584	0.633708	0.085094	7.44716	9.54e-14	1.06e-12
PLB1	27.4083	2.08801	0.280424	7.44589	9.63e-14	1.07e-12
C20orf111	904.641	0.533627	0.0716834	7.44422	9.75e-14	1.08e-12
GLG1	6595.56	-0.263022	0.035367	-7.43694	1.03e-13	1.14e-12
GMPS	1650.51	-0.383952	0.0516384	-7.43539	1.04e-13	1.16e-12
PLXND1	4406.13	-0.33176	0.0446249	-7.43441	1.05e-13	1.16e-12
BAHCC1	223.193	-0.964439	0.129732	-7.43407	1.05e-13	1.17e-12
SFPQ	6198.23	-0.375044	0.0504489	-7.43414	1.05e-13	1.17e-12
C1orf63	786.98	0.542148	0.0730215	7.4245	1.13e-13	1.25e-12
ARL4D	269.534	0.923483	0.124462	7.41977	1.17e-13	1.3e-12
ADAMTS4	357.102	0.798333	0.107703	7.41236	1.24e-13	1.37e-12
ZFYVE1	861.331	0.486576	0.0656539	7.41123	1.25e-13	1.38e-12
CDC42BPG	26.8831	2.1723	0.293346	7.40525	1.31e-13	1.44e-12
DCAF8	1582.47	-0.439	0.0593002	-7.40301	1.33e-13	1.47e-12
BCL2L12	467.085	-0.708567	0.0957392	-7.40102	1.35e-13	1.49e-12
HS6ST1	696.808	-0.507347	0.0685597	-7.40007	1.36e-13	1.5e-12
LAMA2	2585.44	-0.7731	0.104518	-7.39683	1.39e-13	1.53e-12
TMTC1	3025.87	-0.432668	0.0585037	-7.39556	1.41e-13	1.55e-12
ZNF770	1259.14	0.555517	0.0751161	7.39544	1.41e-13	1.55e-12
SAP30BP	1864.07	0.399216	0.0539863	7.39476	1.42e-13	1.56e-12
RMI1	354.411	-0.728479	0.0985192	-7.39428	1.42e-13	1.56e-12
KTN1	4798.4	-0.320757	0.0433928	-7.39195	1.45e-13	1.59e-12
PARPBP	220.099	-0.869998	0.117701	-7.39157	1.45e-13	1.59e-12
SESTD1	711.381	-0.499678	0.0676196	-7.38954	1.47e-13	1.61e-12
CALCR	597.934	-0.844251	0.114276	-7.3878	1.49e-13	1.63e-12
HDAC2	2838.2	-0.306635	0.0415065	-7.38763	1.49e-13	1.63e-12
ITPR2	472.851	-0.825491	0.11174	-7.38761	1.49e-13	1.63e-12
HNRNPR	4788.35	-0.376659	0.0509868	-7.38738	1.5e-13	1.64e-12
C3orf19	418.291	0.769083	0.104111	7.38715	1.5e-13	1.64e-12
IRAK2	184.637	0.969376	0.131237	7.38647	1.51e-13	1.64e-12
KIAA1462	1438.38	-0.532024	0.072037	-7.38543	1.52e-13	1.66e-12
CDC42SE1	2976.38	0.326051	0.0441588	7.3836	1.54e-13	1.68e-12
MVK	623.474	-0.625381	0.0847411	-7.3799	1.58e-13	1.72e-12
VDAC3	2241.23	-0.316505	0.0428885	-7.37972	1.59e-13	1.73e-12
MAPK6	2181.15	0.402578	0.0545916	7.37437	1.65e-13	1.79e-12
HDGFRP2	1194.11	-0.493802	0.066977	-7.3727	1.67e-13	1.82e-12
RNF113A	394.731	0.739731	0.100336	7.37254	1.67e-13	1.82e-12
SLC6A15	109.018	1.40429	0.190549	7.36973	1.71e-13	1.85e-12
BARD1	206.013	-0.861651	0.117003	-7.36435	1.78e-13	1.93e-12
DDX11	709.086	-0.704595	0.0956818	-7.36394	1.79e-13	1.93e-12
EZR	5733.54	-0.301893	0.0410438	-7.3554	1.9e-13	2.06e-12
HTT	3256.31	-0.318829	0.0433494	-7.35487	1.91e-13	2.07e-12
KCTD20	5760.71	-0.371428	0.0505131	-7.35311	1.94e-13	2.09e-12
PKD1L1	18.7067	2.2012	0.299359	7.35306	1.94e-13	2.09e-12
ATF6B	2411.43	-0.386653	0.0525888	-7.35239	1.95e-13	2.1e-12
EHD1	4336.08	0.490441	0.0667451	7.34797	2.01e-13	2.17e-12
TRMT1	1248.51	0.456994	0.0622664	7.33933	2.15e-13	2.31e-12
NKX3-1	163.39	1.01481	0.138277	7.33897	2.15e-13	2.32e-12
CHAF1A	1189.51	-0.498084	0.0678844	-7.33723	2.18e-13	2.35e-12
ARGLU1	1175.05	-0.501979	0.0684314	-7.33552	2.21e-13	2.38e-12
GEMIN6	296.315	-0.744617	0.101566	-7.33136	2.28e-13	2.45e-12
LOC730101	700.637	-0.588131	0.0802512	-7.32863	2.33e-13	2.5e-12
RRM1	4200.27	-0.403179	0.0550968	-7.31765	2.52e-13	2.71e-12
SLC25A36	765.951	0.572278	0.0782131	7.31691	2.54e-13	2.72e-12
SIAH2	706.25	0.676998	0.0925883	7.31192	2.63e-13	2.82e-12
ANTXR1	3110.28	-0.369302	0.05052	-7.31002	2.67e-13	2.86e-12
NDEL1	2333.82	0.423195	0.0578933	7.30991	2.67e-13	2.86e-12
SYNPO	820.24	0.503456	0.0689206	7.30486	2.78e-13	2.97e-12
ADD3	3327.95	-0.488033	0.0668118	-7.3046	2.78e-13	2.97e-12
SOAT1	2145.17	-0.319283	0.0437209	-7.30275	2.82e-13	3.01e-12
MEOX2	361.093	-1.59754	0.218823	-7.30059	2.87e-13	3.06e-12
SLC31A1	1797.51	0.489695	0.0670836	7.29978	2.88e-13	3.08e-12
TMEM237	802.616	-0.531374	0.0727952	-7.29958	2.89e-13	3.08e-12
RRN3	1292.81	0.531986	0.0728812	7.29935	2.89e-13	3.08e-12
AKAP8L	1161.48	0.550395	0.0754396	7.29583	2.97e-13	3.16e-12
HMGCS1	1485.07	-0.698806	0.0957867	-7.29544	2.98e-13	3.17e-12
ETV3	319.21	0.760385	0.104282	7.29162	3.06e-13	3.26e-12
RB1	1669.38	-0.439979	0.0603602	-7.28921	3.12e-13	3.31e-12
TUBGCP5	548.831	-0.664849	0.0912752	-7.28401	3.24e-13	3.44e-12
OSBPL1A	1292.58	-0.419314	0.0575917	-7.28081	3.32e-13	3.52e-12
TPT1	29159	0.239647	0.0329206	7.27955	3.35e-13	3.55e-12
CCNT1	1193.84	0.459853	0.0631726	7.27931	3.36e-13	3.55e-12
GNAQ	1403.46	-0.44515	0.0611529	-7.2793	3.36e-13	3.55e-12
NLRP10	320.068	-0.839488	0.115327	-7.2792	3.36e-13	3.55e-12
RNF139	700.715	0.720821	0.0990676	7.27605	3.44e-13	3.64e-12
SLFN11	1384.8	-0.560238	0.0770278	-7.27319	3.51e-13	3.71e-12
GULP1	307.446	-1.10691	0.152197	-7.2729	3.52e-13	3.72e-12
DNAJC9	1780.85	-0.339963	0.0467459	-7.27257	3.53e-13	3.72e-12
USP15	1575.19	0.421858	0.0580086	7.27233	3.53e-13	3.73e-12
PARVA	7588.53	-0.24904	0.0342644	-7.26818	3.64e-13	3.84e-12
ZNF768	857.517	0.469123	0.0645449	7.26816	3.64e-13	3.84e-12
PLEKHO1	1021.81	-0.54306	0.0747356	-7.26642	3.69e-13	3.89e-12
SUV39H2	290.388	-0.772599	0.106384	-7.26234	3.8e-13	4e-12
CBX4	547.489	0.815473	0.112349	7.25839	3.92e-13	4.12e-12
TARDBP	4371.69	-0.373306	0.0514355	-7.25774	3.94e-13	4.14e-12
ANKRD33B	352.688	0.85387	0.117721	7.25335	4.07e-13	4.27e-12
FBF1	321.421	-0.765983	0.105616	-7.2525	4.09e-13	4.29e-12
TGIF1	644.033	0.683685	0.0942727	7.2522	4.1e-13	4.3e-12
PBRM1	2340.11	-0.376944	0.051987	-7.25074	4.15e-13	4.34e-12
MRPL49	1734.23	0.413536	0.0570745	7.24554	4.31e-13	4.51e-12
POLA1	545.278	-0.541535	0.0747772	-7.24198	4.42e-13	4.63e-12
OTUD7B	736.461	0.533911	0.073747	7.23976	4.49e-13	4.7e-12
CAV1	28382.4	-0.284866	0.0393544	-7.23849	4.54e-13	4.74e-12
ATP7A	887.476	-0.61348	0.0847712	-7.23689	4.59e-13	4.79e-12
GNA13	1813.8	0.518658	0.0716686	7.23689	4.59e-13	4.79e-12
ZDHHC7	4103.79	0.323203	0.0446821	7.23338	4.71e-13	4.91e-12
ADAMTS2	2855.11	-0.494442	0.0683971	-7.22899	4.87e-13	5.07e-12
SUV39H1	545.083	-0.603725	0.0835142	-7.22901	4.87e-13	5.07e-12
KIF24	265.549	-0.812331	0.112447	-7.22414	5.04e-13	5.25e-12
CDCA4	690.019	-0.697235	0.0965324	-7.22281	5.09e-13	5.3e-12
CALM3	10289	-0.338156	0.0468249	-7.22171	5.13e-13	5.34e-12
APBA1	746.755	-0.578165	0.0800796	-7.21988	5.2e-13	5.41e-12
BRD4	2523.66	0.457103	0.0633387	7.21681	5.32e-13	5.53e-12
SF3B3	6058.48	-0.27636	0.0383014	-7.21539	5.38e-13	5.58e-12
AKIRIN1	2256.95	0.363553	0.0503937	7.21425	5.42e-13	5.62e-12
TMED2	8097.01	0.323276	0.0448181	7.21308	5.47e-13	5.67e-12
DHRS7	1072.98	0.50706	0.0703243	7.2103	5.58e-13	5.78e-12
NAE1	952.028	-0.522772	0.0725211	-7.20855	5.66e-13	5.85e-12
NRD1	5323.16	-0.245985	0.0341326	-7.20674	5.73e-13	5.93e-12
PEA15	18951.3	0.268663	0.0372829	7.20605	5.76e-13	5.95e-12
USP38	882.831	0.576609	0.0800397	7.20403	5.85e-13	6.04e-12
RIOK2	979.398	0.457233	0.0634795	7.20283	5.9e-13	6.09e-12
LOC100134229	42.6502	2.03471	0.282515	7.20215	5.93e-13	6.12e-12
TACC2	711.088	0.493737	0.0685713	7.20035	6.01e-13	6.19e-12
TMEM156	903.418	0.564703	0.0784458	7.19863	6.08e-13	6.27e-12
RPL10A	11498.6	0.260523	0.0362246	7.19188	6.39e-13	6.58e-12
WDR47	806.8	0.53891	0.0749666	7.18867	6.54e-13	6.73e-12
ZNF621	1025.72	0.533124	0.0741883	7.18609	6.67e-13	6.86e-12
IFNGR1	949.977	0.569	0.0792067	7.18374	6.78e-13	6.97e-12
GFOD1	76.0812	1.33931	0.186464	7.18265	6.84e-13	7.02e-12
FAM59A	411.562	0.675929	0.0941161	7.18186	6.88e-13	7.06e-12
LRRC32	612.848	-0.623369	0.0868027	-7.18145	6.9e-13	7.08e-12
CNTLN	314.093	-0.84244	0.117309	-7.18135	6.9e-13	7.08e-12
MLLT1	2458.68	-0.376502	0.0524321	-7.18075	6.93e-13	7.1e-12
SLBP	1137.59	-0.37436	0.0521336	-7.18079	6.93e-13	7.1e-12
GRIK2	535.266	-0.587137	0.0818066	-7.17714	7.12e-13	7.28e-12
MYLK	1850.6	-0.46804	0.0652271	-7.17555	7.2e-13	7.36e-12
TSC2	2493.09	-0.357388	0.0498094	-7.17511	7.22e-13	7.38e-12
CCDC85A	502.42	-0.652875	0.0910088	-7.17376	7.3e-13	7.45e-12
ACCN4	29.2249	2.14565	0.299154	7.17239	7.37e-13	7.52e-12
ANKRA2	352.662	0.780092	0.108793	7.17045	7.48e-13	7.62e-12
EGFR	4160.82	0.296512	0.0413548	7.16995	7.5e-13	7.65e-12
TOR1AIP2	1747.56	0.408093	0.0569196	7.16964	7.52e-13	7.66e-12
RCN1	7603.58	0.378358	0.052789	7.16737	7.65e-13	7.78e-12
LOC401093	206.742	-0.968849	0.135207	-7.16569	7.74e-13	7.87e-12
EWSR1	6677.78	-0.292573	0.0408393	-7.164	7.84e-13	7.97e-12
RASA1	2219.13	-0.422023	0.0589132	-7.16347	7.87e-13	7.99e-12
PIGN	992.044	-0.488059	0.0681686	-7.15958	8.09e-13	8.22e-12
TMEM206	245.887	0.827931	0.115647	7.15915	8.12e-13	8.24e-12
NOG	127.808	-1.18101	0.165042	-7.15578	8.32e-13	8.44e-12
SIPA1L2	384.372	0.670976	0.0937765	7.15505	8.36e-13	8.48e-12
METTL3	1044.31	-0.660129	0.0922703	-7.15429	8.41e-13	8.51e-12
UAP1L1	911.947	0.518807	0.0725171	7.15427	8.41e-13	8.51e-12
CPNE3	3307.68	-0.394308	0.0551165	-7.15409	8.42e-13	8.52e-12
SPSB1	512.316	0.737282	0.103074	7.15294	8.49e-13	8.58e-12
OSR1	801.699	-0.646843	0.0905394	-7.14433	9.04e-13	9.13e-12
LOXL2	15425.8	-0.282554	0.0395616	-7.14212	9.19e-13	9.28e-12
EEF1A1	193328	0.236999	0.0331896	7.14077	9.28e-13	9.36e-12
TAF13	1106.02	0.51495	0.0721216	7.14003	9.33e-13	9.41e-12
COPS2	2360.71	0.328445	0.0460086	7.13878	9.42e-13	9.49e-12
NINJ1	444.119	0.784831	0.110017	7.13374	9.77e-13	9.83e-12
RCCD1	363.806	-0.927322	0.129992	-7.13368	9.77e-13	9.83e-12
TMEFF2	716.989	-0.564365	0.0791768	-7.1279	1.02e-12	1.02e-11
UBE2H	3090.47	0.365701	0.0513085	7.1275	1.02e-12	1.03e-11
MORF4L2	10814.2	-0.185677	0.0260568	-7.12587	1.03e-12	1.04e-11
PEX3	513.708	-0.707254	0.0993007	-7.12235	1.06e-12	1.06e-11
ADAMTS12	2569.59	-0.449205	0.0630754	-7.12171	1.07e-12	1.07e-11
GREB1	27.9847	2.07299	0.291183	7.1192	1.09e-12	1.09e-11
UBE2D3	7032.61	0.238687	0.0335465	7.11512	1.12e-12	1.12e-11
RGAG4	661.959	0.542656	0.0762722	7.11473	1.12e-12	1.12e-11
DCTN4	2148.36	0.385588	0.0541969	7.11457	1.12e-12	1.12e-11
RPRD1B	828.928	0.464631	0.0653345	7.11157	1.15e-12	1.15e-11
MLLT4	1509.88	-0.455403	0.0640648	-7.10847	1.17e-12	1.17e-11
ZBTB43	517.612	0.704954	0.099186	7.10739	1.18e-12	1.18e-11
DYRK1A	1115.69	0.493383	0.0694422	7.10495	1.2e-12	1.2e-11
FANCM	308.778	-0.72731	0.102368	-7.10484	1.2e-12	1.2e-11
HPCAL1	947.156	0.441447	0.0621351	7.10464	1.21e-12	1.2e-11
ZNF672	557.643	0.618781	0.0871198	7.10265	1.22e-12	1.22e-11
C2	23.9933	2.14663	0.302259	7.10194	1.23e-12	1.22e-11
FKBP1A	7777.12	0.241885	0.0340632	7.10108	1.24e-12	1.23e-11
PRDM4	1417.73	0.412919	0.0581613	7.09954	1.25e-12	1.24e-11
RAD51AP1	370.54	-0.674924	0.0950696	-7.09927	1.25e-12	1.25e-11
ALMS1	606.861	-0.6449	0.0908741	-7.09663	1.28e-12	1.27e-11
EEF2	67176.4	0.324021	0.0456672	7.09527	1.29e-12	1.28e-11
CYFIP1	4338.83	-0.248978	0.0351028	-7.09282	1.31e-12	1.3e-11
TUBGCP3	764.875	-0.511949	0.072178	-7.09286	1.31e-12	1.3e-11
LIMK2	1053.65	0.461426	0.0650749	7.09068	1.33e-12	1.32e-11
HNRNPU	11135.4	-0.274827	0.0387681	-7.08901	1.35e-12	1.34e-11
TENC1	3187.57	-0.502092	0.0708529	-7.0864	1.38e-12	1.36e-11
SKA1	497.669	-0.607222	0.085691	-7.08618	1.38e-12	1.36e-11
PLCE1	182.459	-0.951868	0.134395	-7.0826	1.41e-12	1.4e-11
MYO15A	28.2373	2.16698	0.30597	7.08232	1.42e-12	1.4e-11
NUP54	852.225	-0.500044	0.0706144	-7.08133	1.43e-12	1.41e-11
ERCC2	1736.65	-0.443471	0.0626327	-7.08051	1.44e-12	1.42e-11
ETAA1	394.807	-0.759523	0.107314	-7.07755	1.47e-12	1.45e-11
CNKSR3	286.844	-0.764036	0.107971	-7.07634	1.48e-12	1.46e-11
DIMT1	792.473	-0.516593	0.0730229	-7.0744	1.5e-12	1.48e-11
SYNCRIP	6902.9	-0.247361	0.0349743	-7.07265	1.52e-12	1.5e-11
PXK	632.128	0.676456	0.0956681	7.07086	1.54e-12	1.51e-11
TMEM50A	3673.05	-0.262485	0.0371321	-7.06895	1.56e-12	1.53e-11
CDC42EP1	2874.87	0.523972	0.0741574	7.06567	1.6e-12	1.57e-11
RPS6KB1	876.786	-0.475976	0.0673714	-7.06495	1.61e-12	1.58e-11
SPG7	1737.84	-0.398003	0.0563355	-7.06488	1.61e-12	1.58e-11
APOBEC3C	1258.69	0.44076	0.0623931	7.06424	1.61e-12	1.58e-11
CCNB1IP1	664.539	0.623805	0.0883108	7.06374	1.62e-12	1.59e-11
CETN3	258.694	-0.736977	0.104344	-7.06293	1.63e-12	1.6e-11
METTL21A	88.4311	-1.27034	0.17995	-7.05939	1.67e-12	1.64e-11
PPP2CB	4348.13	0.269921	0.0382387	7.05883	1.68e-12	1.64e-11
NUP62	2063.72	-0.375894	0.0532584	-7.05794	1.69e-12	1.65e-11
LAMC2	225.712	0.894297	0.126757	7.05519	1.72e-12	1.68e-11
ZNF440	221.94	0.90532	0.128334	7.05442	1.73e-12	1.69e-11
C2CD2L	568.906	0.546092	0.0774211	7.05353	1.74e-12	1.7e-11
ZNF654	527.993	0.741201	0.105105	7.05199	1.76e-12	1.72e-11
PTGER2	975.284	-0.515406	0.0731282	-7.04799	1.82e-12	1.77e-11
CBX7	126.398	-1.19848	0.170072	-7.0469	1.83e-12	1.78e-11
FANCA	771.738	-0.565376	0.0802409	-7.04598	1.84e-12	1.79e-11
ACTN4	33239.1	-0.316787	0.0449811	-7.04266	1.89e-12	1.83e-11
C4orf46	329.012	-0.988416	0.140445	-7.03774	1.95e-12	1.9e-11
TEX2	1772.05	-0.40288	0.0572561	-7.03645	1.97e-12	1.92e-11
DUSP11	630.499	0.526062	0.0747683	7.03589	1.98e-12	1.92e-11
SYDE1	3030.07	-0.378582	0.0538253	-7.03353	2.01e-12	1.95e-11
ALOXE3	37.9013	1.82902	0.260057	7.03316	2.02e-12	1.96e-11
SNX9	2128.8	0.34141	0.0485612	7.0305	2.06e-12	1.99e-11
THSD4	1744.14	-0.49742	0.0707613	-7.02955	2.07e-12	2.01e-11
TRIP13	1377.01	-0.591925	0.0842099	-7.02917	2.08e-12	2.01e-11
EIF2AK3	744.679	0.483643	0.0688611	7.02346	2.16e-12	2.09e-11
BCAP29	1688.88	-0.45748	0.0651684	-7.01997	2.22e-12	2.14e-11
FANCC	321.478	-0.725268	0.103328	-7.01908	2.23e-12	2.16e-11
VEGFC	2900.45	-0.265927	0.0378888	-7.01862	2.24e-12	2.16e-11
PACSIN3	1593.23	-0.399906	0.0569966	-7.01631	2.28e-12	2.2e-11
PKN2	1963.69	-0.562833	0.0802294	-7.0153	2.29e-12	2.21e-11
FGF2	2290.55	0.624435	0.089051	7.01211	2.35e-12	2.26e-11
ANXA4	1476.5	0.409726	0.0584595	7.00871	2.41e-12	2.32e-11
KIAA0528	737.205	-0.602675	0.0859929	-7.00843	2.41e-12	2.32e-11
TTLL5	976.748	-0.424302	0.0605416	-7.00844	2.41e-12	2.32e-11
SLC19A3	15.9096	2.14041	0.305522	7.00574	2.46e-12	2.36e-11
MOSPD1	496.615	0.694052	0.0991142	7.00255	2.51e-12	2.41e-11
SNRPD1	1271.07	-0.370239	0.0528921	-6.9999	2.56e-12	2.46e-11
TOX4	2360	0.325889	0.0465571	6.99976	2.56e-12	2.46e-11
NUMA1	4625.75	-0.26242	0.0374929	-6.99919	2.57e-12	2.47e-11
KCTD5	1101.8	0.485399	0.0693607	6.99818	2.59e-12	2.48e-11
DNAJB5	213.46	-1.09691	0.156782	-6.99639	2.63e-12	2.52e-11
NEXN	4834.05	-0.493296	0.0705429	-6.99285	2.69e-12	2.58e-11
MFN1	1191.86	-0.508308	0.0727279	-6.98917	2.77e-12	2.64e-11
GSDMD	763.927	-0.486361	0.0695946	-6.9885	2.78e-12	2.66e-11
B7H6	532.305	0.64529	0.0923476	6.98761	2.8e-12	2.67e-11
CDR2L	1270.74	0.45879	0.0656586	6.9875	2.8e-12	2.67e-11
PGP	716.339	-0.58038	0.0830836	-6.98549	2.84e-12	2.71e-11
TMEM189	759.706	0.513572	0.0735504	6.98259	2.9e-12	2.76e-11
DIAPH2	683.363	-0.654485	0.0937405	-6.98188	2.91e-12	2.78e-11
SLC25A40	275.372	-0.902094	0.129252	-6.97936	2.97e-12	2.82e-11
TCF19	3619.34	-0.35918	0.0514627	-6.97941	2.96e-12	2.82e-11
RC3H2	1189.2	0.425149	0.0610079	6.96875	3.2e-12	3.04e-11
PDGFRB	5977.69	-0.420047	0.060299	-6.96608	3.26e-12	3.1e-11
PPP5C	2464.58	-0.322792	0.0463586	-6.96294	3.33e-12	3.17e-11
RREB1	864.102	0.533161	0.0765832	6.96186	3.36e-12	3.19e-11
OPA3	867.803	-0.464907	0.0667845	-6.9613	3.37e-12	3.2e-11
SMARCA4	3279.02	-0.352517	0.0506583	-6.95871	3.43e-12	3.26e-11
LOC283624	263.826	-1.04205	0.149803	-6.95613	3.5e-12	3.32e-11
SERINC5	456.339	0.669215	0.096221	6.95497	3.53e-12	3.34e-11
ZNF229	399.009	0.725499	0.104403	6.949	3.68e-12	3.48e-11
MAP1LC3B2	117.829	1.14631	0.165028	6.94611	3.75e-12	3.55e-11
SRSF3	6923.82	0.404181	0.0581995	6.94474	3.79e-12	3.59e-11
CCDC9	599.456	0.607528	0.0874985	6.9433	3.83e-12	3.62e-11
AZI1	359.761	-0.695769	0.100213	-6.94288	3.84e-12	3.63e-11
FAM208B	2559.23	0.33966	0.0489468	6.93937	3.94e-12	3.72e-11
IST1	2393.12	0.308325	0.0444316	6.93932	3.94e-12	3.72e-11
HSPA1A	1165.26	0.668398	0.0963275	6.93881	3.95e-12	3.73e-11
SCARA3	1022.07	-0.556838	0.080257	-6.93819	3.97e-12	3.74e-11
KIT	104.192	-1.44247	0.207934	-6.93717	4e-12	3.77e-11
TUFT1	544.213	0.754038	0.108747	6.9339	4.09e-12	3.85e-11
ZNF542	523.928	0.635165	0.0916402	6.93107	4.18e-12	3.93e-11
SPATA5	290.384	-0.727232	0.10498	-6.92733	4.29e-12	4.03e-11
PLEKHM1	1092.65	0.483926	0.0698659	6.9265	4.31e-12	4.05e-11
ZNF281	1169.07	0.52521	0.075829	6.92624	4.32e-12	4.06e-11
PPPDE1	1658.1	0.463315	0.0669111	6.92434	4.38e-12	4.11e-11
SUPT16H	4395.43	-0.250471	0.0361788	-6.92313	4.42e-12	4.14e-11
CNP	2626.08	-0.358999	0.0518606	-6.92238	4.44e-12	4.16e-11
ACADSB	600.142	-0.60899	0.0879828	-6.92169	4.46e-12	4.18e-11
NUP37	547.237	-0.612489	0.0885258	-6.91876	4.56e-12	4.27e-11
ARHGDIB	2922.47	-0.324823	0.0469557	-6.91765	4.59e-12	4.3e-11
SUN1	2942.28	-0.302496	0.0437305	-6.91727	4.6e-12	4.31e-11
SUMO3	2987.69	-0.326627	0.0472211	-6.91697	4.61e-12	4.31e-11
LRIF1	423.201	0.609014	0.0880615	6.91578	4.65e-12	4.35e-11
GLRX	1166.63	0.50817	0.0734878	6.91502	4.68e-12	4.37e-11
FAM120C	297.892	-0.958131	0.138591	-6.91338	4.73e-12	4.41e-11
CCDC15	196.347	-1.15963	0.167774	-6.91187	4.78e-12	4.46e-11
CPM	2173.71	-0.469891	0.0679929	-6.91088	4.82e-12	4.49e-11
STAT1	4659.05	-0.431165	0.0624406	-6.9052	5.01e-12	4.67e-11
MEF2D	2674.26	0.380293	0.0550863	6.9036	5.07e-12	4.72e-11
POLR3A	1580.33	0.418912	0.0606797	6.90365	5.07e-12	4.72e-11
DERL1	2165.22	0.333847	0.0483773	6.90089	5.17e-12	4.8e-11
C1orf55	791.357	0.599003	0.0868335	6.89829	5.26e-12	4.89e-11
KIAA0182	653.509	-0.549669	0.0797158	-6.89536	5.37e-12	4.99e-11
INHBE	18.3548	2.03684	0.295506	6.89274	5.47e-12	5.08e-11
SELS	1843.5	0.376734	0.0546583	6.89253	5.48e-12	5.08e-11
PKI55	197.708	-0.945091	0.137159	-6.89047	5.56e-12	5.15e-11
SRSF2	4151.74	-0.347543	0.050467	-6.88654	5.72e-12	5.3e-11
ITGA7	101.975	1.4471	0.210166	6.88551	5.76e-12	5.33e-11
MMACHC	217.546	-0.914052	0.132758	-6.88511	5.77e-12	5.34e-11
TRIM38	1229.1	0.486818	0.0707108	6.88463	5.79e-12	5.36e-11
WDTC1	1310.01	-0.421403	0.0612222	-6.88317	5.85e-12	5.41e-11
CHEK2	191.861	-0.882121	0.128187	-6.88154	5.92e-12	5.47e-11
USP10	2800.88	0.266407	0.0387287	6.8788	6.04e-12	5.57e-11
MAK16	794.29	0.613281	0.0892011	6.87526	6.19e-12	5.71e-11
EEF1B2	7710.81	0.242985	0.0353554	6.87263	6.3e-12	5.81e-11
LOC641364	16.2564	2.01456	0.293392	6.86645	6.58e-12	6.07e-11
TRRAP	2332.23	-0.358241	0.0521765	-6.86594	6.61e-12	6.08e-11
UBA2	2679.03	-0.288903	0.0421074	-6.8611	6.83e-12	6.29e-11
MED14	1406.62	-0.381852	0.0556708	-6.85911	6.93e-12	6.37e-11
RPA1	2987.33	-0.320309	0.0467542	-6.8509	7.34e-12	6.75e-11
CPD	2882.64	-0.372421	0.0544092	-6.84483	7.66e-12	7.03e-11
DYNC2H1	774.172	-0.563824	0.0823722	-6.84484	7.66e-12	7.03e-11
GAS6	4709.73	-0.239295	0.0349596	-6.8449	7.65e-12	7.03e-11
POR	1181.69	0.466661	0.0681776	6.84478	7.66e-12	7.03e-11
SMAD3	1368.87	-0.370394	0.0541226	-6.84361	7.72e-12	7.08e-11
PRIM1	171.7	-1.11294	0.16267	-6.84168	7.83e-12	7.17e-11
HYLS1	192.556	-0.944976	0.138126	-6.84138	7.84e-12	7.18e-11
SYNM	1002.26	0.494831	0.072438	6.8311	8.43e-12	7.71e-11
PPP2R5C	1787.18	-0.352231	0.0515644	-6.8309	8.44e-12	7.72e-11
SDC1	340.747	0.792776	0.116069	6.83022	8.48e-12	7.75e-11
COL16A1	711.515	-0.588406	0.0862087	-6.82536	8.77e-12	8.01e-11
TBC1D1	3605.05	-0.30243	0.0443153	-6.82451	8.82e-12	8.06e-11
NPAS2	1414.37	0.435593	0.0638822	6.81869	9.19e-12	8.38e-11
ARPP19	3825.53	-0.301992	0.0442927	-6.8181	9.23e-12	8.41e-11
BACH1	1357.21	0.384732	0.0564401	6.81665	9.32e-12	8.49e-11
PDCD4	724.355	0.574308	0.0842745	6.81473	9.44e-12	8.6e-11
STRAP	5560.22	0.233073	0.034208	6.81339	9.53e-12	8.68e-11
CBLL1	764.287	0.580475	0.0852094	6.81234	9.6e-12	8.74e-11
TMEM184C	1387.22	0.407922	0.059884	6.81187	9.63e-12	8.76e-11
SUDS3	951.286	-0.464523	0.0682191	-6.80928	9.81e-12	8.91e-11
SHISA3	69.8999	-1.63709	0.240483	-6.8075	9.93e-12	9.02e-11
VRK1	492.298	-0.53269	0.0782539	-6.8072	9.95e-12	9.03e-11
EXOSC10	2661.59	-0.289861	0.0425824	-6.80706	9.96e-12	9.04e-11
ODZ3	1685.14	-0.40071	0.0588974	-6.80353	1.02e-11	9.26e-11
LONRF1	176.883	0.89056	0.130903	6.80322	1.02e-11	9.27e-11
DOCK10	2982.46	0.317352	0.0466534	6.80234	1.03e-11	9.32e-11
P4HA2	4141.72	0.279487	0.0410903	6.80178	1.03e-11	9.35e-11
TCOF1	2728.07	-0.336101	0.0494207	-6.8008	1.04e-11	9.41e-11
RPLP0P2	28.7789	1.96571	0.289151	6.79822	1.06e-11	9.58e-11
RAP1B	3661.71	0.377325	0.0555645	6.79076	1.12e-11	1.01e-10
SLC5A3	2226.84	-0.789597	0.116333	-6.7874	1.14e-11	1.03e-10
EMP2	752.386	-0.540197	0.0796112	-6.78544	1.16e-11	1.04e-10
MFAP3	1547.68	0.368231	0.0542765	6.78435	1.17e-11	1.05e-10
PTPRQ	159.503	-0.875829	0.129155	-6.7812	1.19e-11	1.07e-10
STAT5B	1357.04	-0.393417	0.0580162	-6.78116	1.19e-11	1.07e-10
ERI1	660.164	-0.517893	0.0763736	-6.78105	1.19e-11	1.07e-10
RBM33	1220.08	0.462697	0.0682495	6.7795	1.21e-11	1.09e-10
PLEKHA7	1026.43	-0.48866	0.0720807	-6.77934	1.21e-11	1.09e-10
HPS3	762.201	-0.560716	0.0827152	-6.77887	1.21e-11	1.09e-10
VEPH1	756.25	-0.631678	0.0931952	-6.77801	1.22e-11	1.09e-10
GTPBP4	3244.78	0.383064	0.0565338	6.77585	1.24e-11	1.11e-10
SERINC1	8078.19	0.335602	0.0495322	6.77544	1.24e-11	1.11e-10
FH	2821.41	-0.323524	0.0477559	-6.77453	1.25e-11	1.12e-10
C4orf32	254.222	1.17921	0.174073	6.77421	1.25e-11	1.12e-10
EEFSEC	286.125	-0.724247	0.10695	-6.77185	1.27e-11	1.14e-10
SAP30L	336.137	-0.799057	0.118002	-6.77154	1.27e-11	1.14e-10
WDR81	1380.44	0.362555	0.0535483	6.77061	1.28e-11	1.15e-10
CHRAC1	615.298	-0.592405	0.0875322	-6.76785	1.31e-11	1.17e-10
OSBPL10	493.82	-0.677829	0.100165	-6.76715	1.31e-11	1.17e-10
PARP4	3006.43	-0.282078	0.0416873	-6.76653	1.32e-11	1.18e-10
SLC19A2	451.327	0.593368	0.0876923	6.76648	1.32e-11	1.18e-10
SLC38A4	307.739	-0.796896	0.117797	-6.765	1.33e-11	1.19e-10
SLC4A2	4872.68	-0.29589	0.0437409	-6.7646	1.34e-11	1.19e-10
BNIP2	1465.93	0.458099	0.0677244	6.76417	1.34e-11	1.2e-10
CLASP2	1584.13	-0.404283	0.0597914	-6.76155	1.37e-11	1.22e-10
HRH1	250.287	0.802326	0.118711	6.75862	1.39e-11	1.24e-10
ZWILCH	1135.52	-0.4306	0.0637114	-6.7586	1.39e-11	1.24e-10
GCNT2	214.708	0.919143	0.136058	6.75551	1.42e-11	1.27e-10
ITGB1	62006.8	-0.216853	0.032107	-6.75406	1.44e-11	1.28e-10
TNFRSF14	387.888	0.759205	0.112566	6.74453	1.54e-11	1.36e-10
BRAP	648.494	0.558593	0.0828666	6.74087	1.57e-11	1.4e-10
ZNF441	212.744	0.867375	0.128697	6.73966	1.59e-11	1.41e-10
PDS5B	779.786	-0.47665	0.070736	-6.73843	1.6e-11	1.42e-10
PPP1R18	8010.3	0.313184	0.0464862	6.73715	1.62e-11	1.43e-10
HAUS5	444.709	-0.702352	0.104275	-6.73556	1.63e-11	1.45e-10
POLD3	550.722	-0.604113	0.0896895	-6.7356	1.63e-11	1.45e-10
NSMAF	1075.04	-0.375184	0.0557115	-6.73441	1.65e-11	1.46e-10
KIAA1797	1564.52	-0.497645	0.0738977	-6.73424	1.65e-11	1.46e-10
CAST	5853.7	-0.224909	0.0334043	-6.73294	1.66e-11	1.47e-10
UFM1	2516.3	0.353032	0.0524346	6.73281	1.66e-11	1.47e-10
SENP5	1013.65	0.395013	0.0587211	6.72693	1.73e-11	1.53e-10
TOP2B	2422.49	-0.385511	0.0573346	-6.72388	1.77e-11	1.56e-10
DPY19L1	2041.35	-0.371298	0.0553124	-6.71275	1.91e-11	1.68e-10
CEP135	445.09	-0.801176	0.119354	-6.71259	1.91e-11	1.69e-10
MID1IP1	1544.93	0.507908	0.0757079	6.70879	1.96e-11	1.73e-10
AREG	71.7846	1.58158	0.235859	6.70564	2.01e-11	1.77e-10
PIAS3	2674.58	-0.317021	0.0472831	-6.70474	2.02e-11	1.78e-10
IRGQ	595.473	0.679104	0.101297	6.70407	2.03e-11	1.78e-10
TP53	1012.11	-0.391128	0.058354	-6.70268	2.05e-11	1.8e-10
HJURP	640.681	-1.28726	0.192108	-6.70073	2.07e-11	1.82e-10
ELOVL4	292.743	0.854833	0.127693	6.69442	2.17e-11	1.9e-10
GPR132	8.61298	2.02997	0.303351	6.69184	2.2e-11	1.93e-10
ARHGAP27	222.749	0.867875	0.129712	6.69076	2.22e-11	1.95e-10
ZNF35	301.499	0.745524	0.111431	6.69047	2.22e-11	1.95e-10
DCLRE1B	455.363	-0.581747	0.0870498	-6.68292	2.34e-11	2.05e-10
BRPF1	870.083	0.495168	0.0741033	6.68213	2.35e-11	2.06e-10
DST	8419.7	-0.409687	0.0613157	-6.6816	2.36e-11	2.07e-10
DYNC1I2	3871.05	-0.243738	0.0365206	-6.674	2.49e-11	2.18e-10
SSFA2	6639.15	-0.263361	0.0394666	-6.67301	2.51e-11	2.19e-10
EXOC2	2232.86	-0.338305	0.0507042	-6.67213	2.52e-11	2.2e-10
GABRR2	15.3252	2.04779	0.30695	6.67141	2.53e-11	2.21e-10
COPA	10550.2	0.194185	0.0291089	6.67096	2.54e-11	2.22e-10
MAGI2	184.099	-0.970238	0.145463	-6.66998	2.56e-11	2.23e-10
NT5E	15875.7	-0.223242	0.0334793	-6.66805	2.59e-11	2.26e-10
RANBP1	2647.01	-0.254853	0.0382199	-6.66808	2.59e-11	2.26e-10
SPTAN1	18491.6	-0.193534	0.0290263	-6.66754	2.6e-11	2.27e-10
APOOL	879.31	-0.483604	0.072567	-6.66425	2.66e-11	2.32e-10
ZNF600	262.484	0.709987	0.106544	6.6638	2.67e-11	2.32e-10
RIMS1	126.709	-1.0659	0.15996	-6.66351	2.67e-11	2.32e-10
DSTYK	988.937	0.416638	0.0625449	6.66142	2.71e-11	2.36e-10
MARS2	180.357	0.983912	0.147703	6.6614	2.71e-11	2.36e-10
LRRC45	336.244	-0.790136	0.118623	-6.66088	2.72e-11	2.36e-10
RHOBTB3	1201.62	-0.657686	0.0987691	-6.65882	2.76e-11	2.39e-10
NUFIP2	3580.74	0.356648	0.0535675	6.65793	2.78e-11	2.41e-10
PPP2R5D	1920.06	-0.40808	0.0613208	-6.65484	2.84e-11	2.46e-10
ITCH	2219.97	0.338574	0.0508805	6.6543	2.85e-11	2.47e-10
CENPO	802.495	-0.560339	0.0842226	-6.65307	2.87e-11	2.48e-10
FAM178A	1288.54	-0.480596	0.0722522	-6.65164	2.9e-11	2.51e-10
LHFPL2	484.635	0.626505	0.0941905	6.65146	2.9e-11	2.51e-10
C9orf86	2803.16	-0.34955	0.0525592	-6.65059	2.92e-11	2.52e-10
ATP6V1G1	1860.46	0.395722	0.0595029	6.65046	2.92e-11	2.52e-10
SPG11	1191.63	-0.497003	0.0747463	-6.6492	2.95e-11	2.54e-10
PVRL4	29.8357	1.95526	0.294156	6.64702	2.99e-11	2.58e-10
ADAMTSL1	3240.53	-0.395181	0.0595146	-6.64007	3.14e-11	2.7e-10
UBAP2L	5217.03	-0.308488	0.0464613	-6.63967	3.14e-11	2.71e-10
C1orf112	306.779	-0.679262	0.102329	-6.638	3.18e-11	2.74e-10
RALGAPA2	202.922	-0.915818	0.138017	-6.63556	3.23e-11	2.78e-10
PHF13	761.754	-0.475281	0.0716412	-6.63418	3.26e-11	2.81e-10
ACD	699.352	-0.438636	0.0661266	-6.63328	3.28e-11	2.82e-10
BMPER	407.931	-0.684069	0.103145	-6.63211	3.31e-11	2.84e-10
PPP1R3C	622.467	0.739442	0.111501	6.63169	3.32e-11	2.85e-10
FAP	1824.89	-0.369043	0.0556537	-6.63105	3.33e-11	2.86e-10
SMTN	7681.43	-0.339907	0.0512638	-6.63054	3.34e-11	2.87e-10
ZNF804A	879.463	-0.481427	0.0726335	-6.62817	3.4e-11	2.92e-10
GCNT1	1192.1	-0.35505	0.0535903	-6.62526	3.47e-11	2.97e-10
NEGR1	1533.26	-0.601534	0.090797	-6.62504	3.47e-11	2.97e-10
KLF13	2394.69	0.441639	0.066704	6.62088	3.57e-11	3.06e-10
EIF2C2	739.085	0.575616	0.0869597	6.61934	3.61e-11	3.09e-10
C10orf28	519.733	0.669514	0.101154	6.61875	3.62e-11	3.1e-10
SNX11	577.462	0.684644	0.103458	6.61759	3.65e-11	3.12e-10
E2F8	92.0211	-1.12402	0.169896	-6.61593	3.69e-11	3.16e-10
NUMBL	1355.52	0.505475	0.0764231	6.61417	3.74e-11	3.19e-10
ARHGEF18	1966.3	0.436778	0.0660541	6.61242	3.78e-11	3.23e-10
U2SURP	2305.05	-0.314616	0.0475833	-6.61191	3.79e-11	3.24e-10
CRELD2	940.673	0.369728	0.0559227	6.61142	3.81e-11	3.25e-10
SRP68	3221.05	0.319002	0.0482574	6.61043	3.83e-11	3.27e-10
TLE4	1237.3	-0.351909	0.0532477	-6.6089	3.87e-11	3.3e-10
CUL4B	3860.68	-0.391977	0.0593602	-6.60336	4.02e-11	3.42e-10
RC3H1	509.425	0.619976	0.0939036	6.60226	4.05e-11	3.45e-10
RASD1	28.7717	1.74493	0.264385	6.59998	4.11e-11	3.5e-10
C15orf38	213.568	-0.89274	0.135292	-6.59863	4.15e-11	3.53e-10
NXF1	2203.07	0.327526	0.0496433	6.59759	4.18e-11	3.55e-10
PRKAG2	840.397	-0.484858	0.0735076	-6.59602	4.22e-11	3.59e-10
FBXO31	738.559	0.518793	0.0786781	6.59387	4.29e-11	3.64e-10
ZC3H14	1837.17	-0.31713	0.0481023	-6.59282	4.32e-11	3.66e-10
KRTAP1-5	137.636	-1.23772	0.187765	-6.59186	4.34e-11	3.68e-10
FAM83G	602.754	0.593006	0.0900176	6.58767	4.47e-11	3.79e-10
TUBG1	2759.53	-0.371652	0.0564186	-6.5874	4.48e-11	3.79e-10
SLC8A2	16.89	2.03093	0.308427	6.58479	4.56e-11	3.86e-10
SEC14L1	7934.67	-0.208814	0.0317555	-6.57568	4.84e-11	4.1e-10
UQCC	858.646	0.524944	0.0798617	6.57317	4.93e-11	4.16e-10
GALNT11	646.868	-0.502886	0.0765123	-6.57262	4.94e-11	4.18e-10
TBC1D24	536.409	0.635019	0.0966181	6.57246	4.95e-11	4.18e-10
FSCN2	25.035	1.89793	0.288893	6.56966	5.04e-11	4.26e-10
SCAPER	208.364	-0.775622	0.118106	-6.56716	5.13e-11	4.33e-10
ZNHIT6	802.808	0.56321	0.0857882	6.56512	5.2e-11	4.38e-10
TFG	3942.05	0.230837	0.0351684	6.56376	5.25e-11	4.42e-10
STARD4	1983.98	-0.515295	0.07852	-6.5626	5.29e-11	4.45e-10
ZNF282	1084.07	0.472018	0.0719476	6.56058	5.36e-11	4.51e-10
SETD7	4333.97	0.270076	0.041227	6.55094	5.72e-11	4.81e-10
SAP30	180.504	-0.822652	0.125607	-6.5494	5.78e-11	4.86e-10
SAE1	4842.95	-0.268277	0.0409655	-6.54886	5.8e-11	4.87e-10
ARPC5L	1329.67	0.449998	0.0687164	6.54863	5.81e-11	4.88e-10
ACTL6A	1259.78	-0.421738	0.064421	-6.5466	5.89e-11	4.94e-10
ETF1	5342.7	0.224172	0.0342636	6.54255	6.05e-11	5.07e-10
ANAPC1	1296.36	-0.500354	0.0764969	-6.54084	6.12e-11	5.13e-10
TMEM167B	1141.93	0.458854	0.0701527	6.54079	6.12e-11	5.13e-10
FBXO10	536.755	0.54522	0.0833589	6.54063	6.13e-11	5.13e-10
FBXO38	933.267	0.388826	0.0594526	6.54011	6.15e-11	5.15e-10
NUP35	278.277	-0.760811	0.116513	-6.52982	6.59e-11	5.51e-10
NSMCE4A	409.828	-0.627201	0.0960567	-6.52949	6.6e-11	5.52e-10
UPF1	3588.7	0.317042	0.0485822	6.52588	6.76e-11	5.65e-10
RELB	326.91	0.750083	0.114944	6.52564	6.77e-11	5.65e-10
TBL1X	1471.5	-0.39587	0.0606637	-6.52565	6.77e-11	5.65e-10
PSMD12	1647.12	0.360731	0.0553098	6.522	6.94e-11	5.79e-10
MIR22HG	1764.43	0.355456	0.0545096	6.52098	6.98e-11	5.83e-10
COX7A2L	2201.9	0.373399	0.0572883	6.51789	7.13e-11	5.95e-10
GEN1	566.291	-0.49983	0.0767244	-6.51462	7.29e-11	6.07e-10
IFT80	580.12	-0.613026	0.0941014	-6.51452	7.29e-11	6.07e-10
CEP85L	225.152	0.793306	0.121838	6.51117	7.46e-11	6.21e-10
CDK10	979.651	-0.450261	0.0691894	-6.50766	7.63e-11	6.35e-10
PLEKHA2	1213.14	0.416392	0.0639883	6.50732	7.65e-11	6.36e-10
ATAD5	239.412	-0.759045	0.116681	-6.50528	7.75e-11	6.45e-10
PFKL	3538.19	-0.350546	0.0538929	-6.50451	7.79e-11	6.48e-10
SREK1	1383.32	0.397948	0.0612006	6.50235	7.91e-11	6.57e-10
TUBA1B	63527.7	-0.342774	0.0528007	-6.49186	8.48e-11	7.04e-10
ZNF581	307.028	0.720784	0.111057	6.49019	8.57e-11	7.11e-10
VASN	4695.89	0.740241	0.114069	6.48939	8.62e-11	7.15e-10
TAC3	8.32307	1.97482	0.304398	6.48764	8.72e-11	7.22e-10
NLGN2	677.46	-0.476284	0.0734233	-6.48683	8.77e-11	7.26e-10
ANKH	1098.12	-0.447318	0.0690052	-6.48238	9.03e-11	7.47e-10
RALGPS2	262.21	-0.730607	0.112715	-6.48188	9.06e-11	7.49e-10
COL11A1	324.469	-0.811799	0.12525	-6.48144	9.09e-11	7.51e-10
NGF	149.137	1.06616	0.164624	6.47632	9.4e-11	7.77e-10
EEA1	1534.04	-0.537975	0.0830789	-6.47547	9.45e-11	7.81e-10
SSR3	18500.4	-0.202753	0.0313124	-6.47517	9.47e-11	7.82e-10
GK	455.304	0.632625	0.0977116	6.47441	9.52e-11	7.85e-10
CYBRD1	5258.14	-0.258402	0.039917	-6.47348	9.58e-11	7.9e-10
EXOC8	713.584	0.527607	0.081514	6.4726	9.63e-11	7.94e-10
RLIM	1838.97	0.333575	0.0515369	6.47256	9.64e-11	7.94e-10
STS	1218.02	-0.352496	0.0545121	-6.46638	1e-10	8.27e-10
CTBP2	2264.41	0.348497	0.0539093	6.46451	1.02e-10	8.36e-10
C2CD3	924.127	-0.476154	0.0736737	-6.46301	1.03e-10	8.44e-10
SLC25A42	235.194	-0.767193	0.118726	-6.4619	1.03e-10	8.5e-10
ZNF160	519.762	0.518813	0.0803137	6.45983	1.05e-10	8.61e-10
FAM208A	1684.37	-0.454731	0.0704175	-6.45764	1.06e-10	8.73e-10
RABGAP1L	427.337	-0.659372	0.102124	-6.45658	1.07e-10	8.79e-10
FAT1	11783.2	-0.332571	0.0515136	-6.45598	1.08e-10	8.82e-10
YLPM1	2759.23	-0.33933	0.0525633	-6.45564	1.08e-10	8.84e-10
NES	4235.87	-0.37949	0.0588049	-6.45337	1.09e-10	8.96e-10
PDIA4	5916.96	0.24653	0.038202	6.45332	1.09e-10	8.96e-10
CD109	3254.43	-0.264786	0.0410324	-6.45309	1.1e-10	8.97e-10
DNA2	258.259	-0.85039	0.131877	-6.44834	1.13e-10	9.25e-10
PNPLA6	2744.13	-0.242255	0.0375907	-6.44454	1.16e-10	9.48e-10
LOC100128191	60.5356	-1.26067	0.195639	-6.44385	1.16e-10	9.52e-10
ZNF14	93.2365	1.19746	0.185864	6.44268	1.17e-10	9.59e-10
ZNF655	1685.38	-0.36273	0.0563169	-6.44087	1.19e-10	9.7e-10
ACAT2	1517.49	-0.435971	0.0676939	-6.44033	1.19e-10	9.73e-10
CSNK2A2	801.009	0.450008	0.0698896	6.43885	1.2e-10	9.82e-10
PRDM1	422.566	0.591987	0.0919482	6.43827	1.21e-10	9.85e-10
ERLIN1	3307.62	-0.284264	0.0442462	-6.4246	1.32e-10	1.08e-09
ESYT1	8513.3	-0.231118	0.0359758	-6.42425	1.33e-10	1.08e-09
PSG4	1228.7	0.390081	0.0607348	6.42269	1.34e-10	1.09e-09
KIF18B	589.161	-1.10052	0.171365	-6.42211	1.34e-10	1.09e-09
TPM4	53796.9	-0.214523	0.0334109	-6.42075	1.36e-10	1.1e-09
ZBTB7B	651.241	0.537689	0.0837444	6.4206	1.36e-10	1.1e-09
RCL1	287.901	0.777114	0.121046	6.41998	1.36e-10	1.11e-09
KAT2B	224.191	-0.765807	0.119288	-6.41981	1.36e-10	1.11e-09
IRS2	1747.55	0.596027	0.0928469	6.41945	1.37e-10	1.11e-09
TCEAL1	508.711	-0.755352	0.117682	-6.41859	1.38e-10	1.12e-09
MANEA	651.57	-0.690387	0.107608	-6.41578	1.4e-10	1.14e-09
GRIK5	10.4809	1.9821	0.308967	6.41526	1.41e-10	1.14e-09
FAM131B	47.4525	1.47046	0.229279	6.41341	1.42e-10	1.15e-09
KIAA0195	1049.5	-0.416846	0.065031	-6.40995	1.46e-10	1.18e-09
COG4	1927.69	-0.389572	0.0607849	-6.40902	1.46e-10	1.19e-09
OR2W3	242.103	-0.810959	0.126602	-6.40557	1.5e-10	1.21e-09
RPS27	7595.71	0.282624	0.0441239	6.40522	1.5e-10	1.21e-09
DDX54	1880.52	-0.33061	0.0516182	-6.40491	1.5e-10	1.22e-09
HSP90B1	23179.7	0.209814	0.0327723	6.40218	1.53e-10	1.24e-09
FAM192A	1460.41	-0.324267	0.0506882	-6.39729	1.58e-10	1.28e-09
TMCO4	436.383	-0.56309	0.0880289	-6.39665	1.59e-10	1.28e-09
LOC643837	148.236	0.828642	0.129546	6.39652	1.59e-10	1.28e-09
TIMP2	27305	-0.152137	0.0237873	-6.39574	1.6e-10	1.29e-09
CDKN1B	616.999	-0.629719	0.0984881	-6.39386	1.62e-10	1.3e-09
FANCL	183.03	-0.950321	0.148635	-6.39364	1.62e-10	1.3e-09
GAN	153.346	0.871348	0.136322	6.39183	1.64e-10	1.32e-09
ULBP2	691.44	0.485035	0.0758889	6.39138	1.64e-10	1.32e-09
FIG4	514.06	-0.537462	0.0841372	-6.38792	1.68e-10	1.35e-09
VDAC2	4584.25	0.387663	0.0606906	6.38753	1.69e-10	1.35e-09
EIF2S3	3759.6	0.228361	0.0357597	6.386	1.7e-10	1.37e-09
CCP110	485.874	-0.568998	0.0891415	-6.38308	1.74e-10	1.39e-09
STX3	576.606	0.607739	0.0952138	6.38288	1.74e-10	1.39e-09
PM20D2	278.317	-0.735951	0.115305	-6.38265	1.74e-10	1.4e-09
PTPN1	3758.16	0.27681	0.0433692	6.38263	1.74e-10	1.4e-09
FNDC7	18.6485	1.95657	0.306654	6.38037	1.77e-10	1.41e-09
ZNF212	259.448	0.828619	0.129869	6.3804	1.77e-10	1.41e-09
TRAPPC9	333.305	-0.67678	0.106076	-6.38017	1.77e-10	1.42e-09
GRINA	3483.74	0.267175	0.0419285	6.37216	1.86e-10	1.49e-09
YRDC	827.484	0.569959	0.0894864	6.36923	1.9e-10	1.52e-09
POLR3H	1075.95	-0.384387	0.0603805	-6.36608	1.94e-10	1.55e-09
DDR2	3148.3	0.307855	0.0483688	6.36474	1.96e-10	1.56e-09
PSG2	46.5503	1.54425	0.242643	6.3643	1.96e-10	1.57e-09
PPP2R2A	1829.02	0.419411	0.0659148	6.36293	1.98e-10	1.58e-09
HINFP	268.104	0.660711	0.103841	6.36271	1.98e-10	1.58e-09
ZMYM1	243.275	-0.763596	0.120045	-6.36093	2.01e-10	1.6e-09
CDYL2	414.056	0.562589	0.0884734	6.35885	2.03e-10	1.62e-09
TIA1	911.481	-0.609614	0.0958926	-6.35726	2.05e-10	1.64e-09
ZNF222	105.967	1.10105	0.173247	6.35541	2.08e-10	1.65e-09
GGA2	1222.85	-0.461789	0.0726703	-6.35458	2.09e-10	1.66e-09
EIF2C3	355.918	0.706345	0.111158	6.35442	2.09e-10	1.66e-09
ARAP3	938.272	-0.543172	0.0855797	-6.34697	2.2e-10	1.74e-09
NUP93	1909.58	-0.393048	0.0619334	-6.3463	2.21e-10	1.75e-09
NAP1L4	2920.98	-0.240916	0.0379792	-6.34338	2.25e-10	1.78e-09
[truncated: 21,369 more rows]

## Sheet: Description
List of differentially expressed genes
H2O2 treated samples 8 hours post-treatment vs. untreated cells
Fold change measured using DESEQ2
