# Supplementary material for: Coordination of MAPK and p53 dynamics in the cellular responses to DNA damage and oxidative stress
Source: Mol Syst Biol. 2022 Dec 6;18(12):e11401. doi: 10.15252/msb.202211401 (PMC9724178; doi:10.15252/msb.202211401)
Supplement: Supplementary file 4 — Dataset EV3 [file MSB-18-e11401-s003.xlsx]

## Sheet: H2O2_24_vs_untreated
GeneID	Mean Normalized Counts	Log2 Fold Change	Std Err	Wald Statistic	p-value	adj. p-value
ANGPTL4	3915.04	1.59467	0.0411067	38.7934	0	0
ATAD2	2056.46	-2.42236	0.0537905	-45.0331	0	0
CDC6	1516.44	-3.02531	0.0682604	-44.3201	0	0
CYR61	28803.8	-1.07626	0.0278237	-38.6813	0	0
DTL	1311.12	-2.43022	0.0647392	-37.5386	0	0
FEN1	2090.79	-2.61099	0.0668434	-39.0613	0	0
HMGN2	5367.75	-1.60614	0.0371679	-43.2131	0	0
MCM4	3579.12	-2.33262	0.0549392	-42.4583	0	0
MCM7	5401.05	-2.3738	0.0525597	-45.1639	0	0
PAPPA	6355.22	2.8584	0.0502215	56.9158	0	0
PRC1	4422.16	-3.21054	0.0738992	-43.4449	0	0
RRM2	5266.76	-2.98875	0.0453763	-65.8658	0	0
STMN1	8406.29	-1.81609	0.0362632	-50.0807	0	0
TCF19	3619.34	-2.15807	0.0544178	-39.6575	0	0
CEP55	1761.93	-2.98444	0.0800068	-37.3024	1.5e-304	1.59e-301
CLSPN	1148.14	-3.11867	0.0836697	-37.2736	4.39e-304	4.36e-301
DEK	4624.29	-1.735	0.0477696	-36.3201	7.79e-289	7.27e-286
NCAPG2	2431.01	-2.16902	0.0603559	-35.9371	8.05e-283	7.09e-280
SMC4	4374	-2.19976	0.0612881	-35.8922	4.05e-282	3.38e-279
DIAPH3	2127.04	-2.1456	0.0598932	-35.8237	4.72e-281	3.74e-278
ARHGAP11A	1494.25	-2.55789	0.0715037	-35.7729	2.92e-280	2.2e-277
MCM3	2032.02	-2.57205	0.0719923	-35.7267	1.52e-279	1.1e-276
TPX2	4471.27	-2.26237	0.0634807	-35.6387	3.53e-278	2.44e-275
CDCA5	1416.54	-2.67384	0.0755939	-35.3712	4.74e-274	3.13e-271
PTTG1	1655.05	-1.8995	0.0537098	-35.3661	5.68e-274	3.6e-271
BIRC5	1814.33	-3.06308	0.0872192	-35.1193	3.42e-270	2.09e-267
MCM10	694.005	-3.26169	0.0936956	-34.8115	1.63e-265	9.56e-263
TUBB	77142.4	-1.53186	0.0440331	-34.7888	3.59e-265	2.04e-262
IQGAP3	1883.6	-2.76722	0.0798198	-34.6684	2.36e-263	1.29e-260
ABLIM3	4776.48	1.60585	0.04639	34.6163	1.44e-262	7.6e-260
SHCBP1	2015.33	-2.78963	0.0809223	-34.4729	2.04e-260	1.05e-257
USP1	1871	-2.15553	0.0633257	-34.0388	5.94e-254	2.95e-251
GDF15	3532.59	6.00941	0.17826	33.7114	3.93e-249	1.89e-246
MCM2	1730.49	-2.29079	0.0684547	-33.4643	1.59e-245	7.44e-243
WHSC1	4922.62	-2.02943	0.0608951	-33.3266	1.59e-243	7.21e-241
MYBL2	1643	-2.5147	0.0754879	-33.3127	2.53e-243	1.11e-240
TUBA1B	63527.7	-1.75823	0.0529219	-33.2232	4.99e-242	2.14e-239
MCM5	2906.66	-1.69912	0.0516758	-32.8805	4.18e-237	1.75e-234
SPAG5	2053.6	-2.73386	0.0835158	-32.7347	5.02e-235	2.04e-232
KIF4A	1198.51	-2.8071	0.086278	-32.5356	3.35e-232	1.33e-229
FAM111B	390.411	-4.5567	0.14092	-32.3353	2.23e-229	8.64e-227
WDR76	535.944	-3.20804	0.0996791	-32.1837	2.99e-227	1.13e-224
CORIN	5097.37	-1.24712	0.0391712	-31.8376	1.95e-222	7.21e-220
HMGB1	6645.32	-1.39416	0.0441283	-31.5932	4.57e-219	1.65e-216
ALDH1L2	4585.65	1.23524	0.0392059	31.5064	7.1e-218	2.5e-215
CORO1C	18985.1	-0.692085	0.0219765	-31.4921	1.11e-217	3.84e-215
SERPINE2	1106.57	2.58238	0.0820071	31.4898	1.2e-217	4.05e-215
LMNB2	5312.07	-1.7952	0.0570424	-31.4712	2.15e-217	7.11e-215
FOXM1	3186.45	-2.28863	0.0727314	-31.4669	2.47e-217	7.99e-215
PRR11	3087.93	-2.29525	0.0729684	-31.4553	3.55e-217	1.13e-214
PLK4	589.393	-3.01504	0.0965876	-31.2156	6.54e-214	2.04e-211
DNMT1	5039.16	-1.58173	0.0508303	-31.1179	1.38e-212	4.21e-210
SAPCD2	570.831	-3.27191	0.105278	-31.0787	4.67e-212	1.4e-209
FAM64A	867.765	-2.66182	0.0858049	-31.0218	2.74e-211	8.06e-209
FANCD2	867.518	-2.47649	0.0798662	-31.008	4.2e-211	1.21e-208
KIAA0101	868.124	-2.22618	0.0719579	-30.9373	3.76e-210	1.06e-207
RANBP1	2647.01	-1.24547	0.0402582	-30.937	3.8e-210	1.06e-207
CDC45	776.504	-2.4218	0.0785604	-30.8272	1.13e-208	3.09e-206
NUSAP1	1276.07	-2.59772	0.0843124	-30.8107	1.89e-208	5.07e-206
TP53INP1	1301.23	2.72769	0.0886727	30.7614	8.62e-208	2.28e-205
ASF1B	755.262	-3.31333	0.108163	-30.6327	4.5e-206	1.17e-203
TMPO	2448.75	-2.57407	0.0844247	-30.4895	3.59e-204	9.19e-202
MASTL	861.062	-2.20474	0.0724784	-30.4192	3.06e-203	7.7e-201
KIF11	1337.22	-3.1756	0.10444	-30.4059	4.59e-203	1.14e-200
GINS2	773.39	-2.50521	0.0827574	-30.2718	2.7e-201	6.59e-199
UHRF1	1457.9	-2.94903	0.0979797	-30.0984	5.08e-199	1.22e-196
CBS	2574.14	1.72251	0.0572604	30.082	8.34e-199	1.98e-196
TUBB4B	15850.3	-1.58992	0.0529884	-30.005	8.45e-198	1.97e-195
RRM1	4200.27	-1.69266	0.0564885	-29.9648	2.82e-197	6.5e-195
COL6A3	91737.6	1.06616	0.0355841	29.9617	3.1e-197	7.03e-195
ANLN	7384.95	-3.10812	0.104537	-29.7323	2.94e-194	6.57e-192
PBK	961.787	-2.9546	0.0996535	-29.6487	3.52e-193	7.76e-191
ZWINT	1905.03	-2.18498	0.073798	-29.6076	1.19e-192	2.59e-190
HMGB2	1044.11	-2.40243	0.0811783	-29.5945	1.76e-192	3.77e-190
LDHA	43179.7	-0.794982	0.0268977	-29.5557	5.54e-192	1.17e-189
UNC5B	351.272	5.10395	0.172721	29.5503	6.51e-192	1.36e-189
CTSC	5457.31	-1.05432	0.035752	-29.4897	3.9e-191	8.04e-189
FAM129A	1565.34	2.6394	0.0896921	29.4274	2.45e-190	4.99e-188
DHFR	1429.08	-2.03635	0.0693709	-29.3545	2.09e-189	4.2e-187
KPNB1	16218.4	-0.966509	0.0329513	-29.3315	4.12e-189	8.17e-187
UBE2S	3249.28	-1.7769	0.0606418	-29.3016	9.9e-189	1.94e-186
CDK2	1859.28	-1.87011	0.0641179	-29.1668	5.12e-187	9.91e-185
NCAPG	1447.28	-2.8508	0.0981983	-29.0311	2.67e-185	5.1e-183
CSE1L	4547.94	-1.15309	0.0399016	-28.8983	1.26e-183	2.37e-181
HNRNPAB	4883.6	-1.13973	0.0394914	-28.8603	3.77e-183	7.03e-181
CRIM1	37203.9	-0.968146	0.0336548	-28.767	5.55e-182	1.02e-179
SMC2	1794.88	-1.79013	0.062527	-28.6297	2.87e-180	5.23e-178
ABCC3	622.24	2.5598	0.0895893	28.5726	1.47e-179	2.66e-177
POLE	1548.01	-1.83585	0.0645353	-28.4473	5.27e-178	9.39e-176
PHF19	1802.85	-1.91219	0.067356	-28.3893	2.74e-177	4.83e-175
MKI67	4420.6	-3.8342	0.135334	-28.3315	1.42e-176	2.47e-174
WDR62	788.046	-2.2591	0.0797489	-28.3276	1.58e-176	2.72e-174
CDCA3	724.337	-3.52678	0.125058	-28.2012	5.65e-175	9.64e-173
PAICS	4948.33	-1.05092	0.0373086	-28.1684	1.43e-174	2.41e-172
CDKN3	486.012	-2.70341	0.0963706	-28.0522	3.75e-173	6.27e-171
MELK	1641.52	-1.95427	0.0698009	-27.9977	1.73e-172	2.86e-170
H2AFV	2621.1	-1.42905	0.0510977	-27.967	4.1e-172	6.7e-170
ACTB	248894	-1.06978	0.0385225	-27.7703	9.91e-170	1.6e-167
SKA3	624.451	-2.79507	0.101439	-27.5543	3.94e-167	6.31e-165
H2AFZ	9951.98	-1.57804	0.057282	-27.5486	4.6e-167	7.3e-165
CHAF1A	1189.51	-1.99706	0.0726428	-27.4915	2.22e-166	3.48e-164
AURKB	655.488	-3.36143	0.122354	-27.4731	3.68e-166	5.73e-164
YWHAH	5738.23	-1.00298	0.0365246	-27.4605	5.21e-166	8.02e-164
NCAPH	865.978	-3.22585	0.117512	-27.4512	6.72e-166	1.03e-163
ARL6IP1	2868.12	-1.78242	0.0650416	-27.4044	2.43e-165	3.68e-163
ZNF367	287.424	-4.82862	0.176711	-27.325	2.14e-164	3.2e-162
HNRNPD	4738.63	-1.10638	0.0407026	-27.1821	1.06e-162	1.57e-160
GTSE1	933.01	-3.14644	0.115773	-27.1776	1.19e-162	1.76e-160
FBXO5	524.339	-2.92391	0.107594	-27.1755	1.27e-162	1.84e-160
ACSL1	1992.12	1.34725	0.0496252	27.1485	2.64e-162	3.81e-160
DNAJC9	1780.85	-1.33206	0.0490768	-27.1422	3.13e-162	4.47e-160
CDC25A	546.177	-2.88478	0.106443	-27.1015	9.45e-162	1.34e-159
RAD21	4271.73	-1.10547	0.04087	-27.0485	3.97e-161	5.58e-159
EPAS1	3203.03	1.76364	0.0653351	26.9937	1.75e-160	2.44e-158
MCM6	1298.96	-1.75601	0.0658043	-26.6854	6.95e-157	9.59e-155
SSRP1	5511.81	-0.927802	0.0349744	-26.5281	4.6e-155	6.3e-153
LMNB1	835.826	-3.92371	0.147988	-26.5137	6.73e-155	9.13e-153
CENPN	1464.27	-1.60849	0.0606959	-26.5008	9.5e-155	1.28e-152
CDT1	913.234	-2.46467	0.0930977	-26.4741	1.93e-154	2.57e-152
RBMX	4663.05	-1.01767	0.0384839	-26.444	4.28e-154	5.66e-152
TOPBP1	1510.63	-1.40253	0.0531323	-26.3969	1.49e-153	1.95e-151
IGFBP4	22422	0.826626	0.0313227	26.3906	1.76e-153	2.28e-151
RANGAP1	6936.03	-1.26989	0.0481564	-26.3701	3.02e-153	3.9e-151
FANCI	1537.98	-2.0616	0.0783007	-26.3293	8.86e-153	1.13e-150
CKAP2L	1095.56	-2.35197	0.0894317	-26.2991	1.96e-152	2.49e-150
SLFN5	2008.01	1.65875	0.0632143	26.2401	9.26e-152	1.17e-149
TRIP13	1377.01	-2.33051	0.0889244	-26.2077	2.17e-151	2.71e-149
ICMT	4987.19	-0.949848	0.0363109	-26.1587	7.84e-151	9.72e-149
KIF23	2479.45	-2.80307	0.10738	-26.1043	3.26e-150	4.01e-148
RNASEH2A	1413.2	-1.49861	0.0574167	-26.1006	3.59e-150	4.38e-148
MXD4	1828.21	1.29439	0.049613	26.0898	4.75e-150	5.76e-148
ORC1	386.694	-2.89554	0.111686	-25.9257	3.41e-148	4.1e-146
RPA1	2987.33	-1.24397	0.0480736	-25.8764	1.23e-147	1.47e-145
E2F1	732.846	-2.47957	0.0959066	-25.854	2.19e-147	2.6e-145
MCM8	1193.44	-1.90714	0.0741018	-25.7367	4.54e-146	5.33e-144
KIAA1524	989.463	-2.34346	0.0910678	-25.7332	4.97e-146	5.8e-144
NUPR1	1171.55	2.30227	0.0894686	25.7328	5.03e-146	5.82e-144
NUF2	665.006	-3.08272	0.119912	-25.7082	9.47e-146	1.09e-143
STIL	588.027	-2.3898	0.0933635	-25.5967	1.66e-144	1.89e-142
KIFC1	1290.18	-3.29686	0.128979	-25.5613	4.12e-144	4.67e-142
CCNE2	262.879	-4.04713	0.158391	-25.5515	5.28e-144	5.94e-142
NCL	18004.8	-0.905355	0.0354346	-25.55	5.49e-144	6.13e-142
TACC3	2669.22	-2.8866	0.113053	-25.5333	8.42e-144	9.35e-142
RAD51	537.023	-2.48628	0.0976895	-25.4508	6.91e-143	7.62e-141
ILF3	9369.57	-0.697513	0.0274252	-25.4332	1.08e-142	1.18e-140
PARP1	3920.89	-1.41028	0.0555021	-25.4094	1.98e-142	2.16e-140
CDK1	1272.01	-2.59481	0.102142	-25.404	2.28e-142	2.46e-140
FANCA	771.738	-2.23956	0.0882815	-25.3684	5.63e-142	6.04e-140
BTG2	578.398	3.97292	0.156827	25.3331	1.38e-141	1.47e-139
CASC5	933.132	-2.94589	0.116329	-25.3238	1.75e-141	1.85e-139
WARS	4101.85	1.48887	0.05909	25.1967	4.35e-140	4.57e-138
TFDP1	4676.03	-1.15828	0.0459978	-25.1812	6.44e-140	6.72e-138
ERCC6L	376.805	-3.18475	0.126742	-25.1278	2.47e-139	2.56e-137
H2AFX	1283.32	-2.34139	0.0933068	-25.0935	5.86e-139	6.04e-137
POLQ	716.427	-2.45419	0.0978084	-25.0919	6.1e-139	6.25e-137
NCAPD3	1703.37	-1.85784	0.0742825	-25.0105	4.7e-138	4.78e-136
SRSF2	4151.74	-1.28267	0.0513388	-24.9843	9.05e-138	9.15e-136
GMNN	664.172	-2.04688	0.0819277	-24.984	9.12e-138	9.16e-136
EZH2	468.147	-2.59005	0.103867	-24.9363	3.01e-137	3e-135
SKA1	497.669	-2.40958	0.0966386	-24.9339	3.19e-137	3.17e-135
CDCA2	490.268	-3.00878	0.121421	-24.7798	1.48e-135	1.46e-133
PTMA	10577.6	-1.40682	0.0567995	-24.7682	1.97e-135	1.93e-133
HHIP	11366.4	-1.04302	0.0421392	-24.7519	2.96e-135	2.88e-133
NASP	1962.23	-1.62657	0.0658413	-24.7044	9.6e-135	9.29e-133
RAD54L	469.598	-2.66027	0.10805	-24.6208	7.56e-134	7.27e-132
PCK2	1544.59	1.9787	0.0806042	24.5483	4.51e-133	4.31e-131
TTK	490.487	-2.60422	0.106142	-24.5352	6.22e-133	5.91e-131
FTH1	42772.9	1.2864	0.0524862	24.5093	1.18e-132	1.11e-130
ESCO2	288.429	-3.37994	0.138663	-24.3753	3.13e-131	2.94e-129
TUBA1C	21444	-1.27965	0.0527606	-24.2539	6.02e-130	5.62e-128
PDIA4	5916.96	-0.952362	0.0393216	-24.2199	1.37e-129	1.28e-127
PSAT1	4429.33	2.44426	0.101607	24.0559	7.24e-128	6.67e-126
SESN2	2679.56	2.66763	0.110901	24.0542	7.55e-128	6.93e-126
AHNAK2	1311.02	1.33681	0.0555859	24.0494	8.46e-128	7.72e-126
CHAF1B	666.888	-2.1984	0.0915205	-24.0208	1.69e-127	1.53e-125
MCMBP	2245.66	-1.19972	0.0499482	-24.0192	1.75e-127	1.58e-125
MSH6	1850.61	-1.51636	0.0633455	-23.938	1.23e-126	1.11e-124
SQSTM1	8653.34	1.34129	0.0561151	23.9025	2.88e-126	2.57e-124
CKAP2	1535.62	-1.90898	0.079888	-23.8957	3.39e-126	3.01e-124
RECQL4	1049.86	-1.82299	0.0764716	-23.8388	1.32e-125	1.17e-123
RBBP7	3344.02	-0.892343	0.0376338	-23.7112	2.76e-124	2.42e-122
FAM167A	2477.05	1.199	0.0508485	23.5799	6.2e-123	5.4e-121
FGF1	1709.56	-1.27777	0.0542244	-23.5645	8.91e-123	7.73e-121
POLA1	545.278	-1.96229	0.0833633	-23.539	1.63e-122	1.4e-120
ILF2	4721.68	-0.765344	0.0325488	-23.5137	2.95e-122	2.53e-120
CDKN1A	48172.7	2.60887	0.110955	23.5129	3.01e-122	2.57e-120
EDA2R	1064.61	1.66501	0.0708822	23.4899	5.17e-122	4.39e-120
MAD2L1	709.796	-2.42417	0.103219	-23.4857	5.7e-122	4.81e-120
ITGA2	2148.57	1.3411	0.0572086	23.4422	1.59e-121	1.33e-119
SUPT16H	4395.43	-0.860653	0.036724	-23.4357	1.85e-121	1.54e-119
POLA2	1256.28	-1.79083	0.0765089	-23.4068	3.65e-121	3.03e-119
HNRNPF	4887.92	-0.786712	0.0336774	-23.3603	1.08e-120	8.96e-119
KIF20A	1625.04	-3.73993	0.160357	-23.3225	2.62e-120	2.15e-118
DAG1	4800.36	-0.875871	0.0376891	-23.2393	1.82e-119	1.49e-117
VEGFA	1338.65	2.00899	0.086592	23.2007	4.48e-119	3.65e-117
FAM111A	1258.18	-1.56128	0.0673262	-23.1898	5.78e-119	4.68e-117
HELLS	407.735	-2.61238	0.112754	-23.1689	9.38e-119	7.55e-117
OXTR	3157.35	-1.15649	0.0499903	-23.1344	2.09e-118	1.67e-116
KIF22	1135.48	-2.06144	0.0891486	-23.1236	2.68e-118	2.14e-116
RFWD3	1667.64	-1.17687	0.050938	-23.104	4.22e-118	3.35e-116
CCNF	608.129	-2.76098	0.119551	-23.0945	5.26e-118	4.15e-116
PPM1G	3481.36	-0.884855	0.0383461	-23.0755	8.16e-118	6.41e-116
HDGF	8318.63	-0.684976	0.0297415	-23.031	2.28e-117	1.78e-115
DCLRE1B	455.363	-2.24799	0.0976113	-23.03	2.33e-117	1.82e-115
RACGAP1	2315.45	-2.45426	0.10658	-23.0273	2.48e-117	1.92e-115
TMEM48	1261.89	-1.89283	0.0822458	-23.0144	3.35e-117	2.58e-115
UBE2C	859.132	-2.68516	0.116746	-23	4.66e-117	3.57e-115
RBL1	531.962	-2.18417	0.0950242	-22.9854	6.53e-117	4.98e-115
RAD51AP1	370.54	-2.53708	0.110467	-22.9667	1e-116	7.61e-115
NQO1	10321.8	1.17869	0.0514744	22.8985	4.81e-116	3.64e-114
FDXR	1337.47	2.4784	0.108303	22.8839	6.72e-116	5.05e-114
SRSF7	3074.58	-1.2442	0.0545572	-22.8054	4.06e-115	3.04e-113
TROAP	719.669	-2.75721	0.120907	-22.8044	4.14e-115	3.09e-113
KNTC1	1153.08	-1.80263	0.0790845	-22.7937	5.29e-115	3.92e-113
KIF15	342.006	-2.96547	0.130138	-22.7872	6.15e-115	4.54e-113
DLGAP5	1350.4	-3.03764	0.133335	-22.782	6.92e-115	5.08e-113
FIGNL1	691.798	-2.00881	0.0882717	-22.7571	1.22e-114	8.92e-113
SPRY4	4601.14	0.854137	0.037559	22.7412	1.75e-114	1.28e-112
FTL	38115.9	1.05763	0.0465154	22.7371	1.92e-114	1.39e-112
MAP1A	9735.49	1.07732	0.0474171	22.72	2.84e-114	2.05e-112
SMC1A	3727.51	-1.2553	0.0552896	-22.704	4.09e-114	2.94e-112
SLC6A9	596.719	2.8659	0.126389	22.6752	7.87e-114	5.63e-112
CENPJ	592.561	-1.76295	0.0778595	-22.6427	1.65e-113	1.17e-111
RFC4	559.501	-2.01525	0.089117	-22.6135	3.19e-113	2.26e-111
ADM2	550.542	3.30104	0.146347	22.5563	1.16e-112	8.21e-111
CBX1	1882.94	-1.08977	0.0483636	-22.5329	1.98e-112	1.39e-110
PTRF	47680.4	-0.779079	0.0346586	-22.4787	6.71e-112	4.69e-110
KPNA2	6066.75	-2.04908	0.0912177	-22.4636	9.42e-112	6.56e-110
TIMELESS	1686.54	-1.65251	0.0735663	-22.4628	9.59e-112	6.64e-110
NUP153	2883.09	-0.930426	0.0414476	-22.4482	1.33e-111	9.19e-110
LIG1	1410.5	-1.58926	0.0709419	-22.4023	3.74e-111	2.57e-109
TRIB3	1860.63	3.18551	0.142549	22.3467	1.3e-110	8.89e-109
DHCR24	9186.23	-1.25303	0.056187	-22.301	3.61e-110	2.46e-108
DHX9	6391.63	-0.821097	0.0369736	-22.2076	2.9e-109	1.97e-107
BRIP1	657.545	-2.60645	0.117391	-22.2032	3.2e-109	2.16e-107
ORC6	612.285	-2.14568	0.0967282	-22.1826	5.06e-109	3.4e-107
EXO1	532.409	-2.41621	0.108948	-22.1776	5.65e-109	3.79e-107
TRA2B	3605.4	-1.14692	0.0518303	-22.1284	1.68e-108	1.12e-106
ASNS	3706.18	2.4903	0.112608	22.1147	2.28e-108	1.52e-106
HSPD1	9595.05	-0.806654	0.0365438	-22.0736	5.67e-108	3.75e-106
PAQR4	282.162	-2.67453	0.121192	-22.0685	6.35e-108	4.18e-106
POLD1	890.15	-1.71025	0.0777626	-21.9932	3.35e-107	2.2e-105
RAD18	894.177	-1.64905	0.0753823	-21.8758	4.42e-106	2.88e-104
MDM2	7399.11	2.03231	0.0929146	21.8729	4.71e-106	3.06e-104
EPB41L2	3770.05	-1.12032	0.0512624	-21.8547	7.02e-106	4.54e-104
TUBB6	20002.8	-0.872665	0.0399831	-21.8258	1.32e-105	8.51e-104
ESPL1	537.779	-2.59008	0.118891	-21.7853	3.2e-105	2.05e-103
RFC2	881.14	-1.65248	0.0758776	-21.7783	3.73e-105	2.39e-103
INCENP	1080.64	-2.20155	0.101311	-21.7305	1.06e-104	6.73e-103
C15orf23	791.47	-2.15667	0.0992731	-21.7247	1.2e-104	7.61e-103
MLF1IP	587.344	-1.87663	0.0865485	-21.683	2.97e-104	1.88e-102
SORT1	8933.2	-0.862034	0.0397739	-21.6734	3.66e-104	2.3e-102
AARS	6168.29	0.78784	0.0363953	21.6468	6.52e-104	4.09e-102
UBE2T	647.212	-2.23151	0.103103	-21.6435	7e-104	4.38e-102
ZWILCH	1135.52	-1.4416	0.0666244	-21.6377	7.94e-104	4.94e-102
CDCA8	877.268	-3.25072	0.150387	-21.6157	1.28e-103	7.93e-102
NEK2	488.665	-2.80909	0.130019	-21.6052	1.6e-103	9.91e-102
HNRNPA2B1	21169.6	-0.949248	0.0439423	-21.6021	1.71e-103	1.05e-101
G6PD	5428.71	0.734983	0.0340463	21.5877	2.34e-103	1.43e-101
TYMS	773.106	-2.20541	0.102192	-21.5809	2.71e-103	1.66e-101
SCARA3	1022.07	-1.81571	0.0842415	-21.5536	4.9e-103	2.98e-101
MCAM	2999.14	1.10554	0.0512937	21.5531	4.95e-103	3e-101
ARHGEF2	4182.17	1.52739	0.0709185	21.5372	6.98e-103	4.21e-101
CHTF18	877.513	-1.97759	0.0920376	-21.4867	2.07e-102	1.25e-100
NUDT15	951.686	-1.30995	0.0609745	-21.4836	2.22e-102	1.33e-100
HNRNPR	4788.35	-1.10479	0.0514772	-21.4618	3.54e-102	2.11e-100
LASP1	29886.3	-0.580709	0.0271507	-21.3884	1.71e-101	1.02e-99
WDHD1	753.636	-1.9761	0.0924416	-21.3767	2.2e-101	1.3e-99
SUN2	5148.2	-1.03414	0.0483858	-21.3727	2.4e-101	1.41e-99
RFC3	568.747	-2.29753	0.107505	-21.3715	2.46e-101	1.45e-99
NCEH1	3433.93	-0.95325	0.0446789	-21.3356	5.31e-101	3.11e-99
GLRX	1166.63	1.51593	0.0711382	21.3096	9.25e-101	5.4e-99
SPC25	290.312	-2.8287	0.132993	-21.2695	2.18e-100	1.26e-98
TK1	4858.63	-1.56172	0.073484	-21.2525	3.12e-100	1.81e-98
GINS1	481.71	-2.52049	0.118821	-21.2125	7.31e-100	4.22e-98
KIF14	633.46	-2.77079	0.130797	-21.1839	1.34e-99	7.73e-98
MMS22L	597.895	-1.72888	0.0817065	-21.1597	2.25e-99	1.29e-97
DDIT3	754.854	2.36936	0.112117	21.133	3.96e-99	2.26e-97
DUT	1143	-1.22275	0.0578662	-21.1306	4.16e-99	2.37e-97
ULBP1	921.899	2.29517	0.10866	21.1225	4.94e-99	2.8e-97
CACYBP	2352.11	-0.990543	0.0469982	-21.0762	1.32e-98	7.43e-97
MMP14	22911.2	0.704302	0.0334211	21.0736	1.39e-98	7.82e-97
ATF3	1510.05	2.40057	0.114036	21.0511	2.24e-98	1.25e-96
WNT5A	16810	0.848328	0.0403426	21.0281	3.63e-98	2.03e-96
CDCA7L	641.562	-1.62442	0.0772857	-21.0184	4.45e-98	2.48e-96
TONSL	859.271	-1.65477	0.0789669	-20.9553	1.68e-97	9.32e-96
CBX5	4585.74	-1.10774	0.0529177	-20.9332	2.67e-97	1.48e-95
BLM	369.145	-2.70614	0.129897	-20.833	2.17e-96	1.2e-94
CCNA2	1348.88	-3.23562	0.155977	-20.7442	1.38e-95	7.59e-94
KIF2C	1350.99	-2.734	0.132367	-20.6547	8.85e-95	4.84e-93
HAT1	1751.94	-1.13469	0.0549595	-20.6459	1.06e-94	5.8e-93
CDCA7	172.956	-3.73882	0.181156	-20.6386	1.23e-94	6.71e-93
NRCAM	522.661	2.03296	0.0986363	20.6107	2.2e-94	1.19e-92
ALYREF	1572.9	-1.25626	0.0609693	-20.6048	2.49e-94	1.34e-92
GINS4	997.154	-1.53881	0.074692	-20.6021	2.63e-94	1.41e-92
SGOL2	454.656	-2.9582	0.143751	-20.5786	4.27e-94	2.29e-92
NONO	10691.3	-0.579204	0.0281611	-20.5675	5.37e-94	2.87e-92
CTGF	29806.6	-1.12163	0.0545481	-20.5622	5.98e-94	3.19e-92
DBF4	339.337	-1.98833	0.0968664	-20.5265	1.25e-93	6.62e-92
CPNE7	3635.15	0.715015	0.0348453	20.5197	1.44e-93	7.6e-92
MARS	6634.52	1.07478	0.052392	20.5142	1.61e-93	8.47e-92
PKMYT1	751.967	-1.98588	0.0969589	-20.4817	3.14e-93	1.65e-91
HTRA1	3578.03	0.85224	0.0416821	20.4462	6.5e-93	3.4e-91
CSGALNACT1	872.742	1.80258	0.0882928	20.416	1.21e-92	6.3e-91
TRIM22	2311.65	1.34929	0.066149	20.3977	1.75e-92	9.12e-91
PHGDH	3589.88	1.6271	0.0800229	20.3329	6.58e-92	3.41e-90
FUS	11012.8	-0.815836	0.0401817	-20.3037	1.19e-91	6.17e-90
ERLIN1	3307.62	-0.909991	0.0448815	-20.2754	2.12e-91	1.09e-89
CENPW	603.822	-1.63171	0.0806728	-20.2263	5.74e-91	2.95e-89
SUV39H1	545.083	-1.79454	0.0889202	-20.1814	1.43e-90	7.3e-89
VRK1	492.298	-1.71971	0.085374	-20.1432	3.09e-90	1.57e-88
FAM212B	724.333	2.02248	0.100409	20.1423	3.14e-90	1.6e-88
FERMT2	11449.3	-0.694142	0.0344832	-20.1299	4.04e-90	2.05e-88
ECT2	1550.26	-1.83177	0.0912614	-20.0717	1.31e-89	6.6e-88
PCNT	1651.83	-1.05122	0.0524301	-20.0499	2.02e-89	1.02e-87
DDIT4	3170.31	2.51016	0.125237	20.0432	2.31e-89	1.16e-87
DGKA	2275.27	0.860162	0.0429381	20.0326	2.86e-89	1.43e-87
FANCG	688.271	-1.80349	0.0902797	-19.9766	8.8e-89	4.39e-87
TGFBR2	15265.4	0.724846	0.0362967	19.9701	1e-88	4.99e-87
TIMP4	290.854	2.04714	0.102553	19.9617	1.19e-88	5.88e-87
PTPN13	1121.13	1.28262	0.0642937	19.9493	1.52e-88	7.51e-87
CDC25B	1817.18	-1.49779	0.0751211	-19.9383	1.89e-88	9.33e-87
SMC3	1649.38	-1.1739	0.0588937	-19.9325	2.13e-88	1.04e-86
GEMIN4	1147.05	-1.39924	0.0702778	-19.9101	3.33e-88	1.63e-86
NUCKS1	7259.07	-1.11933	0.0562496	-19.8994	4.12e-88	2.01e-86
CENPM	443.069	-2.14861	0.108183	-19.8609	8.88e-88	4.32e-86
HAUS8	245.644	-2.60019	0.13124	-19.8124	2.33e-87	1.13e-85
VEGFC	2900.45	-0.75622	0.0384807	-19.6519	5.57e-86	2.69e-84
DUSP4	309.185	2.10918	0.107347	19.6482	6e-86	2.89e-84
POLD3	550.722	-1.87297	0.0954219	-19.6283	8.86e-86	4.26e-84
PYGB	7512.91	0.770833	0.0392776	19.6253	9.4e-86	4.51e-84
VLDLR	362.031	2.44277	0.124566	19.6102	1.26e-85	6.05e-84
ASPM	1349.47	-3.09787	0.15825	-19.5758	2.49e-85	1.18e-83
COL7A1	7649.34	1.06971	0.0546501	19.5739	2.58e-85	1.23e-83
TMEM106C	1731.21	-1.29429	0.0662376	-19.5401	5.01e-85	2.37e-83
PTGES3	5732.81	-0.719711	0.0368427	-19.5347	5.57e-85	2.63e-83
SMS	5584.26	-0.719217	0.0369573	-19.4608	2.36e-84	1.11e-82
SFPQ	6198.23	-0.986902	0.0507563	-19.4439	3.28e-84	1.54e-82
HSP90AA1	36946	-0.740348	0.038139	-19.4118	6.13e-84	2.87e-82
NET1	376.74	-2.02446	0.104597	-19.3549	1.85e-83	8.65e-82
SHC1	12349.6	0.749526	0.0387316	19.3518	1.97e-83	9.16e-82
RFC5	531.436	-1.90607	0.0988913	-19.2744	8.81e-83	4.09e-81
TP53I3	2083.68	1.12885	0.0586231	19.2561	1.26e-82	5.81e-81
C1orf198	2185.24	-1.00725	0.0524233	-19.2137	2.84e-82	1.31e-80
C4orf21	287.536	-2.15083	0.112171	-19.1745	6.04e-82	2.78e-80
ASXL1	2704.6	-0.855885	0.0447164	-19.1403	1.17e-81	5.35e-80
SLC16A4	285.595	2.26667	0.118541	19.1214	1.68e-81	7.66e-80
NEIL3	166.089	-3.12471	0.163507	-19.1105	2.06e-81	9.41e-80
CTSD	8716.62	0.773899	0.0405429	19.0884	3.15e-81	1.43e-79
PLK1	2008.14	-3.31028	0.173461	-19.0837	3.45e-81	1.56e-79
DEPDC1	967.885	-2.78576	0.146849	-18.9702	3.01e-80	1.36e-78
NUP62	2063.72	-1.02538	0.0541486	-18.9363	5.72e-80	2.58e-78
GRINA	3483.74	0.775386	0.0409496	18.9351	5.86e-80	2.63e-78
STOM	5533.49	1.28566	0.0679108	18.9316	6.26e-80	2.81e-78
CDC20	1958.19	-3.13104	0.165763	-18.8886	1.41e-79	6.32e-78
XPO1	5773.23	-0.727893	0.0385901	-18.8622	2.33e-79	1.04e-77
CENPO	802.495	-1.64774	0.0874814	-18.8353	3.88e-79	1.72e-77
PID1	440.24	1.80248	0.0959297	18.7896	9.18e-79	4.07e-77
SLBP	1137.59	-1.006	0.0536062	-18.7664	1.42e-78	6.28e-77
BARD1	206.013	-2.51502	0.134029	-18.7647	1.47e-78	6.47e-77
CMBL	834.238	1.57181	0.0837878	18.7594	1.62e-78	7.13e-77
CENPF	2385.82	-2.79935	0.149263	-18.7545	1.78e-78	7.8e-77
PLAT	29541.1	0.858048	0.0457964	18.7361	2.51e-78	1.1e-76
DDAH1	10617.4	-0.90232	0.0482367	-18.7061	4.42e-78	1.93e-76
MET	4406.25	-0.692755	0.037068	-18.6888	6.11e-78	2.66e-76
CKS1B	917.03	-1.46777	0.0785638	-18.6825	6.87e-78	2.98e-76
TAP1	737.029	1.6673	0.0893041	18.6699	8.7e-78	3.76e-76
C11orf82	432.431	-1.93144	0.103455	-18.6693	8.79e-78	3.79e-76
RND3	5131.42	0.847757	0.0454106	18.6687	8.89e-78	3.82e-76
C15orf42	319.772	-2.26542	0.12143	-18.6562	1.12e-77	4.82e-76
ATAD5	239.412	-2.4679	0.132514	-18.6237	2.07e-77	8.84e-76
EZR	5733.54	-0.768707	0.0412775	-18.6229	2.1e-77	8.94e-76
CTNNAL1	2165.85	-1.13338	0.0608671	-18.6206	2.19e-77	9.31e-76
KIF18B	589.161	-3.3059	0.177566	-18.6179	2.3e-77	9.76e-76
BUB3	4742.3	-0.746218	0.0401291	-18.5954	3.5e-77	1.48e-75
CTSB	20376.9	0.682714	0.036752	18.5762	5e-77	2.11e-75
IPO9	4143.91	-0.773944	0.0417276	-18.5476	8.53e-77	3.59e-75
OLAH	131.157	3.07621	0.166035	18.5275	1.24e-76	5.2e-75
HMGB3	801.935	-1.58716	0.0856871	-18.5227	1.35e-76	5.67e-75
KHSRP	4309.31	-0.934463	0.0505318	-18.4926	2.37e-76	9.9e-75
DBF4B	488.233	-1.59255	0.0861401	-18.4879	2.59e-76	1.08e-74
RRM2B	1330.41	1.42412	0.0771569	18.4575	4.54e-76	1.89e-74
FMN2	1427.74	-0.907372	0.0491966	-18.4438	5.85e-76	2.42e-74
C12orf75	6553.14	-0.784056	0.0426605	-18.379	1.94e-75	8e-74
NUP107	1098.13	-1.18687	0.0646439	-18.3601	2.74e-75	1.13e-73
LRR1	440.41	-1.69801	0.0926419	-18.3288	4.88e-75	2.01e-73
NRM	706.824	-1.36775	0.0746976	-18.3105	6.82e-75	2.8e-73
PHLDA1	5929.88	1.28561	0.0702757	18.2937	9.28e-75	3.8e-73
RCC1	1858.51	-1.22035	0.066762	-18.2791	1.21e-74	4.95e-73
DDX12P	272.055	-2.23671	0.122419	-18.2709	1.41e-74	5.74e-73
SLC3A2	7357.03	1.28838	0.0705335	18.2662	1.54e-74	6.24e-73
LRRC8C	1603.56	-0.939721	0.0514527	-18.2638	1.61e-74	6.51e-73
GSG2	184.8	-2.58579	0.141645	-18.2554	1.87e-74	7.56e-73
ARHGDIB	2922.47	-0.867199	0.0475214	-18.2486	2.12e-74	8.55e-73
ACTG1	164206	-0.837217	0.0458856	-18.2458	2.24e-74	8.98e-73
LRP10	9287.41	0.615369	0.0338202	18.1953	5.62e-74	2.25e-72
SLC7A2	11785	-1.02518	0.0563672	-18.1876	6.47e-74	2.59e-72
ANPEP	5209.77	0.94548	0.0519919	18.1852	6.77e-74	2.7e-72
DACH2	448.807	1.57936	0.0868665	18.1815	7.24e-74	2.88e-72
RETSAT	1645.18	0.959339	0.0528325	18.1581	1.11e-73	4.39e-72
PCDH7	2835.56	-1.06141	0.058546	-18.1295	1.87e-73	7.38e-72
SAE1	4842.95	-0.747495	0.0412429	-18.1242	2.05e-73	8.11e-72
DSN1	647.397	-1.7703	0.097747	-18.111	2.61e-73	1.03e-71
TRPC6	1174.36	-1.60723	0.0888025	-18.0989	3.25e-73	1.28e-71
NCAPD2	2768.88	-2.09095	0.115654	-18.0794	4.63e-73	1.81e-71
XRCC5	10077	-0.616496	0.0340992	-18.0795	4.62e-73	1.81e-71
RBBP8	867.114	-1.19701	0.0662262	-18.0745	5.06e-73	1.97e-71
DDX39A	2629.47	-1.1218	0.0621425	-18.0521	7.59e-73	2.95e-71
AGTRAP	703.51	1.29438	0.0717034	18.0518	7.63e-73	2.96e-71
WBP11	2528.09	-0.800377	0.0443571	-18.0439	8.81e-73	3.41e-71
CIT	967.415	-2.51027	0.139125	-18.0432	8.92e-73	3.44e-71
TMEM97	741.854	-1.48442	0.0824547	-18.0028	1.85e-72	7.13e-71
DNER	1742.25	0.980538	0.0545045	17.99	2.33e-72	8.96e-71
SYNCRIP	6902.9	-0.631059	0.0350979	-17.98	2.8e-72	1.07e-70
PGPEP1	691.672	1.39733	0.0779527	17.9254	7.48e-72	2.86e-70
POC1A	607.069	-1.51635	0.0848118	-17.879	1.72e-71	6.56e-70
CCDC99	1849.95	-1.61225	0.0902074	-17.8727	1.93e-71	7.33e-70
SAT1	1170.26	1.5695	0.0878467	17.8663	2.16e-71	8.2e-70
CDCA4	690.019	-1.78085	0.0996911	-17.8637	2.26e-71	8.57e-70
GFPT2	611.53	1.50781	0.0844072	17.8635	2.27e-71	8.57e-70
GMPS	1650.51	-0.937616	0.0525211	-17.8522	2.78e-71	1.05e-69
ITGA3	13289.2	0.544699	0.030526	17.8438	3.23e-71	1.21e-69
TMEM194A	875.494	-1.45008	0.0813705	-17.8207	4.88e-71	1.83e-69
BRCA1	821.48	-1.70844	0.0960088	-17.7946	7.78e-71	2.91e-69
SLFN11	1384.8	-1.39294	0.0785894	-17.7243	2.72e-70	1.02e-68
GPSM2	397.248	-1.87265	0.105711	-17.7147	3.23e-70	1.2e-68
ACAT2	1517.49	-1.22607	0.0692743	-17.6988	4.28e-70	1.59e-68
HNRNPU	11135.4	-0.686063	0.038854	-17.6575	8.91e-70	3.3e-68
LGALS3	2009.27	0.812487	0.0460448	17.6456	1.1e-69	4.07e-68
LRRN3	1000.18	-1.53146	0.0868298	-17.6375	1.27e-69	4.69e-68
EME1	213.848	-2.55307	0.145048	-17.6016	2.39e-69	8.82e-68
FOXE1	622.429	-1.35472	0.0770345	-17.5859	3.16e-69	1.16e-67
SEMA6D	5353.74	-0.766676	0.0436031	-17.583	3.32e-69	1.22e-67
CENPI	569.373	-2.22773	0.126814	-17.5669	4.42e-69	1.61e-67
NUP50	2133.16	-0.849697	0.0484446	-17.5396	7.15e-69	2.61e-67
HAUS6	1088.67	-1.04636	0.0596757	-17.5341	7.87e-69	2.86e-67
CALM3	10289	-0.822944	0.0469499	-17.5282	8.74e-69	3.17e-67
SARS	7339.34	1.04714	0.0597942	17.5124	1.15e-68	4.18e-67
ALAS1	1397.92	1.04349	0.0597043	17.4776	2.12e-68	7.67e-67
NUP205	2532.36	-0.990852	0.0566945	-17.477	2.14e-68	7.73e-67
POLE3	1723.75	-1.01647	0.0581974	-17.4658	2.61e-68	9.38e-67
DYSF	365.842	1.64638	0.0942797	17.4628	2.75e-68	9.88e-67
DTYMK	1596.14	-1.13325	0.0649023	-17.4609	2.84e-68	1.02e-66
KIF26B	100.877	3.39161	0.194594	17.4292	4.96e-68	1.77e-66
CCNB1	2480.26	-2.58286	0.148215	-17.4265	5.2e-68	1.85e-66
HNRPDL	5031.58	-0.956641	0.0549177	-17.4196	5.86e-68	2.09e-66
SNRPD1	1271.07	-0.941269	0.0540579	-17.4122	6.66e-68	2.37e-66
SLC19A1	462.055	-1.6095	0.092453	-17.4089	7.06e-68	2.5e-66
RBM14	1916.99	-1.02156	0.0588079	-17.3711	1.37e-67	4.83e-66
SMOX	360.52	2.30168	0.132521	17.3685	1.43e-67	5.04e-66
MAP1LC3B	3780.24	1.12451	0.0648177	17.3488	2.01e-67	7.08e-66
LURAP1L	358.224	2.38773	0.137688	17.3416	2.28e-67	8.01e-66
LBR	1137.74	-1.51119	0.0871828	-17.3336	2.62e-67	9.19e-66
ACTN1	39450.4	-0.511055	0.0294854	-17.3325	2.67e-67	9.35e-66
ANXA4	1476.5	0.97725	0.0565899	17.269	8.05e-67	2.81e-65
MTHFD1	2996.03	-1.00604	0.0582868	-17.2602	9.38e-67	3.27e-65
LARP6	1089.4	1.10759	0.064199	17.2525	1.07e-66	3.72e-65
KIF24	265.549	-2.11615	0.12268	-17.2493	1.13e-66	3.93e-65
PKP4	1896.58	-1.01381	0.058877	-17.219	1.91e-66	6.61e-65
PSMC3IP	382.391	-1.7621	0.102371	-17.2128	2.13e-66	7.34e-65
HNRNPA3	7198.46	-0.795617	0.0462553	-17.2005	2.63e-66	9.06e-65
PRPS1	2149.97	-0.90177	0.0524815	-17.1826	3.58e-66	1.23e-64
MAP4K4	12289.9	0.716655	0.0417417	17.1688	4.55e-66	1.56e-64
CENPK	392.713	-1.97136	0.115073	-17.1313	8.67e-66	2.96e-64
PRIM2	624.743	-1.19919	0.0700338	-17.1231	9.99e-66	3.41e-64
GADD45A	3748.59	1.34982	0.0790327	17.0793	2.12e-65	7.21e-64
CCNB2	830.473	-2.46174	0.144176	-17.0745	2.3e-65	7.81e-64
E2F8	92.0211	-3.66431	0.215353	-17.0154	6.31e-65	2.14e-63
PTGER4	723.79	-1.17962	0.06937	-17.0048	7.57e-65	2.56e-63
APOBEC3C	1258.69	1.02275	0.0601807	16.9946	9e-65	3.04e-63
GINS3	273.035	-1.94611	0.114607	-16.9807	1.14e-64	3.84e-63
DYRK3	674.982	1.6242	0.095732	16.9661	1.46e-64	4.92e-63
ANKRD13A	4876.31	-0.805806	0.0475052	-16.9625	1.56e-64	5.22e-63
PPRC1	2454.77	-0.736336	0.0434113	-16.9619	1.57e-64	5.27e-63
RPA2	747.858	-1.14051	0.0672668	-16.955	1.77e-64	5.9e-63
SRSF1	7171.98	-0.789143	0.0465808	-16.9414	2.23e-64	7.43e-63
STAT2	2547.92	0.760351	0.0449294	16.9232	3.03e-64	1.01e-62
RPS27L	3385.26	0.959904	0.0568473	16.8857	5.74e-64	1.9e-62
TJP2	6856.21	-0.682997	0.0404636	-16.8793	6.39e-64	2.12e-62
CBX3	2797.68	-0.847364	0.0502113	-16.876	6.76e-64	2.24e-62
VCL	18192.6	-0.595635	0.0353113	-16.8681	7.72e-64	2.55e-62
SLC43A3	1851.82	-0.799224	0.0474106	-16.8575	9.24e-64	3.04e-62
HJURP	640.681	-3.30238	0.195963	-16.852	1.01e-63	3.33e-62
CENPA	164.456	-3.33592	0.198286	-16.8238	1.63e-63	5.35e-62
SFXN2	242.97	-2.17554	0.129329	-16.8217	1.69e-63	5.53e-62
BBC3	390.086	2.31665	0.137806	16.8109	2.03e-63	6.63e-62
FN3KRP	1150.73	-1.07465	0.0639503	-16.8044	2.27e-63	7.38e-62
FUCA1	580.272	1.66229	0.0990128	16.7886	2.96e-63	9.61e-62
HIRIP3	628.98	-1.37687	0.0820247	-16.786	3.09e-63	1e-61
TOP2A	4064.9	-2.6435	0.157598	-16.7737	3.8e-63	1.23e-61
GEN1	566.291	-1.34154	0.0801751	-16.7326	7.59e-63	2.45e-61
TUBG1	2759.53	-0.953422	0.0569871	-16.7305	7.86e-63	2.53e-61
BUB1	1230.28	-2.92493	0.174928	-16.7208	9.25e-63	2.98e-61
C17orf53	226.986	-2.07613	0.12418	-16.7187	9.58e-63	3.08e-61
HMOX1	4216.1	1.41632	0.0848104	16.6999	1.31e-62	4.21e-61
SIX1	478.637	-1.2837	0.0769212	-16.6886	1.59e-62	5.08e-61
HN1L	3766.92	-0.673426	0.040459	-16.6446	3.31e-62	1.06e-60
LIN9	184.084	-2.1514	0.129441	-16.6208	4.93e-62	1.57e-60
KDELC2	4627.9	-0.695126	0.0418467	-16.6112	5.78e-62	1.84e-60
CEP152	488.641	-1.2813	0.0771358	-16.6109	5.81e-62	1.84e-60
SYNE2	387.157	-1.9047	0.114742	-16.5999	6.98e-62	2.21e-60
HPCAL1	947.156	0.991612	0.0597432	16.5979	7.22e-62	2.28e-60
FAM101B	2295.41	-0.852776	0.0514186	-16.585	8.95e-62	2.82e-60
ORAI3	509.885	1.31971	0.0795957	16.5801	9.7e-62	3.05e-60
SGOL1	221.577	-2.68934	0.162211	-16.5793	9.84e-62	3.09e-60
ARHGAP17	2952.33	-0.661209	0.0399143	-16.5657	1.23e-61	3.87e-60
DONSON	666.467	-1.42189	0.0860255	-16.5288	2.28e-61	7.13e-60
TCOF1	2728.07	-0.821788	0.0498396	-16.4887	4.43e-61	1.38e-59
BRCA2	406.465	-1.95061	0.11838	-16.4776	5.31e-61	1.66e-59
PRPF4	1542.32	-0.822069	0.049966	-16.4526	8.04e-61	2.5e-59
RAN	14602.7	-0.578581	0.0352124	-16.4312	1.14e-60	3.55e-59
TAGLN	63947	-0.833011	0.0507137	-16.4257	1.25e-60	3.88e-59
UBR7	1270.15	-1.38335	0.0842846	-16.4128	1.55e-60	4.79e-59
MAPRE1	5196.54	-0.638402	0.0389333	-16.3973	2e-60	6.17e-59
XRCC2	225.095	-2.14214	0.13069	-16.391	2.22e-60	6.83e-59
WEE1	592.799	-1.74655	0.106707	-16.3677	3.25e-60	1e-58
NDE1	1339.44	-0.942399	0.05762	-16.3554	3.98e-60	1.22e-58
POU2F2	317.659	1.58141	0.0967086	16.3523	4.19e-60	1.28e-58
NUDT21	2325.56	-0.793859	0.0486028	-16.3336	5.69e-60	1.74e-58
CARS	2930.7	1.25215	0.0766988	16.3255	6.5e-60	1.98e-58
SLC9A1	3044.86	1.10696	0.0679345	16.2944	1.08e-59	3.29e-58
SH3KBP1	3439.99	0.607723	0.0373669	16.2637	1.79e-59	5.43e-58
LOC100128054	114.181	-2.71126	0.166717	-16.2627	1.82e-59	5.51e-58
POPDC3	336.781	1.69177	0.104078	16.2548	2.06e-59	6.25e-58
XPC	1584.81	1.05006	0.0646094	16.2524	2.15e-59	6.49e-58
C7orf58	2507.98	-0.785609	0.0483852	-16.2365	2.78e-59	8.39e-58
ISCU	1229.03	0.959165	0.0591691	16.2106	4.25e-59	1.28e-57
NAP1L4	2920.98	-0.618866	0.0382489	-16.18	6.98e-59	2.1e-57
FAM83D	549.148	-2.89293	0.179253	-16.1387	1.36e-58	4.09e-57
DHX15	4616.44	-0.658964	0.0408321	-16.1384	1.37e-58	4.1e-57
CEP128	293.146	-1.71326	0.106197	-16.1329	1.5e-58	4.48e-57
SLC2A3	1750.13	0.936265	0.0580754	16.1216	1.8e-58	5.37e-57
EXOSC2	839.13	-1.04848	0.0650552	-16.1168	1.95e-58	5.79e-57
SUMO3	2987.69	-0.766334	0.0475529	-16.1154	1.99e-58	5.91e-57
GAS5	2146.68	1.20626	0.0748576	16.1141	2.03e-58	6.02e-57
TTF2	987.706	-1.57803	0.0980067	-16.1012	2.5e-58	7.4e-57
ABCA1	759.646	1.644	0.10254	16.0327	7.55e-58	2.23e-56
CEBPB	759.992	1.65176	0.103205	16.0047	1.19e-57	3.5e-56
ANP32B	3467.63	-0.712627	0.0445662	-15.9903	1.49e-57	4.39e-56
XPOT	4532.36	1.04067	0.0650982	15.9862	1.59e-57	4.69e-56
HNRNPUL1	7657.32	-0.833378	0.0522196	-15.9591	2.46e-57	7.22e-56
GLO1	4047.07	-0.599145	0.0375468	-15.9573	2.53e-57	7.42e-56
ARSJ	6358.61	-0.860839	0.0539879	-15.945	3.09e-57	9.02e-56
DDX11	709.086	-1.56518	0.0981647	-15.9444	3.12e-57	9.09e-56
SLC12A2	1093.89	-1.25845	0.0789355	-15.9427	3.2e-57	9.32e-56
PLK3	1542.46	1.36885	0.085993	15.9181	4.74e-57	1.38e-55
PPP1R15A	5391.3	0.978103	0.0614553	15.9157	4.93e-57	1.43e-55
BTG3	707.91	-1.1082	0.069689	-15.9021	6.13e-57	1.77e-55
CS	6440.48	-0.49071	0.0309033	-15.8789	8.87e-57	2.56e-55
UBE2H	3090.47	0.801555	0.0505036	15.8713	1e-56	2.89e-55
HMG20B	1789.07	-0.845899	0.0533385	-15.8591	1.22e-56	3.5e-55
BUB1B	882.059	-2.98572	0.18831	-15.8554	1.29e-56	3.71e-55
SHISA5	4982.97	0.537029	0.033876	15.8528	1.34e-56	3.86e-55
PSRC1	418.008	-2.28618	0.144276	-15.8459	1.5e-56	4.3e-55
RAD54B	212.107	-1.96848	0.124284	-15.8386	1.68e-56	4.82e-55
HIF1A	15807.3	0.490418	0.0309772	15.8316	1.88e-56	5.38e-55
ALDH2	544.906	1.53948	0.0972804	15.8252	2.09e-56	5.94e-55
NCAPH2	1575.65	-1.20716	0.0762988	-15.8214	2.21e-56	6.3e-55
SESN1	727.205	1.66016	0.104943	15.8196	2.28e-56	6.47e-55
POLD4	1410.6	0.944984	0.0597516	15.8152	2.44e-56	6.93e-55
DHRS7	1072.98	1.08225	0.0684324	15.8149	2.46e-56	6.95e-55
H1F0	2305.33	0.682852	0.0432017	15.8061	2.82e-56	7.97e-55
CKAP5	4657.69	-0.885289	0.0560338	-15.7992	3.15e-56	8.88e-55
CDKN2B	600.771	1.3247	0.0839153	15.7862	3.88e-56	1.09e-54
CENPL	329.531	-1.79222	0.113549	-15.7837	4.03e-56	1.13e-54
GJC1	1804.53	-1.14865	0.0728263	-15.7725	4.81e-56	1.35e-54
DIAPH1	7663.57	-0.590576	0.0374842	-15.7553	6.31e-56	1.77e-54
FGF5	6973.57	-1.41411	0.0900188	-15.7091	1.31e-55	3.66e-54
HNRNPA0	2895.17	-0.75094	0.0478395	-15.6971	1.58e-55	4.42e-54
TRPV2	6214.11	0.554966	0.0353592	15.6951	1.63e-55	4.55e-54
ANXA6	16673.9	-0.407192	0.0259479	-15.6927	1.7e-55	4.71e-54
GPX1	7227.26	0.834569	0.0531863	15.6914	1.73e-55	4.8e-54
TNFRSF10B	7400.65	1.43196	0.0913065	15.683	1.98e-55	5.47e-54
CKS2	1203.36	-1.30877	0.0834572	-15.6819	2.01e-55	5.56e-54
ARHGAP29	3240.86	-0.666031	0.0425032	-15.6701	2.42e-55	6.68e-54
SKA2	1270.58	-1.02176	0.065218	-15.6668	2.55e-55	7.02e-54
MLLT11	734.964	1.12073	0.0715418	15.6653	2.61e-55	7.18e-54
CLIP3	1527.2	1.03884	0.0663433	15.6586	2.9e-55	7.97e-54
SLIT2	1637.19	-1.28783	0.0823388	-15.6407	3.85e-55	1.05e-53
APOBEC3B	324.027	-1.77343	0.113421	-15.6358	4.15e-55	1.14e-53
DCK	684.701	-1.1714	0.0749513	-15.6289	4.63e-55	1.26e-53
SNX5	2043.47	-0.883482	0.0565665	-15.6185	5.45e-55	1.49e-53
ITGA6	7483.51	-0.640008	0.0410459	-15.5925	8.19e-55	2.23e-53
LPXN	523.383	1.23898	0.0794805	15.5885	8.72e-55	2.37e-53
CABLES2	363.222	-1.59315	0.102251	-15.5808	9.83e-55	2.67e-53
TUBGCP3	764.875	-1.15017	0.0738821	-15.5676	1.21e-54	3.27e-53
PHF17	1026.11	-0.984089	0.0632234	-15.5653	1.25e-54	3.39e-53
FBLIM1	4235.84	0.745261	0.0479044	15.5573	1.42e-54	3.83e-53
IPO7	7813.17	-0.48648	0.0313206	-15.5323	2.1e-54	5.65e-53
NAA15	2485.04	-0.605948	0.0390155	-15.5309	2.14e-54	5.76e-53
U2SURP	2305.05	-0.744555	0.0479771	-15.519	2.58e-54	6.93e-53
TNFRSF14	387.888	1.66797	0.107495	15.5167	2.67e-54	7.17e-53
TMEM201	524.601	-1.36489	0.0879797	-15.5137	2.8e-54	7.5e-53
AEN	3944.28	0.83115	0.0536576	15.4899	4.06e-54	1.08e-52
FAM210B	818.513	1.03576	0.0669067	15.4806	4.69e-54	1.25e-52
RNF26	1774.01	-0.797296	0.0515066	-15.4795	4.77e-54	1.27e-52
MIS18BP1	642.652	-1.51489	0.0979951	-15.4588	6.58e-54	1.75e-52
SMPD4	2839.14	-0.751644	0.0486275	-15.4572	6.75e-54	1.79e-52
NDC80	625.799	-2.82116	0.182588	-15.4509	7.44e-54	1.97e-52
SRRT	3332.05	-0.718512	0.0466198	-15.4122	1.36e-53	3.59e-52
SLC6A15	109.018	2.81553	0.182749	15.4065	1.48e-53	3.91e-52
GARS	12922	0.93329	0.0606523	15.3876	1.98e-53	5.23e-52
C21orf58	252.787	-2.10226	0.136681	-15.3807	2.2e-53	5.8e-52
EMP2	752.386	-1.25353	0.0815327	-15.3745	2.43e-53	6.38e-52
TGFBI	34971.7	0.670818	0.043635	15.3734	2.47e-53	6.48e-52
PRPS2	848.161	-1.14149	0.0742554	-15.3725	2.5e-53	6.56e-52
HSP90B1	23179.7	-0.505412	0.0329204	-15.3525	3.41e-53	8.91e-52
PAPPA2	135.56	2.62356	0.170902	15.3513	3.47e-53	9.07e-52
FAS	2368.11	1.2811	0.0835591	15.3317	4.7e-53	1.22e-51
KCNG1	467.47	1.99172	0.129959	15.3258	5.14e-53	1.34e-51
CDKN2C	378.445	-2.91893	0.190502	-15.3223	5.43e-53	1.41e-51
CDC25C	146.655	-3.0053	0.19645	-15.298	7.88e-53	2.04e-51
SMCHD1	1884.79	-0.914276	0.0598232	-15.283	9.93e-53	2.57e-51
UCHL5	714.858	-1.05722	0.0692309	-15.271	1.19e-52	3.09e-51
TP53INP2	3127.34	-0.607362	0.039878	-15.2305	2.22e-52	5.72e-51
CASP2	965.238	-0.902119	0.0592394	-15.2284	2.29e-52	5.91e-51
NUPL1	1945.85	-0.710472	0.0466779	-15.2207	2.58e-52	6.63e-51
UPP1	565.779	1.44339	0.0950502	15.1855	4.41e-52	1.13e-50
DHRS2	56.7166	4.04009	0.2662	15.1769	5.03e-52	1.29e-50
PLAU	178.967	2.05943	0.13571	15.1752	5.16e-52	1.32e-50
DEPDC1B	147.838	-3.14088	0.207043	-15.1702	5.57e-52	1.42e-50
PARPBP	220.099	-1.90744	0.125759	-15.1674	5.81e-52	1.48e-50
PTBP1	8082.17	-0.645342	0.0425562	-15.1645	6.08e-52	1.55e-50
NOP56	3542.06	-0.738068	0.048705	-15.1538	7.15e-52	1.82e-50
NRXN3	464.863	-1.84471	0.121746	-15.1522	7.33e-52	1.86e-50
MSH2	860.478	-1.31132	0.086583	-15.1453	8.14e-52	2.06e-50
CCT5	11426.2	-0.510862	0.0337498	-15.1367	9.27e-52	2.35e-50
POLE2	177.751	-2.5186	0.166431	-15.1331	9.8e-52	2.48e-50
AMOTL2	5872.15	-0.625657	0.0413491	-15.1311	1.01e-51	2.55e-50
EDN1	1189	-1.33808	0.0884386	-15.13	1.03e-51	2.58e-50
ELAVL1	2317.16	-0.699144	0.0462097	-15.1298	1.03e-51	2.59e-50
SUV39H2	290.388	-1.69378	0.112022	-15.12	1.19e-51	3e-50
PTPLAD1	2931.88	-0.667696	0.0441605	-15.1198	1.2e-51	3.01e-50
HS1BP3	546.169	1.29008	0.085352	15.1148	1.29e-51	3.24e-50
PPFIBP1	4742.32	0.514033	0.0340648	15.0899	1.89e-51	4.72e-50
CEP192	872.628	-1.14094	0.075659	-15.0801	2.19e-51	5.46e-50
MYO19	1752.79	-0.886089	0.0587859	-15.0732	2.43e-51	6.06e-50
KDM6B	525.912	1.44649	0.0960231	15.064	2.79e-51	6.95e-50
SPC24	167.918	-2.08028	0.138098	-15.0638	2.8e-51	6.96e-50
TUBB3	3801.51	-0.813779	0.0540529	-15.0552	3.19e-51	7.91e-50
GYPC	526.837	1.28277	0.0852144	15.0535	3.28e-51	8.11e-50
KHDRBS1	3978.12	-0.593554	0.0394419	-15.0488	3.52e-51	8.69e-50
PORCN	765.124	1.16956	0.0777642	15.0398	4.02e-51	9.93e-50
TMEM131	3386.97	0.64724	0.0430801	15.0241	5.1e-51	1.26e-49
CEP78	468.036	-1.38537	0.0922468	-15.0181	5.59e-51	1.37e-49
CCBE1	6505	-0.594811	0.0396474	-15.0025	7.07e-51	1.74e-49
ZNF259	2294.8	0.80443	0.0537437	14.9679	1.19e-50	2.92e-49
NNMT	3020.45	0.781054	0.0521824	14.9677	1.19e-50	2.92e-49
AKT1	5209.35	-0.498951	0.0333407	-14.9652	1.24e-50	3.03e-49
CHAC1	1291.16	2.46993	0.16539	14.934	1.98e-50	4.83e-49
TOMM40	2576.71	-0.844861	0.0566746	-14.9072	2.96e-50	7.21e-49
PSIP1	1296.16	-1.16759	0.0783452	-14.9031	3.15e-50	7.66e-49
LDLR	5353.18	-0.925287	0.0621483	-14.8884	3.92e-50	9.53e-49
TPM4	53796.9	-0.495964	0.033414	-14.843	7.72e-50	1.87e-48
ABCE1	3677.06	-0.628119	0.0423884	-14.8182	1.12e-49	2.71e-48
KIF20B	805.098	-2.51718	0.169894	-14.8161	1.15e-49	2.79e-48
C14orf80	237.522	-1.86041	0.125598	-14.8124	1.22e-49	2.94e-48
FNDC4	577.775	1.06654	0.0720406	14.8046	1.37e-49	3.3e-48
NUP155	1197.61	-0.891289	0.060227	-14.7988	1.49e-49	3.59e-48
GPD2	1970.86	-0.845046	0.057107	-14.7976	1.52e-49	3.65e-48
GGH	2077.93	-0.697246	0.0471441	-14.7897	1.71e-49	4.1e-48
MTBP	189.063	-1.96013	0.132543	-14.7887	1.73e-49	4.16e-48
VCAN	6764.9	-0.933715	0.063162	-14.7829	1.89e-49	4.52e-48
JHDM1D	170.846	2.24129	0.151626	14.7817	1.92e-49	4.59e-48
MTHFD2	4065.27	1.21565	0.0822402	14.7817	1.92e-49	4.59e-48
CCND1	29395.6	0.440335	0.029806	14.7734	2.18e-49	5.18e-48
LIN54	575.355	-1.08276	0.0733163	-14.7683	2.34e-49	5.58e-48
KIAA1199	813.628	-0.98156	0.0664739	-14.7661	2.42e-49	5.76e-48
PPP1CC	3443.08	-0.626832	0.042461	-14.7625	2.56e-49	6.06e-48
PKD2	3347.96	-0.737739	0.0499925	-14.757	2.77e-49	6.57e-48
NUP188	2505.58	-0.819313	0.0556666	-14.7182	4.92e-49	1.16e-47
SLC25A10	437.934	-1.53762	0.104527	-14.7103	5.54e-49	1.31e-47
ARL6IP6	468.728	-1.32309	0.0899511	-14.709	5.65e-49	1.33e-47
DNA2	258.259	-2.05626	0.139864	-14.7019	6.27e-49	1.48e-47
TPM1	26389.1	-0.511421	0.0348068	-14.6931	7.13e-49	1.68e-47
G0S2	94.978	2.90743	0.197899	14.6915	7.31e-49	1.72e-47
ARSB	2484.3	-0.84231	0.0573667	-14.6829	8.29e-49	1.94e-47
SNRPA1	870.417	-1.16419	0.0793255	-14.6761	9.18e-49	2.15e-47
MKNK2	2761.93	1.86895	0.127367	14.6737	9.5e-49	2.22e-47
BHLHE40	2267.52	1.15645	0.0789443	14.6489	1.37e-48	3.19e-47
SHMT1	321.405	-1.81525	0.123934	-14.647	1.41e-48	3.28e-47
DKC1	1904.62	-0.753968	0.0514809	-14.6456	1.44e-48	3.34e-47
HLA-E	5422.32	0.484096	0.0330622	14.642	1.52e-48	3.52e-47
ACTN4	33239.1	-0.658712	0.0449956	-14.6395	1.57e-48	3.65e-47
SEC14L2	1008.09	0.99539	0.0680376	14.63	1.81e-48	4.19e-47
C1orf112	306.779	-1.58466	0.10832	-14.6295	1.82e-48	4.22e-47
C12orf5	1391.95	1.10599	0.0756673	14.6165	2.2e-48	5.09e-47
COL12A1	10304	-0.803682	0.0550499	-14.5992	2.84e-48	6.56e-47
SKP2	507.134	-1.24637	0.0853979	-14.5949	3.03e-48	6.98e-47
UNG	363.62	-1.37336	0.0941186	-14.5919	3.16e-48	7.28e-47
NUP85	1026.12	-1.04688	0.0718394	-14.5725	4.2e-48	9.65e-47
PEG10	2671.65	-0.812765	0.055804	-14.5646	4.72e-48	1.08e-46
CALU	48019.7	-0.34993	0.0240263	-14.5645	4.73e-48	1.08e-46
ASB1	2871.63	0.776889	0.0533627	14.5587	5.15e-48	1.18e-46
SLC37A2	1321.08	1.03354	0.0711787	14.5204	9e-48	2.05e-46
SDC1	340.747	1.60985	0.110898	14.5166	9.51e-48	2.17e-46
PPIF	3093.82	-0.800886	0.0551717	-14.5162	9.56e-48	2.18e-46
GAS2L3	202.21	-2.48831	0.171553	-14.5046	1.13e-47	2.58e-46
PHTF2	1442.26	-0.969094	0.0668182	-14.5035	1.15e-47	2.62e-46
ZNFX1-AS1	1090.08	1.01237	0.069838	14.4959	1.29e-47	2.91e-46
SLC7A11	3195.07	1.02208	0.070514	14.4947	1.31e-47	2.96e-46
NARS	5744.82	0.73173	0.0505295	14.4813	1.59e-47	3.59e-46
RIF1	1592.47	-0.776513	0.0536217	-14.4813	1.59e-47	3.59e-46
LACC1	447.979	1.39426	0.0965166	14.4458	2.67e-47	6.01e-46
NID1	5685.68	-0.635118	0.0439849	-14.4395	2.92e-47	6.57e-46
XRCC6	10840.2	-0.521554	0.0361232	-14.4382	2.98e-47	6.69e-46
SASS6	189.825	-1.79078	0.124063	-14.4344	3.14e-47	7.05e-46
PTPRQ	159.503	-2.0647	0.143147	-14.4236	3.68e-47	8.24e-46
ITPKC	994.432	1.20648	0.0837841	14.3998	5.19e-47	1.16e-45
CFL1	36788.2	-0.502361	0.0349499	-14.3737	7.57e-47	1.69e-45
SLC25A5	5956.56	-0.77598	0.0539885	-14.3731	7.64e-47	1.7e-45
NEDD1	1049.98	-1.06497	0.0741339	-14.3655	8.52e-47	1.9e-45
FAM107B	3538.18	-0.630911	0.0439676	-14.3494	1.07e-46	2.39e-45
PHLDA3	3213.52	1.60378	0.111824	14.3419	1.2e-46	2.66e-45
SUN1	2942.28	-0.628351	0.0438643	-14.3249	1.53e-46	3.39e-45
UBA2	2679.03	-0.604959	0.0422334	-14.3242	1.54e-46	3.42e-45
WDR45	975.615	0.978658	0.0683571	14.3169	1.72e-46	3.8e-45
APCDD1L	868.193	1.02968	0.0719836	14.3044	2.05e-46	4.54e-45
IGFBP3	1191.67	-1.18082	0.0826247	-14.2913	2.48e-46	5.47e-45
FSTL1	40607.9	-0.634434	0.0444594	-14.27	3.37e-46	7.42e-45
KDELR2	9195.27	-0.501903	0.0352406	-14.2422	5.01e-46	1.1e-44
CCT6A	7407.21	-0.539838	0.0379363	-14.2301	5.96e-46	1.31e-44
VDR	766.512	1.06288	0.0746936	14.2299	5.98e-46	1.31e-44
TSC22D1	1772.86	0.63327	0.0445362	14.2192	6.96e-46	1.53e-44
TGM2	19411.4	0.732884	0.0515536	14.216	7.29e-46	1.6e-44
CBLB	763.885	1.0204	0.0718309	14.2055	8.47e-46	1.85e-44
EIF4EBP1	2002.61	0.989006	0.069677	14.1941	9.96e-46	2.17e-44
GDF6	1146.15	-1.25028	0.0881416	-14.1849	1.14e-45	2.48e-44
XAF1	346.923	1.58857	0.112026	14.1804	1.21e-45	2.63e-44
YARS	5587.77	0.772953	0.0545083	14.1805	1.21e-45	2.63e-44
LSM4	2507.53	-0.570955	0.0403361	-14.1549	1.74e-45	3.78e-44
CALM1	10770.5	-0.392738	0.0277638	-14.1457	1.99e-45	4.31e-44
NAV2	1551.03	-1.11182	0.078646	-14.137	2.25e-45	4.86e-44
PNRC1	366.517	1.3194	0.0933679	14.1312	2.44e-45	5.27e-44
RIOK3	2232.68	0.807381	0.0571662	14.1234	2.72e-45	5.88e-44
CHD4	5888.54	-0.454077	0.0321511	-14.1232	2.73e-45	5.89e-44
CDH2	5979.73	-0.553192	0.0391877	-14.1165	3.01e-45	6.47e-44
SPTBN1	21110.8	-0.43127	0.0305588	-14.1128	3.17e-45	6.81e-44
WDR34	1099.9	-0.943451	0.067001	-14.0812	4.96e-45	1.06e-43
PLD3	3226.92	0.567493	0.040327	14.0723	5.62e-45	1.21e-43
APOL6	498.947	1.7381	0.123558	14.0671	6.05e-45	1.3e-43
TNFRSF10D	8255.21	0.947893	0.0674437	14.0546	7.22e-45	1.54e-43
MRE11A	636.226	-1.10583	0.0786902	-14.0529	7.39e-45	1.58e-43
ABTB2	502.296	1.33922	0.0953507	14.0452	8.24e-45	1.76e-43
FDPS	3176.59	-0.718864	0.0511924	-14.0424	8.58e-45	1.83e-43
PRNP	2850.72	0.893833	0.0637499	14.0209	1.16e-44	2.47e-43
FJX1	1119.26	-0.835544	0.0596175	-14.0151	1.26e-44	2.68e-43
HMGN1	3642.05	-0.58675	0.0418859	-14.0083	1.39e-44	2.94e-43
MORN4	154.841	1.8497	0.132069	14.0055	1.44e-44	3.05e-43
CALR	38729.2	-0.464744	0.0331934	-14.0011	1.53e-44	3.25e-43
UBTF	2631.73	-0.676414	0.0483991	-13.9758	2.19e-44	4.63e-43
NBR1	4049.14	0.544333	0.038982	13.9637	2.6e-44	5.48e-43
IFI30	727.279	1.19932	0.0859175	13.959	2.77e-44	5.84e-43
MYH10	882.624	-1.10657	0.0794415	-13.9294	4.2e-44	8.84e-43
G3BP1	3969.1	-0.57694	0.0414396	-13.9225	4.63e-44	9.73e-43
CENPH	263.188	-1.81302	0.130273	-13.9171	4.99e-44	1.05e-42
NUP54	852.225	-0.997047	0.0716762	-13.9104	5.47e-44	1.15e-42
HAUS3	389.898	-1.22821	0.0883568	-13.9006	6.28e-44	1.32e-42
TRIM59	409.879	-1.41957	0.102306	-13.8757	8.9e-44	1.86e-42
NDRG1	1220.89	1.31969	0.095115	13.8747	9.02e-44	1.88e-42
IARS	9615.04	0.706503	0.0509257	13.8732	9.21e-44	1.92e-42
THBS2	1912.62	0.761786	0.0549189	13.8711	9.48e-44	1.97e-42
CNN1	395.165	-1.35527	0.0977913	-13.8589	1.12e-43	2.34e-42
BTG1	1291.48	1.0571	0.0762838	13.8574	1.15e-43	2.38e-42
FLYWCH1	1270.56	1.12472	0.0811973	13.8518	1.24e-43	2.58e-42
VAT1	4507.79	0.55391	0.0399899	13.8512	1.25e-43	2.59e-42
AURKA	1096.8	-2.49626	0.18033	-13.8427	1.41e-43	2.91e-42
PA2G4	6995.82	-0.530919	0.0383554	-13.8421	1.42e-43	2.93e-42
ZNF385A	317.609	1.485	0.107451	13.8203	1.92e-43	3.97e-42
CASP8AP2	602.294	-1.08389	0.0784829	-13.8105	2.2e-43	4.54e-42
MIS18A	292.17	-1.77257	0.128647	-13.7785	3.43e-43	7.06e-42
BRIX1	811.901	-0.915282	0.0664338	-13.7773	3.49e-43	7.17e-42
DEGS1	4687.06	-0.533608	0.0387347	-13.776	3.56e-43	7.3e-42
C16orf53	724.912	-1.0796	0.0783871	-13.7726	3.72e-43	7.63e-42
CENPB	2939.69	-0.823027	0.0598039	-13.7621	4.31e-43	8.82e-42
PFAS	1437.13	-0.957838	0.0698137	-13.7199	7.71e-43	1.58e-41
TPM3	18460.5	-0.396805	0.0289296	-13.7162	8.12e-43	1.66e-41
LOC100128191	60.5356	-3.11728	0.227897	-13.6785	1.37e-42	2.79e-41
PAPD7	974.968	-0.777622	0.0568603	-13.676	1.41e-42	2.88e-41
ATP8B1	5782.47	-0.667698	0.0488582	-13.666	1.62e-42	3.3e-41
THRAP3	4002.89	-0.68189	0.0499071	-13.6632	1.68e-42	3.42e-41
RALGAPB	2594.21	0.56204	0.041157	13.656	1.86e-42	3.77e-41
TSC22D3	2558.56	1.50936	0.110658	13.6398	2.32e-42	4.71e-41
CNN2	13121.8	-0.625486	0.0458659	-13.6373	2.4e-42	4.87e-41
SLC1A5	10105	0.793203	0.0581648	13.6372	2.41e-42	4.87e-41
MANF	2211	-0.821756	0.0603128	-13.6249	2.85e-42	5.75e-41
ATAD3A	1682.97	-0.846683	0.0621441	-13.6245	2.86e-42	5.77e-41
CENPE	959.949	-2.34553	0.172174	-13.623	2.92e-42	5.88e-41
PASK	262.125	-1.70461	0.125153	-13.6203	3.03e-42	6.1e-41
PRIM1	171.7	-2.3576	0.173141	-13.6166	3.19e-42	6.41e-41
RNF167	1831.7	0.625454	0.0459374	13.6153	3.25e-42	6.51e-41
SAMD4A	1819.94	-0.641593	0.0471725	-13.601	3.95e-42	7.91e-41
DSCC1	230.673	-1.76025	0.129501	-13.5926	4.43e-42	8.87e-41
STT3A	7105.58	-0.392495	0.0288795	-13.5908	4.54e-42	9.08e-41
NOP58	1947.93	-0.854808	0.0629465	-13.5799	5.27e-42	1.05e-40
E2F2	60.1275	-3.49909	0.257741	-13.576	5.56e-42	1.11e-40
KCNMA1	916.707	0.937566	0.0690695	13.5742	5.69e-42	1.13e-40
SRSF3	6923.82	-0.796504	0.0587454	-13.5586	7.05e-42	1.4e-40
SNRPA	1793.22	-0.610401	0.0450423	-13.5517	7.74e-42	1.54e-40
RNF187	2344.83	0.677998	0.0500566	13.5446	8.53e-42	1.69e-40
MPHOSPH9	400.257	-1.33052	0.098235	-13.5443	8.57e-42	1.7e-40
CALD1	31785.4	-0.673127	0.0497387	-13.5332	9.95e-42	1.97e-40
ANTXR2	1975.91	0.607996	0.0450615	13.4926	1.73e-41	3.42e-40
HMGCL	593.863	1.03141	0.076472	13.4874	1.86e-41	3.66e-40
OGT	3349.27	0.779855	0.0578412	13.4827	1.98e-41	3.9e-40
HMMR	656.261	-2.42494	0.179871	-13.4815	2.01e-41	3.96e-40
SSR3	18500.4	-0.420766	0.0312958	-13.4448	3.3e-41	6.49e-40
FAM57A	1265.87	-0.749406	0.0557566	-13.4407	3.49e-41	6.86e-40
EGFR	4160.82	0.548784	0.0408358	13.4388	3.58e-41	7.03e-40
NPR2	1048.06	0.83702	0.0622977	13.4358	3.73e-41	7.31e-40
FANCM	308.778	-1.42128	0.105825	-13.4305	4e-41	7.84e-40
IGFBP5	321.834	-1.56104	0.116231	-13.4304	4.01e-41	7.84e-40
ZBTB2	702.117	-0.919423	0.0685339	-13.4156	4.9e-41	9.56e-40
TRIB1	325.984	1.57716	0.117596	13.4117	5.16e-41	1.01e-39
ANKRD32	307.115	-1.43419	0.106974	-13.4069	5.51e-41	1.07e-39
SNHG3	1050.31	-1.06939	0.079767	-13.4065	5.54e-41	1.08e-39
TIMP1	9832.86	0.420785	0.0314302	13.3879	7.11e-41	1.38e-39
SMAD3	1368.87	-0.728799	0.0544448	-13.386	7.3e-41	1.42e-39
FH	2821.41	-0.640512	0.047871	-13.38	7.92e-41	1.53e-39
B4GALT4	1579.35	-0.634965	0.0475827	-13.3445	1.28e-40	2.47e-39
MBOAT2	1040.61	-0.739732	0.0554345	-13.3443	1.28e-40	2.47e-39
TLCD2	182.659	1.91334	0.143535	13.3301	1.55e-40	2.99e-39
TRIM28	10256.2	-0.714766	0.0536608	-13.3201	1.77e-40	3.41e-39
SERBP1	9030.55	-0.712333	0.0535223	-13.3091	2.05e-40	3.95e-39
TMEM109	3758.88	-0.614229	0.0462209	-13.289	2.68e-40	5.16e-39
RNF41	1801.34	0.778024	0.058597	13.2775	3.13e-40	6e-39
PLXNB2	14007.7	0.690466	0.0520181	13.2736	3.29e-40	6.32e-39
C16orf59	247.84	-1.78175	0.134401	-13.2569	4.11e-40	7.88e-39
IGF2R	14207.7	0.527851	0.0398276	13.2534	4.31e-40	8.26e-39
CLTCL1	652.616	1.07837	0.0814759	13.2354	5.48e-40	1.05e-38
ACD	699.352	-0.888206	0.0671907	-13.2192	6.8e-40	1.3e-38
UAP1	5082.16	-0.5621	0.0425344	-13.2152	7.17e-40	1.37e-38
TP73	94.54	-2.69979	0.204309	-13.2142	7.26e-40	1.38e-38
RMI1	354.411	-1.33604	0.101107	-13.2141	7.27e-40	1.38e-38
ZMAT3	3808.41	1.05186	0.0796652	13.2035	8.38e-40	1.59e-38
CEBPG	1184.59	0.986865	0.074822	13.1895	1.01e-39	1.91e-38
CES2	1262.71	0.996523	0.0756182	13.1783	1.17e-39	2.22e-38
ELOVL5	2889.24	-0.661085	0.0502128	-13.1657	1.38e-39	2.62e-38
MXD3	103.986	-2.55627	0.194382	-13.1507	1.69e-39	3.19e-38
NUP88	1401.09	-0.840739	0.0639369	-13.1495	1.71e-39	3.24e-38
CPSF7	2596.87	-0.563381	0.0428726	-13.1408	1.92e-39	3.63e-38
PRKDC	8983.73	-0.730638	0.0556234	-13.1354	2.06e-39	3.89e-38
PLIN2	2501.61	0.827439	0.0630653	13.1204	2.52e-39	4.74e-38
TALDO1	5752.04	0.53658	0.0409164	13.1141	2.74e-39	5.14e-38
HPRT1	781.587	-0.887006	0.0676777	-13.1063	3.03e-39	5.69e-38
POLD2	2766.63	-0.573933	0.043861	-13.0853	4e-39	7.5e-38
COL8A1	22441.8	-0.571217	0.0436584	-13.0838	4.08e-39	7.64e-38
MAZ	3570.73	-0.594964	0.0454903	-13.0789	4.35e-39	8.13e-38
MDC1	1518.57	-0.746694	0.0570959	-13.0779	4.41e-39	8.23e-38
KDM5B	1648.12	0.662859	0.0507171	13.0697	4.9e-39	9.15e-38
NUP93	1909.58	-0.812866	0.0622743	-13.053	6.11e-39	1.14e-37
BORA	172.16	-2.06175	0.158056	-13.0445	6.83e-39	1.27e-37
XRCC3	626.255	-0.991433	0.0761107	-13.0262	8.68e-39	1.62e-37
GABARAPL1	786.409	1.17827	0.090495	13.0202	9.39e-39	1.74e-37
YWHAE	16697.7	-0.404353	0.0310762	-13.0116	1.05e-38	1.95e-37
C7orf10	364.206	1.30697	0.100449	13.0113	1.06e-38	1.96e-37
C6orf48	2109.92	0.806946	0.0620704	13.0005	1.22e-38	2.25e-37
RAD23B	5439.6	-0.494843	0.0380722	-12.9975	1.26e-38	2.34e-37
MYLK	1850.6	0.808327	0.0621991	12.9958	1.29e-38	2.39e-37
TOX2	974.764	0.871211	0.0671774	12.9688	1.84e-38	3.39e-37
TRAIP	231.573	-1.71792	0.132481	-12.9673	1.88e-38	3.46e-37
LRIG1	844.111	1.00826	0.077762	12.9659	1.91e-38	3.51e-37
ITGA5	33801.2	0.476841	0.0367983	12.9583	2.11e-38	3.88e-37
NEK9	2201.45	0.689757	0.0532748	12.9472	2.44e-38	4.48e-37
DMBT1	148.292	2.14006	0.165354	12.9423	2.6e-38	4.77e-37
YPEL2	289.407	1.32663	0.102561	12.9351	2.85e-38	5.23e-37
SRPK1	3773.97	-0.498152	0.0385221	-12.9316	2.99e-38	5.46e-37
STAT6	3392.46	0.574305	0.0444169	12.9299	3.05e-38	5.58e-37
RBM12	1869.37	-0.594727	0.0460262	-12.9215	3.4e-38	6.22e-37
SRSF10	2164.62	-0.783492	0.0606396	-12.9205	3.45e-38	6.29e-37
C4orf46	329.012	-1.85857	0.14386	-12.9193	3.5e-38	6.38e-37
FAM54A	156.43	-1.91491	0.148248	-12.917	3.61e-38	6.57e-37
KCTD20	5760.71	-0.652693	0.050534	-12.9159	3.66e-38	6.65e-37
HSPA8	56278.9	-0.70281	0.0544185	-12.9149	3.71e-38	6.73e-37
PSPC1	850.955	-0.982802	0.0761139	-12.9123	3.84e-38	6.96e-37
MYOF	33745.6	-0.421828	0.0326722	-12.9109	3.91e-38	7.08e-37
TBC1D4	3380.61	-0.96912	0.0750742	-12.9088	4.01e-38	7.26e-37
VANGL1	1007.91	-1.0036	0.0778157	-12.8972	4.67e-38	8.44e-37
EBP	1202.77	-0.751623	0.0582852	-12.8956	4.76e-38	8.6e-37
CLDN1	108.41	2.38014	0.184856	12.8756	6.17e-38	1.11e-36
TUBA4A	325.806	-1.35841	0.105531	-12.8722	6.46e-38	1.16e-36
NRGN	347.243	-1.51999	0.118154	-12.8644	7.14e-38	1.28e-36
EPHX1	451.434	1.27506	0.0991925	12.8545	8.12e-38	1.46e-36
ALDH1B1	1304.83	-0.694148	0.0541143	-12.8274	1.15e-37	2.07e-36
CYFIP2	104.378	2.70488	0.2109	12.8254	1.18e-37	2.12e-36
TRIM58	3830.49	-0.618317	0.0482374	-12.8182	1.3e-37	2.32e-36
RAD1	710.427	-0.976266	0.0761647	-12.8178	1.3e-37	2.33e-36
TM6SF1	126.928	1.94694	0.152052	12.8044	1.55e-37	2.77e-36
C5orf62	2356.84	0.621109	0.0485201	12.8011	1.62e-37	2.89e-36
NPM1	20714.6	-0.47658	0.037238	-12.7982	1.68e-37	2.99e-36
RNF145	2028.6	-0.756727	0.059148	-12.7938	1.78e-37	3.16e-36
MCFD2	14362	0.423977	0.033143	12.7924	1.81e-37	3.22e-36
CASP4	1256.54	0.850086	0.0664654	12.7899	1.87e-37	3.32e-36
CCDC18	228.559	-1.90202	0.148751	-12.7866	1.95e-37	3.46e-36
RFC1	1708.06	-0.594933	0.0466251	-12.7599	2.74e-37	4.87e-36
RTTN	411.809	-1.34699	0.105575	-12.7586	2.79e-37	4.95e-36
HP1BP3	5045.89	-0.480324	0.0376726	-12.75	3.12e-37	5.52e-36
ODZ4	578.93	1.1298	0.088651	12.7443	3.35e-37	5.92e-36
SEPHS1	1256.11	-0.748893	0.0588116	-12.7338	3.84e-37	6.78e-36
FADS3	4822.99	0.61427	0.0482423	12.733	3.88e-37	6.83e-36
FANCC	321.478	-1.35017	0.106167	-12.7174	4.73e-37	8.34e-36
PTCHD4	99.5127	2.55523	0.200966	12.7148	4.9e-37	8.61e-36
CLCN7	1659.23	0.655137	0.0515409	12.711	5.14e-37	9.03e-36
ERI1	660.164	-0.982545	0.0773652	-12.7001	5.91e-37	1.04e-35
LOC100506548	749.263	0.86211	0.0679405	12.6892	6.79e-37	1.19e-35
HN1	3148.72	-0.543255	0.0428284	-12.6844	7.21e-37	1.26e-35
SRSF6	3470.15	-0.638992	0.0503902	-12.6809	7.55e-37	1.32e-35
GNPNAT1	4278.52	-0.504257	0.0397722	-12.6786	7.77e-37	1.36e-35
SET	8059.3	-0.355345	0.0280269	-12.6787	7.76e-37	1.36e-35
FAM46B	310.829	-1.62709	0.128474	-12.6648	9.27e-37	1.62e-35
IVNS1ABP	1729.87	-0.79583	0.062869	-12.6585	1e-36	1.75e-35
EHD4	989.079	-0.770268	0.060923	-12.6433	1.22e-36	2.12e-35
CDC27	3555.17	-0.679581	0.053785	-12.6351	1.35e-36	2.35e-35
PPME1	6177.66	-0.611332	0.0484217	-12.6252	1.53e-36	2.66e-35
ACTL6A	1259.78	-0.818417	0.0648371	-12.6227	1.58e-36	2.75e-35
FANCB	158.083	-1.91684	0.15197	-12.6133	1.78e-36	3.09e-35
CDC7	262.002	-1.76292	0.139793	-12.611	1.84e-36	3.18e-35
OXCT1	1485.98	-0.776755	0.0615942	-12.6108	1.84e-36	3.18e-35
HMGXB4	905.09	-0.703762	0.0560044	-12.5662	3.24e-36	5.59e-35
PFKFB4	596.633	1.07328	0.0855865	12.5402	4.5e-36	7.76e-35
MLEC	8133.85	-0.505947	0.0403913	-12.5262	5.37e-36	9.25e-35
MTHFD1L	2324.79	0.719928	0.0575057	12.5193	5.86e-36	1.01e-34
MCC	97.9968	2.35497	0.188161	12.5157	6.12e-36	1.05e-34
GHITM	4819.63	0.650087	0.0520026	12.501	7.37e-36	1.27e-34
DNAJA1	5134.61	-0.562629	0.0450155	-12.4986	7.6e-36	1.3e-34
PHACTR2	1537.87	-0.926394	0.0741218	-12.4983	7.63e-36	1.31e-34
CENPQ	219.563	-1.52116	0.121764	-12.4927	8.18e-36	1.4e-34
C15orf17	1132.67	0.74351	0.0595183	12.4921	8.24e-36	1.41e-34
KIAA0889	2183.92	-0.788042	0.0632509	-12.459	1.25e-35	2.13e-34
CAMTA2	2501.49	0.622076	0.0499972	12.4422	1.54e-35	2.63e-34
ANK2	108.074	2.08919	0.168031	12.4334	1.72e-35	2.94e-34
TCERG1	1793.5	-0.690544	0.055585	-12.4232	1.96e-35	3.33e-34
PALLD	16878.9	-0.409422	0.0329661	-12.4195	2.05e-35	3.48e-34
ODF2	1527.29	-0.833791	0.0672463	-12.3991	2.64e-35	4.49e-34
FBL	2086.42	-0.765817	0.0617657	-12.3987	2.65e-35	4.51e-34
BCL2L12	467.085	-1.20376	0.0970916	-12.3982	2.67e-35	4.53e-34
CHEK1	940.365	-0.831986	0.0671553	-12.389	3e-35	5.08e-34
PGP	716.339	-1.03924	0.0839577	-12.3781	3.43e-35	5.81e-34
TDP1	491.676	-1.48334	0.119888	-12.3728	3.67e-35	6.2e-34
STIP1	6895.92	-0.530307	0.0428781	-12.3678	3.9e-35	6.59e-34
DGKI	508.152	-1.1259	0.0910427	-12.3667	3.96e-35	6.67e-34
RHOA	21627.4	-0.313036	0.0253223	-12.3621	4.19e-35	7.06e-34
MLH1	1502.39	-0.831285	0.0672697	-12.3575	4.44e-35	7.47e-34
PARP2	640.585	-0.940465	0.0761911	-12.3435	5.28e-35	8.88e-34
DDX3X	8601.64	-0.395858	0.0320732	-12.3423	5.36e-35	9e-34
MYH9	103672	-0.400017	0.0324208	-12.3383	5.64e-35	9.45e-34
PSPH	860.251	1.15568	0.0937442	12.328	6.4e-35	1.07e-33
STK39	2411.15	-0.669169	0.0542803	-12.328	6.4e-35	1.07e-33
SYNPO2	1661.78	-0.932169	0.0756332	-12.3249	6.65e-35	1.11e-33
OSBPL6	366.414	1.50242	0.121928	12.3222	6.88e-35	1.15e-33
DOCK6	589.795	1.15744	0.0939587	12.3186	7.2e-35	1.2e-33
MYL6	41061.2	-0.425917	0.0346055	-12.3078	8.22e-35	1.37e-33
SLC7A5	19003.6	1.08972	0.0885575	12.3053	8.49e-35	1.41e-33
GSTCD	507.25	-1.18202	0.0961054	-12.2992	9.15e-35	1.52e-33
ANP32E	1447.25	-1.72418	0.140187	-12.2991	9.16e-35	1.52e-33
ATP1A1	9868.92	-0.406107	0.0330261	-12.2965	9.45e-35	1.57e-33
SLC1A4	1181.04	1.03407	0.0841265	12.2918	1e-34	1.66e-33
ZFP90	502.859	0.93678	0.076296	12.2782	1.19e-34	1.96e-33
NOTCH3	5544.23	0.639387	0.0520868	12.2754	1.23e-34	2.03e-33
ABHD4	1314.56	0.921083	0.0750408	12.2744	1.24e-34	2.05e-33
TRIM25	2045.13	0.904224	0.0739076	12.2345	2.03e-34	3.36e-33
CHEK2	191.861	-1.62964	0.133287	-12.2266	2.24e-34	3.7e-33
C17orf76-AS1	6921.42	0.685934	0.0561213	12.2224	2.36e-34	3.89e-33
CLN6	975.602	-0.944118	0.0773573	-12.2046	2.94e-34	4.83e-33
C5orf41	270.448	1.44399	0.118384	12.1975	3.2e-34	5.27e-33
PRSS12	2808.71	-0.55367	0.045413	-12.1919	3.43e-34	5.64e-33
SOAT1	2145.17	-0.531216	0.0436122	-12.1805	3.95e-34	6.48e-33
UBE2L6	422.652	1.1831	0.097179	12.1744	4.25e-34	6.97e-33
LOC100288637	144.013	-2.20832	0.181518	-12.1659	4.72e-34	7.73e-33
FLNA	148004	-0.514727	0.0423298	-12.1599	5.08e-34	8.31e-33
REEP4	801.603	-0.942276	0.0775302	-12.1537	5.48e-34	8.96e-33
HAX1	2540.69	0.641459	0.0528432	12.1389	6.57e-34	1.07e-32
HMGA2	8387.93	0.622225	0.0512612	12.1383	6.62e-34	1.08e-32
EPS8L2	1051.86	0.897665	0.0741078	12.113	9.02e-34	1.47e-32
ZAK	3133.54	-0.555303	0.0458726	-12.1053	9.9e-34	1.61e-32
FAM198B	275.626	1.60755	0.133065	12.0809	1.33e-33	2.17e-32
CTPS	6266.02	-0.625417	0.0518039	-12.0728	1.47e-33	2.39e-32
MIS12	650.738	-0.906492	0.0750951	-12.0713	1.5e-33	2.43e-32
CYB5B	2571.17	-0.492295	0.0408181	-12.0607	1.7e-33	2.76e-32
GMPPB	939.285	-0.946145	0.0784523	-12.0601	1.72e-33	2.78e-32
SNAI2	3942.71	0.782408	0.0648995	12.0557	1.81e-33	2.93e-32
LIMA1	8854.75	0.422693	0.0350698	12.0529	1.87e-33	3.03e-32
DCAF15	589.203	-1.05998	0.0880793	-12.0344	2.34e-33	3.78e-32
DCTPP1	878.117	-0.869436	0.072261	-12.0319	2.42e-33	3.9e-32
U2AF1	1770.05	-0.607438	0.0505069	-12.0268	2.57e-33	4.14e-32
SGK1	2118.8	-0.866982	0.0721711	-12.0129	3.04e-33	4.89e-32
CTDSPL2	649.815	-0.930085	0.0774724	-12.0054	3.33e-33	5.35e-32
GPR176	3871.45	-0.570122	0.0475081	-12.0005	3.53e-33	5.67e-32
GTPBP2	2358.09	0.694611	0.0578933	11.9981	3.63e-33	5.83e-32
FLNB	12348.7	0.56743	0.0473006	11.9963	3.72e-33	5.96e-32
HSP90AB1	34408.6	-0.393629	0.0328203	-11.9934	3.85e-33	6.16e-32
RB1	1669.38	-0.724057	0.0604279	-11.9822	4.41e-33	7.05e-32
FSCN1	9524	-0.657145	0.0549297	-11.9634	5.53e-33	8.83e-32
ARHGEF10	1851.99	-0.591571	0.0494611	-11.9603	5.73e-33	9.15e-32
AGPAT5	575.853	-1.06588	0.0891887	-11.9509	6.43e-33	1.02e-31
CENPV	572.051	-0.96376	0.0806443	-11.9508	6.43e-33	1.02e-31
KATNAL1	2474.88	-0.584372	0.0489065	-11.9488	6.59e-33	1.05e-31
TPBG	2510.97	0.695678	0.0582361	11.9458	6.83e-33	1.09e-31
GK	455.304	1.13445	0.0949705	11.9453	6.87e-33	1.09e-31
STRA13	1012.38	-0.871792	0.0729947	-11.9432	7.04e-33	1.12e-31
ARNTL2	680.181	-1.05446	0.0882973	-11.9422	7.13e-33	1.13e-31
ITPR3	2580.42	0.681183	0.0570963	11.9304	8.22e-33	1.3e-31
OXSR1	3781.94	-0.514456	0.043125	-11.9294	8.31e-33	1.32e-31
RNF219	459.628	-0.979857	0.0821761	-11.9239	8.89e-33	1.4e-31
CCDC15	196.347	-2.0641	0.173298	-11.9107	1.04e-32	1.64e-31
UMPS	940.249	-0.771909	0.06482	-11.9085	1.07e-32	1.69e-31
TSPAN3	2608.22	-0.498736	0.0418876	-11.9065	1.09e-32	1.72e-31
PDS5B	779.786	-0.84756	0.0712017	-11.9037	1.13e-32	1.78e-31
ALOXE3	37.9013	2.99098	0.251323	11.9009	1.17e-32	1.84e-31
EXOSC10	2661.59	-0.505181	0.0424986	-11.887	1.38e-32	2.17e-31
RBCK1	2172.77	0.678147	0.0570757	11.8815	1.48e-32	2.32e-31
DHCR7	2394.5	-0.636985	0.0536416	-11.8748	1.6e-32	2.51e-31
TSPAN9	681.365	0.928712	0.0782155	11.8738	1.62e-32	2.54e-31
FAM129B	21149.5	0.469288	0.0395485	11.8661	1.77e-32	2.78e-31
MGEA5	3642.93	0.664502	0.0560259	11.8606	1.9e-32	2.96e-31
LAMB3	538.155	0.983687	0.0829472	11.8592	1.93e-32	3.01e-31
GAL3ST4	145.166	1.8829	0.158875	11.8514	2.12e-32	3.3e-31
S1PR3	2905.5	0.480265	0.0405333	11.8486	2.19e-32	3.41e-31
MOCOS	351.556	1.42024	0.119922	11.8431	2.34e-32	3.64e-31
SIDT2	1040.64	0.696184	0.0587901	11.8419	2.37e-32	3.69e-31
NLRP1	1749.31	0.736184	0.062237	11.8287	2.77e-32	4.31e-31
SEL1L3	1563.29	0.750759	0.06352	11.8192	3.1e-32	4.82e-31
SHROOM2	208.585	-1.61332	0.136811	-11.7924	4.27e-32	6.63e-31
ZW10	741.838	-0.797548	0.0676435	-11.7905	4.37e-32	6.77e-31
SON	8975.31	-0.440574	0.0373754	-11.7878	4.51e-32	6.98e-31
ERN1	272.185	1.41642	0.120218	11.782	4.83e-32	7.47e-31
BANF1	2855.27	-0.542553	0.0461094	-11.7667	5.8e-32	8.96e-31
SH2B3	5007.29	0.483932	0.0411986	11.7463	7.38e-32	1.14e-30
RNF14	1781.28	0.591774	0.0504386	11.7326	8.68e-32	1.34e-30
FLOT1	5761.43	-0.464721	0.03963	-11.7265	9.33e-32	1.44e-30
TM4SF1	5326.26	-0.697486	0.0595183	-11.7189	1.02e-31	1.57e-30
HAUS4	579.984	-0.872393	0.0744527	-11.7174	1.04e-31	1.6e-30
C1RL	355.065	1.05816	0.0903235	11.7152	1.07e-31	1.64e-30
EBNA1BP2	4023.17	-0.479886	0.0409921	-11.7068	1.18e-31	1.81e-30
SLC29A1	646.051	-1.24025	0.106042	-11.6958	1.34e-31	2.05e-30
NPAS2	1414.37	0.734057	0.0628857	11.6729	1.75e-31	2.69e-30
MND1	98.7289	-2.13488	0.18296	-11.6686	1.84e-31	2.82e-30
CSDA	5422.73	0.607843	0.0521005	11.6667	1.89e-31	2.88e-30
HNRNPC	12474.3	-0.510737	0.0437886	-11.6637	1.95e-31	2.98e-30
KIF5B	8568.76	-0.493349	0.0423257	-11.656	2.14e-31	3.26e-30
MYBL1	545.544	-1.26737	0.108738	-11.6553	2.16e-31	3.29e-30
PSAP	17799.7	0.544684	0.0467362	11.6544	2.18e-31	3.32e-30
YWHAQ	9129.97	-0.387203	0.0332253	-11.6538	2.19e-31	3.34e-30
CTSL1	3441.01	0.480764	0.0412782	11.6469	2.38e-31	3.62e-30
BRD8	1076.86	-0.629064	0.0540493	-11.6387	2.62e-31	3.98e-30
S100A6	17940.6	0.414404	0.0356116	11.6368	2.68e-31	4.07e-30
LRRC45	336.244	-1.40974	0.121167	-11.6347	2.75e-31	4.16e-30
CSPG4	23527.9	-0.438592	0.037701	-11.6334	2.79e-31	4.22e-30
ZER1	988.805	0.726624	0.0624657	11.6324	2.82e-31	4.27e-30
TELO2	1063.53	-0.96692	0.0832094	-11.6203	3.25e-31	4.91e-30
FBLN1	8181.39	-0.452166	0.0389314	-11.6144	3.48e-31	5.26e-30
MMP2	3149.27	0.600999	0.0517789	11.607	3.8e-31	5.72e-30
TRAF2	497.302	-1.0471	0.0902439	-11.603	3.98e-31	5.99e-30
MBNL1	5685.79	-0.701374	0.0604602	-11.6006	4.09e-31	6.16e-30
TLR4	2292.26	-0.515321	0.0444233	-11.6002	4.11e-31	6.18e-30
GRN	5995.3	0.336885	0.0290589	11.5932	4.46e-31	6.71e-30
RMI2	195.342	-1.77459	0.153144	-11.5878	4.75e-31	7.14e-30
ARID5B	2658.99	-0.566644	0.0489071	-11.5861	4.85e-31	7.27e-30
MID1	759.022	-1.16274	0.100438	-11.5766	5.41e-31	8.11e-30
NUP35	278.277	-1.37824	0.119085	-11.5735	5.61e-31	8.4e-30
TAF5L	911.961	-0.709488	0.0613617	-11.5624	6.39e-31	9.56e-30
RPS6KA2	3028.95	0.55078	0.0476686	11.5544	7.02e-31	1.05e-29
SPATA5	290.384	-1.23496	0.106937	-11.5485	7.51e-31	1.12e-29
UCP2	196.034	-1.88358	0.16312	-11.5472	7.62e-31	1.14e-29
MOB3A	3469.52	0.43657	0.0378189	11.5437	7.94e-31	1.18e-29
EIF4G1	27968.1	-0.344161	0.0298295	-11.5376	8.53e-31	1.27e-29
USP37	405.566	-1.09229	0.0947174	-11.5321	9.09e-31	1.35e-29
NPAT	527.003	-0.892769	0.0774468	-11.5275	9.59e-31	1.42e-29
LYAR	866.484	-0.860692	0.0746899	-11.5235	1e-30	1.49e-29
ZNF100	127.067	-1.7798	0.154551	-11.5159	1.1e-30	1.63e-29
GDNF	483.572	1.32879	0.115435	11.5111	1.16e-30	1.72e-29
PHPT1	1827.3	0.69598	0.0604904	11.5056	1.24e-30	1.83e-29
MFAP5	410.238	-1.09607	0.0952871	-11.5028	1.28e-30	1.89e-29
TOE1	325.024	-1.13422	0.0986354	-11.4992	1.33e-30	1.97e-29
RRAD	109.613	2.75076	0.239395	11.4905	1.47e-30	2.17e-29
VPS11	1109.82	0.653366	0.0568725	11.4883	1.51e-30	2.23e-29
ZBTB7B	651.241	0.937601	0.0816242	11.4868	1.54e-30	2.26e-29
PPP6R3	2236.1	-0.511464	0.0445367	-11.4841	1.59e-30	2.33e-29
ZMYND19	697.83	-0.788038	0.068626	-11.4831	1.6e-30	2.36e-29
NUDCD1	1162.98	-0.666594	0.0580694	-11.4793	1.68e-30	2.46e-29
RAB8A	2465.46	-0.560778	0.0489289	-11.4611	2.07e-30	3.04e-29
CAMK4	271.019	-1.18552	0.103529	-11.4511	2.32e-30	3.4e-29
VIM	134530	-0.406496	0.0354989	-11.451	2.33e-30	3.41e-29
STIM1	1477.63	0.642219	0.056096	11.4486	2.39e-30	3.5e-29
PRKAB2	1072.79	0.739439	0.0646019	11.4461	2.46e-30	3.6e-29
LMF2	4143.15	-0.583681	0.0510101	-11.4425	2.56e-30	3.75e-29
CCDC85C	528.607	-1.05615	0.092324	-11.4396	2.65e-30	3.87e-29
SACS	4391.51	-0.612748	0.0536004	-11.4318	2.9e-30	4.23e-29
FADS2	7851.44	-0.718969	0.0629292	-11.425	3.14e-30	4.57e-29
CCND2	999.798	1.64417	0.143924	11.4239	3.18e-30	4.62e-29
BAX	2884.53	0.495171	0.0433541	11.4215	3.26e-30	4.75e-29
TERT	17041.3	-0.581085	0.0508828	-11.4201	3.32e-30	4.82e-29
ZBTB40	1169.34	0.643152	0.0563554	11.4124	3.63e-30	5.26e-29
FOS	119.432	-2.20012	0.193131	-11.3919	4.59e-30	6.66e-29
CHST11	159.152	1.55991	0.136984	11.3876	4.82e-30	6.99e-29
CUL4B	3860.68	0.662635	0.0581929	11.3869	4.86e-30	7.04e-29
ZFHX4	1778.54	-0.769349	0.0675678	-11.3863	4.89e-30	7.08e-29
CCNG1	2782.27	0.644415	0.0565984	11.3857	4.93e-30	7.12e-29
HNRNPK	17295.3	-0.279848	0.0246075	-11.3725	5.73e-30	8.28e-29
HIP1	1208.31	0.690519	0.0607494	11.3667	6.13e-30	8.84e-29
SPNS1	1360.6	0.658698	0.0579692	11.3629	6.4e-30	9.22e-29
EDIL3	2498.01	-0.621596	0.0547273	-11.3581	6.76e-30	9.74e-29
PGAM1	6051.5	-0.414841	0.0365414	-11.3526	7.2e-30	1.04e-28
KIAA0020	1414.94	-0.606144	0.0534209	-11.3466	7.71e-30	1.11e-28
CDK5RAP2	1496.04	-0.657301	0.0579952	-11.3337	8.93e-30	1.28e-28
LMO4	617.871	1.15685	0.102146	11.3255	9.82e-30	1.41e-28
ADAM10	6861.88	-0.438808	0.0387484	-11.3246	9.92e-30	1.42e-28
CSTF2T	973.985	-0.710358	0.0627309	-11.3239	9.99e-30	1.43e-28
LOC149773	175.254	1.46661	0.129669	11.3104	1.17e-29	1.67e-28
C18orf54	282.885	-1.46962	0.130024	-11.3026	1.27e-29	1.82e-28
LTA4H	1104.99	0.6695	0.0592417	11.3012	1.29e-29	1.85e-28
NID2	30360	-0.375436	0.0332305	-11.2979	1.34e-29	1.92e-28
IFITM10	176.122	1.7447	0.154518	11.2912	1.45e-29	2.07e-28
MCL1	9727.06	0.473622	0.0419675	11.2854	1.55e-29	2.21e-28
POLR2D	996.082	-0.680163	0.0602703	-11.2852	1.55e-29	2.21e-28
CYSTM1	464.405	0.999695	0.0886044	11.2827	1.6e-29	2.27e-28
PSTPIP2	381.773	1.59693	0.141624	11.2758	1.73e-29	2.45e-28
MR1	1232.23	0.593477	0.0526332	11.2757	1.73e-29	2.45e-28
UBE2N	2811.78	-0.529451	0.0469711	-11.2718	1.81e-29	2.56e-28
ZNF697	784.133	0.85575	0.0759811	11.2627	2.01e-29	2.84e-28
TSKU	230.95	1.81018	0.160812	11.2565	2.15e-29	3.05e-28
CNTRL	353.61	-1.19423	0.106138	-11.2516	2.27e-29	3.21e-28
AMPD3	416.595	0.988884	0.0879275	11.2466	2.41e-29	3.4e-28
CHSY1	2182.99	-0.643295	0.057266	-11.2335	2.79e-29	3.94e-28
DFNA5	2160.36	0.447028	0.039803	11.231	2.87e-29	4.05e-28
TPP1	3455.51	0.457055	0.0406988	11.2302	2.9e-29	4.08e-28
SLC38A1	5769.99	0.750084	0.0668071	11.2276	2.98e-29	4.2e-28
SLC22A15	200.086	1.54952	0.138074	11.2223	3.17e-29	4.46e-28
HNRNPM	5580.89	-0.531423	0.0473771	-11.2169	3.37e-29	4.74e-28
SSB	5807.37	-0.506975	0.0452097	-11.2139	3.49e-29	4.9e-28
CHSY3	468.405	-1.03175	0.0921569	-11.1956	4.29e-29	6.01e-28
CALCOCO1	1802.15	0.587901	0.0525711	11.183	4.94e-29	6.93e-28
FANCE	679.948	-0.83958	0.0751269	-11.1755	5.37e-29	7.53e-28
SLC26A6	1252.25	0.664863	0.0596427	11.1474	7.37e-29	1.03e-27
MRTO4	2105.41	-0.687118	0.0616503	-11.1454	7.54e-29	1.05e-27
CFL2	5480.11	-0.44373	0.0398326	-11.1399	8.02e-29	1.12e-27
MSN	38448.7	-0.239297	0.0214826	-11.1391	8.09e-29	1.13e-27
ALDH18A1	2222.68	-0.618068	0.0554996	-11.1364	8.34e-29	1.16e-27
TEX30	243.999	-1.35378	0.121634	-11.13	8.96e-29	1.25e-27
HAUS1	472.802	-1.01839	0.091537	-11.1255	9.43e-29	1.31e-27
TFAM	553.546	-0.842466	0.075772	-11.1184	1.02e-28	1.42e-27
AHCTF1	1921.1	-0.58084	0.052243	-11.118	1.02e-28	1.42e-27
ARPP19	3825.53	-0.491351	0.0441983	-11.117	1.04e-28	1.44e-27
VWCE	63.9163	2.75007	0.247382	11.1167	1.04e-28	1.44e-27
SLC30A1	800.854	1.16869	0.105136	11.116	1.05e-28	1.45e-27
CAV1	28382.4	-0.437128	0.0393316	-11.1139	1.07e-28	1.49e-27
HIP1R	1129.13	0.825881	0.0743966	11.1011	1.24e-28	1.71e-27
PTPRU	103.024	1.96103	0.176887	11.0863	1.46e-28	2.02e-27
TCF7L1	619.202	-1.04245	0.0941651	-11.0704	1.75e-28	2.41e-27
GLT8D2	447.196	0.949488	0.0858179	11.064	1.88e-28	2.59e-27
ZNF804A	879.463	-0.805578	0.0728773	-11.0539	2.1e-28	2.89e-27
EXOSC9	864.24	-0.840443	0.0760355	-11.0533	2.11e-28	2.91e-27
GLI2	839.79	-0.724602	0.065563	-11.052	2.14e-28	2.95e-27
DDX21	7143.61	-0.456949	0.0413897	-11.0402	2.45e-28	3.36e-27
SMARCC1	2875.75	-0.408339	0.0369974	-11.037	2.53e-28	3.48e-27
WDR4	582.036	-0.892867	0.0809007	-11.0366	2.55e-28	3.49e-27
NRG1	535.924	1.15176	0.104367	11.0357	2.57e-28	3.53e-27
G2E3	607.442	-1.19728	0.108503	-11.0346	2.6e-28	3.57e-27
PLXNB1	361.014	1.01499	0.092033	11.0285	2.78e-28	3.81e-27
TOP3A	846.173	-0.74824	0.0678474	-11.0283	2.79e-28	3.82e-27
BAZ1B	3614.64	-0.415059	0.0376381	-11.0276	2.81e-28	3.84e-27
NOM1	1051.96	-0.624109	0.0566227	-11.0222	2.99e-28	4.08e-27
PDE4DIP	2505.85	0.589049	0.0534433	11.0219	3e-28	4.09e-27
SPATA18	108.814	2.01829	0.183342	11.0084	3.48e-28	4.75e-27
DPF1	223.577	-1.39366	0.126638	-11.005	3.61e-28	4.92e-27
UCK2	1567.11	-0.490385	0.0445708	-11.0024	3.72e-28	5.06e-27
UGGT1	5055.61	-0.416313	0.0378458	-11.0002	3.81e-28	5.18e-27
MYL9	37494.7	-0.464823	0.0422962	-10.9897	4.28e-28	5.82e-27
DPF2	1492.56	0.626697	0.0570397	10.987	4.41e-28	5.99e-27
FOSL1	6344	-0.519975	0.0473271	-10.9868	4.42e-28	6e-27
MZT1	613.495	-1.3207	0.120256	-10.9824	4.64e-28	6.29e-27
MAFG	1898.33	0.596872	0.0543582	10.9803	4.75e-28	6.43e-27
MANBA	455.97	0.949721	0.0865883	10.9682	5.43e-28	7.35e-27
STXBP1	1278.36	0.6912	0.0630819	10.9572	6.14e-28	8.3e-27
IDS	2838.29	0.446342	0.0407712	10.9475	6.83e-28	9.23e-27
ZNF530	147.835	-1.67563	0.153103	-10.9444	7.06e-28	9.53e-27
SREBF2	3936.48	-0.447041	0.0408631	-10.94	7.42e-28	1e-26
GPR1	979.969	0.763869	0.0698355	10.9381	7.58e-28	1.02e-26
BLOC1S2	1405.42	0.870598	0.0796566	10.9294	8.34e-28	1.12e-26
AFF3	880.096	0.656832	0.0601152	10.9262	8.64e-28	1.16e-26
TBC1D19	542.963	0.989374	0.0906331	10.9162	9.64e-28	1.3e-26
KIAA0664	1961.69	-0.637484	0.0584328	-10.9097	1.04e-27	1.39e-26
CCDC150	139.87	-1.47452	0.13528	-10.8998	1.16e-27	1.55e-26
LOC642846	174.08	-1.67975	0.154123	-10.8988	1.17e-27	1.56e-26
TAF15	3531.91	-0.463922	0.0426025	-10.8896	1.29e-27	1.73e-26
RGAG4	661.959	0.808401	0.0742765	10.8837	1.38e-27	1.84e-26
LMOD1	472.273	-1.28098	0.117714	-10.8822	1.4e-27	1.87e-26
CAD	3596.02	-0.629074	0.057829	-10.8782	1.46e-27	1.96e-26
SLC38A7	773.886	0.801564	0.0736904	10.8775	1.48e-27	1.97e-26
ZMYND8	1238.83	-0.688084	0.0633086	-10.8687	1.62e-27	2.17e-26
WDR5	1551.48	-0.593921	0.0546546	-10.8668	1.66e-27	2.21e-26
LY96	76.614	1.98309	0.182565	10.8624	1.74e-27	2.32e-26
RPA3	394.409	-1.06111	0.097695	-10.8614	1.76e-27	2.34e-26
SFXN1	1648.99	-0.641031	0.0590198	-10.8613	1.76e-27	2.34e-26
TSR1	1927.99	-0.531762	0.0489683	-10.8593	1.8e-27	2.39e-26
COQ2	297.334	-1.06979	0.0985367	-10.8568	1.85e-27	2.46e-26
PPP1R3C	622.467	1.19492	0.110099	10.8531	1.93e-27	2.56e-26
EXOSC8	703.895	-0.726673	0.0670251	-10.8418	2.18e-27	2.89e-26
CEP85	466.754	-1.06019	0.0977939	-10.8411	2.2e-27	2.91e-26
LZTS1	281.275	-1.25172	0.115483	-10.8391	2.25e-27	2.97e-26
SLC12A6	997.451	0.670748	0.0619003	10.8359	2.33e-27	3.07e-26
HOXB5	944.214	0.877331	0.0810277	10.8275	2.55e-27	3.37e-26
PRDX5	3180.27	0.503451	0.0465126	10.824	2.65e-27	3.5e-26
ITPK1	1318.47	-0.532424	0.0493039	-10.7988	3.49e-27	4.59e-26
CNRIP1	915.718	-0.893224	0.0827425	-10.7952	3.63e-27	4.77e-26
FGD5-AS1	3044.7	-0.60603	0.0561617	-10.7908	3.8e-27	5.01e-26
ANKRA2	352.662	1.14414	0.106081	10.7855	4.03e-27	5.3e-26
FGFR1	1015.34	0.65162	0.0604705	10.7758	4.48e-27	5.88e-26
HNRNPH3	4514.5	-0.621386	0.0576843	-10.7722	4.66e-27	6.11e-26
ADAMTS2	2855.11	0.7192	0.066779	10.7699	4.78e-27	6.26e-26
CENPP	85.3344	-1.91701	0.178076	-10.7651	5.03e-27	6.59e-26
LOC344887	90.2854	2.18459	0.203042	10.7593	5.36e-27	7.01e-26
SLC20A2	2900.63	-0.606748	0.0564004	-10.7579	5.44e-27	7.12e-26
PNN	2407.13	-0.733421	0.0681854	-10.7563	5.54e-27	7.24e-26
TMEM200B	288.919	-1.05905	0.0984956	-10.7523	5.78e-27	7.55e-26
LPPR4	75.1024	-2.13078	0.198321	-10.7441	6.32e-27	8.25e-26
GRWD1	1537.57	-0.628389	0.0584909	-10.7434	6.37e-27	8.3e-26
CCDC34	371.668	-0.988574	0.0920288	-10.742	6.46e-27	8.42e-26
SLC25A30	762.651	0.788236	0.0734396	10.7331	7.12e-27	9.26e-26
CDK2AP1	3526.71	-0.39176	0.0365075	-10.7309	7.28e-27	9.47e-26
RASSF1	1616.39	-0.758346	0.0706894	-10.7279	7.53e-27	9.79e-26
ACSL4	4187.21	-0.557403	0.0519647	-10.7266	7.64e-27	9.92e-26
UCN2	218.425	1.2434	0.115928	10.7256	7.72e-27	1e-25
SURF4	11578.2	-0.360878	0.0336502	-10.7244	7.82e-27	1.01e-25
THSD1	417.048	1.41733	0.132179	10.7228	7.95e-27	1.03e-25
GCC1	1006.59	0.80566	0.0751724	10.7175	8.43e-27	1.09e-25
INPPL1	4956.55	0.348242	0.0325027	10.7142	8.73e-27	1.13e-25
THOP1	1586.16	-0.547983	0.0511922	-10.7044	9.7e-27	1.25e-25
JDP2	571.881	1.03191	0.096427	10.7015	1e-26	1.29e-25
TNKS1BP1	4445.96	0.595704	0.0556846	10.6978	1.04e-26	1.34e-25
COL1A1	236289	-0.589468	0.0551034	-10.6975	1.05e-26	1.35e-25
ENPP1	457.043	-1.04896	0.0980679	-10.6962	1.06e-26	1.36e-25
TCEA1	2124.53	0.659791	0.0616839	10.6963	1.06e-26	1.36e-25
ITGA1	2102.93	-0.538921	0.0504019	-10.6925	1.1e-26	1.42e-25
ACTG2	420.692	-1.37663	0.128831	-10.6855	1.19e-26	1.53e-25
SEMA3D	76.2321	-2.32136	0.217243	-10.6855	1.19e-26	1.53e-25
PPIA	35595.3	-0.327189	0.0306202	-10.6854	1.19e-26	1.53e-25
KIF18A	362.437	-2.06588	0.193448	-10.6793	1.27e-26	1.63e-25
SDPR	2181.49	0.784498	0.0734597	10.6793	1.27e-26	1.63e-25
DUSP3	3360.48	0.40162	0.037617	10.6766	1.31e-26	1.68e-25
EREG	1984.38	1.20778	0.11314	10.6751	1.33e-26	1.7e-25
ARHGAP11B	68.4239	-2.07085	0.19404	-10.6723	1.37e-26	1.75e-25
YPEL5	1673.95	0.663883	0.0622536	10.6642	1.5e-26	1.91e-25
MYL12A	14114.4	-0.36495	0.0342434	-10.6575	1.61e-26	2.05e-25
ZCCHC24	1132.03	0.635339	0.0596486	10.6514	1.72e-26	2.19e-25
SRA1	1410.3	0.789725	0.0742138	10.6412	1.92e-26	2.44e-25
CCP110	485.874	-0.955663	0.0898252	-10.6391	1.96e-26	2.49e-25
HNRNPH1	7998.63	-0.525802	0.0494561	-10.6317	2.12e-26	2.7e-25
PPAT	508.993	-0.951484	0.0894989	-10.6312	2.13e-26	2.71e-25
GPT2	776.68	1.07306	0.100945	10.6301	2.16e-26	2.74e-25
SUMO2	3038.69	-0.662262	0.0623034	-10.6296	2.17e-26	2.75e-25
CTAGE5	641.198	0.831078	0.0782157	10.6255	2.27e-26	2.88e-25
CHAMP1	1730.91	-0.619023	0.0582676	-10.6238	2.31e-26	2.92e-25
HDAC2	2838.2	-0.43822	0.0412537	-10.6226	2.34e-26	2.96e-25
MRVI1	439.689	-1.37838	0.1298	-10.6193	2.42e-26	3.06e-25
KRT17	59.0179	2.67384	0.251814	10.6183	2.45e-26	3.09e-25
MAPRE3	364.95	1.00181	0.0943684	10.616	2.51e-26	3.17e-25
FLCN	1010.99	0.840484	0.0792277	10.6085	2.72e-26	3.43e-25
OIP5	130.831	-2.01277	0.189923	-10.5978	3.05e-26	3.84e-25
SHMT2	6345.17	0.636019	0.0600151	10.5977	3.06e-26	3.85e-25
FZD7	816.898	-0.654388	0.0617546	-10.5966	3.09e-26	3.89e-25
FAM214A	415.128	0.991081	0.0935447	10.5947	3.15e-26	3.96e-25
PKN3	157.046	-1.60085	0.151144	-10.5916	3.26e-26	4.1e-25
MAPKAPK3	972.079	0.729328	0.0689418	10.5789	3.73e-26	4.69e-25
KIAA1731	557.574	-0.851141	0.0805124	-10.5715	4.04e-26	5.06e-25
PLEKHG5	1268.16	0.621321	0.0587786	10.5705	4.08e-26	5.12e-25
PDLIM4	1271.55	0.636469	0.0603746	10.542	5.53e-26	6.93e-25
BCLAF1	4596.25	-0.632877	0.0600464	-10.5398	5.66e-26	7.09e-25
DNASE2	1019.82	0.644101	0.0612004	10.5245	6.66e-26	8.33e-25
C1orf174	574.86	-0.785453	0.0746902	-10.5161	7.28e-26	9.1e-25
NUP160	1461.85	-0.581615	0.0553476	-10.5084	7.9e-26	9.87e-25
NT5DC3	446.719	-0.994096	0.0946096	-10.5074	7.99e-26	9.97e-25
DDR2	3148.3	0.502225	0.0478453	10.4969	8.93e-26	1.11e-24
MICAL2	8951.1	0.360769	0.0343761	10.4948	9.13e-26	1.14e-24
2022-03-04	3411.08	-0.440822	0.0420043	-10.4947	9.14e-26	1.14e-24
VASP	4666.01	-0.375991	0.0358297	-10.4938	9.22e-26	1.15e-24
PFKL	3538.19	-0.564801	0.0538347	-10.4914	9.46e-26	1.18e-24
UHRF1BP1	678.846	0.870018	0.0829313	10.4908	9.52e-26	1.18e-24
CLCN3	2053.21	0.461889	0.0440656	10.4819	1.05e-25	1.3e-24
SDSL	199.679	1.39224	0.132849	10.4798	1.07e-25	1.33e-24
CDK4	2648.65	-0.623715	0.0595475	-10.4742	1.13e-25	1.41e-24
CES3	32.6888	2.90733	0.277762	10.467	1.23e-25	1.52e-24
GOT1	2070.2	0.834885	0.0797714	10.466	1.24e-25	1.53e-24
KDM4B	950.979	0.865283	0.0826785	10.4656	1.24e-25	1.54e-24
TEAD1	8744.57	-0.359151	0.0343264	-10.4628	1.28e-25	1.58e-24
DGCR8	1140.15	-0.569002	0.054414	-10.4569	1.36e-25	1.68e-24
U2AF2	5282.52	-0.419438	0.0401436	-10.4485	1.49e-25	1.84e-24
STAMBPL1	734.765	-0.968985	0.0927659	-10.4455	1.54e-25	1.89e-24
RNPS1	2828.72	-0.489703	0.0468864	-10.4445	1.55e-25	1.91e-24
HS6ST1	696.808	-0.712816	0.0683035	-10.436	1.7e-25	2.09e-24
RTKN2	38.1326	-2.76157	0.264632	-10.4355	1.71e-25	2.1e-24
SF3B4	3700.52	-0.492223	0.0471693	-10.4352	1.71e-25	2.1e-24
KANK1	1972.11	-0.560898	0.0537671	-10.432	1.77e-25	2.17e-24
GJD3	340.299	1.09696	0.105266	10.4208	1.99e-25	2.44e-24
NFKB1	1230.16	-0.658881	0.0632477	-10.4175	2.06e-25	2.53e-24
NIP7	1346.05	-0.598102	0.0574149	-10.4172	2.07e-25	2.53e-24
EZH1	867.309	0.688623	0.0661561	10.4091	2.25e-25	2.76e-24
ATP2B4	13286.1	0.338638	0.0325466	10.4047	2.36e-25	2.88e-24
C1orf63	786.98	0.742814	0.0714214	10.4004	2.47e-25	3.01e-24
NMT2	1410.66	-0.570477	0.0548813	-10.3947	2.62e-25	3.2e-24
PPP1R14B	3863.73	-0.496775	0.0477961	-10.3936	2.65e-25	3.23e-24
CXCL12	205.341	-1.36076	0.130937	-10.3925	2.68e-25	3.27e-24
ZNF207	4438.92	-0.380787	0.03665	-10.3898	2.76e-25	3.36e-24
FBXO10	536.755	0.843491	0.0812227	10.3849	2.9e-25	3.53e-24
SPATS2	1702.73	0.505861	0.0487179	10.3835	2.95e-25	3.59e-24
HNRNPL	5844.75	-0.568832	0.0548233	-10.3757	3.2e-25	3.89e-24
SLC7A6	2110.24	-0.511506	0.0493002	-10.3753	3.21e-25	3.9e-24
TMSB15A	66.7801	-2.1288	0.205476	-10.3604	3.76e-25	4.56e-24
SYNPO	820.24	0.698084	0.0674221	10.3539	4.02e-25	4.87e-24
NIN	2747.56	-0.533103	0.0514905	-10.3534	4.04e-25	4.89e-24
COL4A2	44756.4	-0.513431	0.0495932	-10.3529	4.06e-25	4.92e-24
GSN	6646.18	0.385209	0.0372506	10.341	4.6e-25	5.56e-24
C1orf135	105.946	-1.86855	0.180709	-10.3401	4.64e-25	5.61e-24
DNAJC8	2500.69	-0.476866	0.046128	-10.3379	4.75e-25	5.74e-24
CCNL2	2039.34	0.518444	0.05017	10.3337	4.96e-25	5.98e-24
SLC22A18	119.669	1.5931	0.154416	10.3169	5.91e-25	7.13e-24
KLF4	352.714	1.41104	0.136914	10.3061	6.61e-25	7.97e-24
URB2	667.158	-0.931999	0.0904358	-10.3056	6.64e-25	8e-24
PCGF5	2772.66	-0.673556	0.0653647	-10.3046	6.72e-25	8.08e-24
DOCK9	1266.49	0.592928	0.0575471	10.3034	6.8e-25	8.18e-24
AREG	71.7846	2.38353	0.231464	10.2976	7.22e-25	8.68e-24
RHEB	2020.24	-0.454128	0.044178	-10.2795	8.72e-25	1.05e-23
ETS1	5368.07	-0.415718	0.0404657	-10.2733	9.29e-25	1.11e-23
ZDHHC9	1427.5	0.531018	0.0517035	10.2705	9.58e-25	1.15e-23
CPSF6	2076.06	-0.528121	0.0514242	-10.2699	9.63e-25	1.15e-23
KLF6	10966.7	-0.403614	0.0393456	-10.2582	1.09e-24	1.3e-23
FAM46A	745.639	0.838815	0.0817851	10.2563	1.11e-24	1.33e-23
LTBR	3914.81	0.468406	0.0456707	10.2562	1.11e-24	1.33e-23
RPLP0P2	28.7789	2.90296	0.28307	10.2553	1.12e-24	1.34e-23
C1orf43	4149.26	0.433	0.0422473	10.2492	1.19e-24	1.42e-23
PIGW	288.562	-1.08871	0.10632	-10.24	1.31e-24	1.56e-23
GCNT1	1192.1	-0.546593	0.0533917	-10.2374	1.35e-24	1.61e-23
TCP1	7957.01	-0.35591	0.034799	-10.2276	1.49e-24	1.78e-23
WDR90	490.627	-0.934624	0.0914473	-10.2203	1.61e-24	1.91e-23
MID2	340.624	0.993437	0.0972639	10.2138	1.72e-24	2.04e-23
C22orf13	1896.79	-0.490529	0.0480649	-10.2055	1.87e-24	2.22e-23
RARG	533.966	0.779115	0.0763759	10.2011	1.96e-24	2.33e-23
NADSYN1	1336.89	0.664153	0.0651473	10.1946	2.1e-24	2.48e-23
ARSD	477.706	1.0196	0.100014	10.1946	2.1e-24	2.49e-23
ABCA12	13.9778	3.07841	0.302569	10.1742	2.58e-24	3.06e-23
EFEMP2	5173.6	-0.408183	0.0401297	-10.1716	2.66e-24	3.14e-23
CD46	4546.98	0.502613	0.0494183	10.1706	2.68e-24	3.17e-23
DDX54	1880.52	-0.523222	0.0514649	-10.1666	2.8e-24	3.3e-23
LOC81691	218.309	-1.56445	0.15389	-10.166	2.81e-24	3.32e-23
ARHGAP33	293.762	-1.25198	0.123198	-10.1623	2.92e-24	3.44e-23
TKT	11558.2	0.423723	0.0417469	10.1498	3.32e-24	3.91e-23
EML2	1138.05	0.635895	0.0626685	10.147	3.42e-24	4.03e-23
ARMC9	1006.78	0.612466	0.0603666	10.1458	3.46e-24	4.07e-23
BUD13	473.195	-0.938596	0.0925372	-10.1429	3.56e-24	4.19e-23
PBRM1	2340.11	-0.525203	0.0517807	-10.1428	3.57e-24	4.19e-23
TMEM156	903.418	0.784776	0.0773981	10.1395	3.69e-24	4.34e-23
CLK1	1129.58	0.758511	0.0748235	10.1373	3.77e-24	4.43e-23
HAS2	2984.64	-0.583919	0.0576168	-10.1345	3.88e-24	4.55e-23
NEK7	5427.25	-0.622062	0.0613947	-10.1322	3.98e-24	4.66e-23
JMY	175.311	1.4529	0.143461	10.1275	4.17e-24	4.88e-23
YWHAZ	19913.2	-0.356229	0.035193	-10.1222	4.41e-24	5.16e-23
TMEM123	4138.84	-0.799016	0.0789438	-10.1213	4.44e-24	5.2e-23
SNRNP40	750.372	-0.676608	0.066855	-10.1205	4.48e-24	5.23e-23
SH3TC1	807.527	1.13995	0.112674	10.1172	4.63e-24	5.41e-23
TUBE1	245.473	1.36089	0.134583	10.1119	4.89e-24	5.71e-23
PMM2	1719.87	-0.472947	0.0467792	-10.1102	4.98e-24	5.8e-23
CYP4F3	9.23078	3.06505	0.303393	10.1026	5.38e-24	6.27e-23
HADH	667.487	-0.734369	0.0726928	-10.1024	5.39e-24	6.28e-23
ACER2	173.187	1.84712	0.182912	10.0984	5.62e-24	6.53e-23
NOL6	3401.37	-0.465173	0.0460734	-10.0964	5.73e-24	6.66e-23
ATP11C	1416.05	-0.597703	0.0592258	-10.0919	6e-24	6.97e-23
SRRM1	2190.11	-0.750544	0.0744062	-10.0871	6.3e-24	7.31e-23
POLR1E	921.813	-0.709566	0.0703656	-10.084	6.5e-24	7.54e-23
NEDD9	3174.09	-0.466474	0.0462602	-10.0837	6.52e-24	7.56e-23
HYAL1	225.181	1.23315	0.122317	10.0816	6.67e-24	7.72e-23
RAB27B	114.674	1.55464	0.154231	10.0799	6.78e-24	7.85e-23
TSPAN31	693.503	0.804765	0.0799477	10.0661	7.8e-24	9.02e-23
RAC1	9878.13	-0.328588	0.0326738	-10.0566	8.59e-24	9.93e-23
RELT	294.839	-1.22208	0.121558	-10.0535	8.86e-24	1.02e-22
NUP37	547.237	-0.891064	0.0886426	-10.0523	8.97e-24	1.04e-22
API5	2704.82	-0.476117	0.0473751	-10.0499	9.19e-24	1.06e-22
C1orf144	7146.08	-0.378194	0.0376332	-10.0495	9.23e-24	1.06e-22
ECE1	8720.66	0.271652	0.0270585	10.0394	1.02e-23	1.18e-22
PPARA	758.368	0.833456	0.0830291	10.0381	1.04e-23	1.19e-22
RRAGC	962.248	0.653774	0.0651378	10.0368	1.05e-23	1.21e-22
NFATC2IP	1213.25	-0.600119	0.0598613	-10.0252	1.18e-23	1.36e-22
PDE4C	77.9792	2.5029	0.249811	10.0192	1.26e-23	1.44e-22
PCNXL2	502.682	0.836837	0.0835254	10.019	1.26e-23	1.44e-22
FAH	1756.31	0.555934	0.055541	10.0094	1.39e-23	1.59e-22
EXT1	3762.53	-0.394439	0.0394392	-10.0012	1.51e-23	1.73e-22
RCAN2	647.958	-0.8978	0.0897731	-10.0008	1.51e-23	1.73e-22
TFEB	215.971	1.22995	0.123019	9.99803	1.55e-23	1.78e-22
TPGS2	3765.66	-0.404997	0.0405297	-9.9926	1.64e-23	1.88e-22
PPP4R1	3051.97	-0.48485	0.0485221	-9.99234	1.65e-23	1.88e-22
RAVER1	1886.02	-0.699632	0.0700375	-9.98939	1.7e-23	1.94e-22
NIPAL3	5212.63	0.405505	0.0405944	9.9892	1.7e-23	1.94e-22
EFNB1	261.968	1.47619	0.147894	9.98145	1.84e-23	2.09e-22
SYNE1	2857.3	0.576628	0.0577737	9.98081	1.85e-23	2.11e-22
PLXNB3	222.583	1.36162	0.136511	9.97444	1.97e-23	2.24e-22
IL7R	453.465	-0.938181	0.0940868	-9.97144	2.03e-23	2.31e-22
STX2	2311.78	-0.476764	0.0478287	-9.96817	2.1e-23	2.39e-22
SAP130	995.536	-0.550373	0.0552191	-9.96707	2.12e-23	2.41e-22
PHLPP2	950.211	-0.639453	0.0641576	-9.9669	2.13e-23	2.42e-22
KLF9	1311.67	0.62249	0.0624925	9.96103	2.26e-23	2.56e-22
GAS6	4709.73	-0.345853	0.0347246	-9.95987	2.28e-23	2.59e-22
KDM4A	1355.32	0.7658	0.0768981	9.95863	2.31e-23	2.62e-22
WDR1	24510.5	-0.276328	0.0277772	-9.94801	2.57e-23	2.91e-22
JAK1	6360.31	0.336123	0.0337976	9.94515	2.65e-23	2.99e-22
KIAA0247	1241.49	0.773987	0.0779407	9.93045	3.07e-23	3.47e-22
IL10RB	1244.65	0.562728	0.0566734	9.92931	3.1e-23	3.51e-22
CCDC85A	502.42	-0.902971	0.0909813	-9.92479	3.25e-23	3.67e-22
CNTROB	1034.26	-0.717967	0.0723665	-9.92126	3.36e-23	3.79e-22
SYT7	31.1454	2.7668	0.278882	9.92103	3.37e-23	3.8e-22
HSPA2	282.041	-1.09694	0.110728	-9.9066	3.9e-23	4.39e-22
MRPL17	1762.98	-0.501561	0.0506336	-9.90571	3.93e-23	4.42e-22
SLC20A1	7801.52	0.340176	0.0343464	9.90425	3.99e-23	4.49e-22
HAUS2	802.078	-0.669901	0.0677641	-9.88578	4.8e-23	5.39e-22
EIF5B	4175.79	-0.398022	0.0402692	-9.88403	4.88e-23	5.48e-22
CEBPZ	1264.79	-0.566526	0.0573424	-9.8797	5.1e-23	5.72e-22
USP13	936.406	-0.961047	0.09744	-9.86297	6.02e-23	6.76e-22
SAMD9L	1237.63	0.80987	0.0821195	9.86209	6.08e-23	6.81e-22
PNPT1	887.054	-0.709186	0.0719403	-9.85799	6.33e-23	7.09e-22
IGDCC4	86.0802	1.95256	0.198144	9.85425	6.57e-23	7.35e-22
ATF4	9955.38	0.855474	0.086817	9.85376	6.6e-23	7.38e-22
MAST4	692.02	0.7562	0.0767529	9.8524	6.69e-23	7.48e-22
PHC2	4284.21	0.523012	0.0530986	9.84981	6.87e-23	7.67e-22
VPS8	791.647	0.70765	0.0719236	9.83891	7.65e-23	8.54e-22
ATP6V0A1	1407.71	0.617782	0.0628142	9.83507	7.95e-23	8.87e-22
NSUN2	3124.94	-0.392978	0.0399648	-9.83311	8.11e-23	9.03e-22
MFSD1	2385.79	0.560725	0.0570466	9.82924	8.43e-23	9.38e-22
PHYH	358.236	1.05864	0.107734	9.82643	8.66e-23	9.64e-22
C16orf72	2389.86	0.552722	0.0562768	9.82149	9.1e-23	1.01e-21
FAM98B	543.736	-0.76649	0.0780496	-9.82056	9.18e-23	1.02e-21
MTMR4	1090.36	-0.559613	0.057023	-9.81381	9.82e-23	1.09e-21
OSBPL3	2324.42	0.654196	0.0666682	9.8127	9.93e-23	1.1e-21
LOC100505633	42.193	2.36061	0.240707	9.80698	1.05e-22	1.17e-21
FAM21C	869.416	0.579792	0.0591626	9.79998	1.13e-22	1.25e-21
NCOA7	723.178	0.736515	0.0751783	9.7969	1.16e-22	1.29e-21
TEAD4	596.915	-0.874481	0.0893112	-9.79139	1.23e-22	1.36e-21
GSTO1	2885.59	0.703566	0.0719064	9.78446	1.31e-22	1.45e-21
RAVER2	175.099	-1.27599	0.130508	-9.77709	1.41e-22	1.56e-21
HAUS5	444.709	-1.0226	0.104622	-9.77422	1.45e-22	1.6e-21
CEP97	273.419	-0.982226	0.100516	-9.77189	1.49e-22	1.64e-21
SF1	5804.62	-0.435829	0.0446151	-9.76864	1.53e-22	1.69e-21
ADM	2087.51	-0.619173	0.0634405	-9.75991	1.67e-22	1.84e-21
CDH11	210.939	-1.31715	0.135	-9.75667	1.73e-22	1.9e-21
ANKRD42	146.624	1.32151	0.135485	9.75399	1.77e-22	1.95e-21
LSM3	982.547	-0.748046	0.0767228	-9.74998	1.84e-22	2.03e-21
C19orf48	1555.24	-0.925763	0.0949653	-9.74843	1.87e-22	2.06e-21
VDAC3	2241.23	-0.41427	0.0424961	-9.74842	1.87e-22	2.06e-21
CD274	830.762	-0.841732	0.0863871	-9.74372	1.96e-22	2.15e-21
LPCAT1	1414	-0.604285	0.0620205	-9.74332	1.97e-22	2.16e-21
ALCAM	20523.3	-0.534553	0.0549538	-9.72731	2.31e-22	2.53e-21
CSNK1A1	5663.81	0.471579	0.048498	9.72369	2.39e-22	2.62e-21
LGALS3BP	3992.57	0.421069	0.043348	9.71368	2.64e-22	2.89e-21
PIDD	799.843	1.0393	0.107021	9.71115	2.7e-22	2.96e-21
CEP72	147.051	-1.41023	0.145291	-9.70627	2.84e-22	3.1e-21
NISCH	1418.7	0.541979	0.0558434	9.70533	2.86e-22	3.13e-21
COL3A1	25128.3	-0.563721	0.0581218	-9.69897	3.05e-22	3.32e-21
CDV3	7839.42	-0.40556	0.0418265	-9.69624	3.13e-22	3.41e-21
KIRREL3	222.478	-1.2629	0.130283	-9.69351	3.21e-22	3.5e-21
SNHG5	2100.81	0.717617	0.0740863	9.68623	3.45e-22	3.76e-21
2022-09-07	5053.39	-0.41745	0.0431076	-9.68389	3.53e-22	3.84e-21
PACSIN3	1593.23	-0.548707	0.0566747	-9.68169	3.61e-22	3.92e-21
AKAP8L	1161.48	0.722811	0.0746676	9.68038	3.65e-22	3.97e-21
SRPX2	1079.66	0.690724	0.0713918	9.67512	3.85e-22	4.18e-21
HSPA14	419.527	-0.85874	0.0887593	-9.67493	3.85e-22	4.18e-21
ZC3H7A	2203.45	-0.404057	0.0417826	-9.67045	4.03e-22	4.37e-21
SCN2A	160.685	1.40412	0.145209	9.66964	4.06e-22	4.4e-21
ACAD9	1195.99	-0.525742	0.0543741	-9.66898	4.08e-22	4.42e-21
C16orf80	779.754	-0.727576	0.0753069	-9.66147	4.4e-22	4.76e-21
PWP2	849.984	-0.75389	0.0780579	-9.65809	4.54e-22	4.91e-21
RPL23AP82	601.519	0.847105	0.0877364	9.65512	4.68e-22	5.05e-21
ZNF337	558.852	0.827759	0.0857611	9.65191	4.82e-22	5.21e-21
SRSF4	1600.21	-0.60593	0.0628796	-9.63635	5.62e-22	6.06e-21
C22orf23	363.633	0.859855	0.0892907	9.62984	5.98e-22	6.45e-21
PTGR1	935.146	0.695196	0.0722248	9.62545	6.24e-22	6.73e-21
CCDC90B	1205.75	0.587135	0.0611508	9.60144	7.88e-22	8.49e-21
TEP1	1192.11	0.661977	0.0689705	9.59798	8.15e-22	8.78e-21
IFI35	314.459	0.98235	0.102369	9.59614	8.3e-22	8.93e-21
TRPC4	452.367	-0.876472	0.09135	-9.59465	8.42e-22	9.05e-21
BCL2L1	11250.5	0.470232	0.0490161	9.59343	8.52e-22	9.15e-21
COBLL1	1514.44	-0.490868	0.0512292	-9.58179	9.54e-22	1.02e-20
NEGR1	1533.26	-0.870011	0.0908177	-9.57976	9.73e-22	1.04e-20
DLC1	8354.16	-0.293415	0.0306515	-9.57263	1.04e-21	1.12e-20
RBM25	2636.81	-0.509567	0.053245	-9.57024	1.07e-21	1.14e-20
AAAS	1142.04	-0.50319	0.0526265	-9.56153	1.16e-21	1.24e-20
NOL11	1252.92	-0.598351	0.0626116	-9.55655	1.22e-21	1.3e-20
PLK2	1242.91	0.868112	0.0908632	9.55406	1.25e-21	1.33e-20
TRANK1	284.174	1.16106	0.12153	9.55368	1.25e-21	1.34e-20
TTC17	1786.48	0.427939	0.0448133	9.54938	1.3e-21	1.39e-20
2022-09-10	2665.53	-0.509179	0.0533247	-9.54865	1.31e-21	1.4e-20
TOB1	1267.35	0.985624	0.103229	9.54791	1.32e-21	1.41e-20
PCNA	3120.6	-0.616861	0.0646189	-9.54614	1.35e-21	1.43e-20
SEH1L	1439.78	-0.63511	0.0665691	-9.5406	1.42e-21	1.51e-20
AZI1	359.761	-0.955702	0.100251	-9.5331	1.53e-21	1.62e-20
WLS	2554.3	0.493093	0.0517263	9.53273	1.53e-21	1.63e-20
GOLGA8A	448.158	0.826342	0.0866877	9.5324	1.54e-21	1.63e-20
ADAMTS4	357.102	1.0087	0.105837	9.5307	1.56e-21	1.66e-20
SEC23A	6922.06	-0.349429	0.0366678	-9.5296	1.58e-21	1.68e-20
TTYH3	3572.74	0.530758	0.0557032	9.52832	1.6e-21	1.7e-20
TMEM2	4488.03	-0.338933	0.0356324	-9.51194	1.87e-21	1.98e-20
SPARC	62080.6	-0.264144	0.0277713	-9.51141	1.88e-21	1.99e-20
LOC100131564	145.861	1.31072	0.138028	9.49601	2.18e-21	2.31e-20
TNFSF4	1419.53	0.731618	0.0770828	9.49132	2.28e-21	2.41e-20
GPR108	816.268	0.640987	0.067536	9.49105	2.29e-21	2.42e-20
EML4	1677.53	-0.543259	0.0572687	-9.48615	2.4e-21	2.53e-20
SF3B3	6058.48	-0.361723	0.0381358	-9.48511	2.42e-21	2.56e-20
PGLS	1110.87	0.612728	0.0646433	9.47861	2.58e-21	2.72e-20
SCAMP3	2631.63	0.373395	0.0394207	9.47205	2.74e-21	2.89e-20
CARD14	40.9675	2.15977	0.228101	9.46851	2.84e-21	2.99e-20
C12orf32	564.41	-1.00607	0.106264	-9.46756	2.86e-21	3.02e-20
ATP10A	699.218	-0.854086	0.0902275	-9.46592	2.91e-21	3.06e-20
ULK1	942.177	0.886131	0.0936665	9.46049	3.07e-21	3.22e-20
C5orf34	124.912	-1.58397	0.167448	-9.45947	3.1e-21	3.25e-20
UBTD1	255.281	0.95457	0.100917	9.45901	3.11e-21	3.26e-20
PCSK7	3411.89	-0.648811	0.0686058	-9.45709	3.17e-21	3.32e-20
MORF4L2	10814.2	-0.244806	0.0258912	-9.45519	3.22e-21	3.38e-20
COPS3	1853.81	-0.476907	0.0504693	-9.44946	3.41e-21	3.57e-20
ALDH3B1	897.112	0.782845	0.0828692	9.44675	3.5e-21	3.66e-20
LSM5	646.407	-0.777077	0.0822618	-9.44639	3.51e-21	3.67e-20
SNRPF	949.903	-0.625093	0.0661744	-9.44616	3.52e-21	3.68e-20
KCTD9	3282.51	-0.39742	0.0420739	-9.44578	3.53e-21	3.69e-20
PHACTR4	1051.52	-0.560255	0.0593429	-9.44097	3.69e-21	3.86e-20
NPTN	4141.69	-0.348169	0.0368824	-9.43996	3.73e-21	3.89e-20
PROCR	846.976	0.648003	0.0686657	9.43706	3.83e-21	4e-20
GOLIM4	3273.78	-0.545909	0.0578969	-9.429	4.14e-21	4.32e-20
CDC42	8181.14	-0.300663	0.031898	-9.42578	4.27e-21	4.45e-20
TMEM8B	254.081	0.943565	0.100194	9.41742	4.62e-21	4.81e-20
TMEM63B	1101.39	0.663757	0.0704909	9.41621	4.68e-21	4.87e-20
TPRKB	339.651	-0.874333	0.0928863	-9.41294	4.82e-21	5.02e-20
DNAL4	199.544	1.08927	0.115738	9.41156	4.89e-21	5.08e-20
EGR1	1526.74	-1.22412	0.130116	-9.40795	5.06e-21	5.25e-20
TREX1	229.947	-1.14315	0.12156	-9.40398	5.25e-21	5.45e-20
TBC1D2	4478.87	0.903406	0.0960722	9.4034	5.28e-21	5.48e-20
MARK4	842.494	0.616076	0.0655498	9.3986	5.53e-21	5.73e-20
TNFAIP8L1	302.466	-1.10629	0.117786	-9.39241	5.86e-21	6.07e-20
CCDC137	1156.69	-0.514549	0.0548036	-9.38897	6.06e-21	6.27e-20
DLEU2	70.8488	-1.89201	0.20154	-9.38775	6.13e-21	6.34e-20
BCL7B	1518.02	-0.485394	0.051721	-9.38484	6.3e-21	6.51e-20
PPP2R5C	1787.18	-0.480647	0.0512515	-9.3782	6.71e-21	6.93e-20
TMEM150A	398.148	0.825869	0.0880822	9.37612	6.84e-21	7.07e-20
LOC642852	1637.16	0.778981	0.0831047	9.37349	7.02e-21	7.24e-20
DAZAP2	3264.72	-0.327117	0.0349022	-9.37241	7.09e-21	7.31e-20
PDGFC	1719.51	0.539234	0.0575506	9.36974	7.27e-21	7.49e-20
BBS1	437.641	0.910702	0.0972679	9.36282	7.76e-21	7.99e-20
SGPL1	1148.75	0.616833	0.0659415	9.35425	8.42e-21	8.66e-20
DDX23	2728.84	-0.415302	0.0443985	-9.35398	8.44e-21	8.68e-20
GSPT1	4992.31	-0.333597	0.0356865	-9.34801	8.93e-21	9.18e-20
MAGI1	580.384	-0.74524	0.0797518	-9.34449	9.23e-21	9.48e-20
XPO4	1087.11	-0.538772	0.0576601	-9.34392	9.28e-21	9.53e-20
MB21D2	629.7	-0.716272	0.0766618	-9.34327	9.34e-21	9.58e-20
NR1D2	701.212	-0.872417	0.0934097	-9.33968	9.66e-21	9.9e-20
NFIL3	1269.71	0.589531	0.0631558	9.33454	1.01e-20	1.04e-19
NF2	2676.63	-0.488228	0.0523114	-9.33312	1.03e-20	1.05e-19
RHOQ	1281.97	0.591715	0.063401	9.33289	1.03e-20	1.05e-19
XRCC1	1091.14	-0.60845	0.0652137	-9.33009	1.06e-20	1.08e-19
HAUS7	504.342	-0.954124	0.102322	-9.32476	1.11e-20	1.14e-19
NTM	586.592	0.894294	0.0959465	9.32076	1.16e-20	1.18e-19
HSPH1	3892.81	-0.593601	0.0636903	-9.32011	1.16e-20	1.19e-19
PHF20	1917.46	0.468043	0.0502793	9.30887	1.29e-20	1.32e-19
ZNF425	96.4411	1.71026	0.183745	9.30778	1.31e-20	1.33e-19
TRIO	10686.3	-0.290884	0.0312658	-9.30358	1.36e-20	1.38e-19
TSPYL2	725.096	0.760063	0.0817097	9.302	1.38e-20	1.4e-19
AHCYL2	239.967	0.986244	0.106033	9.30132	1.39e-20	1.41e-19
RASSF7	362.771	-1.06683	0.114697	-9.30135	1.39e-20	1.41e-19
ZMYM2	604.413	0.774701	0.0833185	9.29807	1.43e-20	1.45e-19
GGCT	605.507	-0.712392	0.0766205	-9.29766	1.44e-20	1.46e-19
AFG3L1P	356.979	-0.95693	0.103021	-9.28868	1.56e-20	1.58e-19
PNPLA3	436.734	1.22842	0.13226	9.28796	1.57e-20	1.59e-19
DSTN	14030.8	-0.299303	0.0322279	-9.28706	1.59e-20	1.61e-19
ATL2	487.297	-0.781599	0.0841949	-9.28321	1.64e-20	1.67e-19
LYPLA2	1980.14	0.451988	0.0487201	9.27723	1.74e-20	1.76e-19
ATHL1	625.065	0.767673	0.0827836	9.27326	1.81e-20	1.83e-19
NIF3L1	513.212	-0.924544	0.0997437	-9.2692	1.88e-20	1.9e-19
RRS1	804.467	-0.648406	0.069996	-9.26348	1.98e-20	2e-19
RBBP4	1288.72	-0.524349	0.0566067	-9.26303	1.99e-20	2.01e-19
TGIF1	644.033	0.864312	0.0933152	9.26228	2e-20	2.02e-19
AMIGO2	3533.34	0.477922	0.0517453	9.23603	2.56e-20	2.58e-19
B3GALT2	345.276	-1.87826	0.203403	-9.23419	2.6e-20	2.62e-19
KRT14	80.6687	-1.96567	0.213108	-9.22385	2.87e-20	2.89e-19
PRMT1	3104.54	-0.437211	0.0474199	-9.22	2.97e-20	2.99e-19
KHNYN	1666.99	0.426814	0.0463041	9.21764	3.04e-20	3.05e-19
HTATIP2	1246.63	0.509166	0.0552723	9.21196	3.2e-20	3.22e-19
AP1G2	710.8	0.684724	0.0743394	9.21077	3.24e-20	3.25e-19
CALCOCO2	4288.17	0.375096	0.0407534	9.20403	3.45e-20	3.46e-19
APLP2	18977.5	-0.263142	0.0286389	-9.18826	3.99e-20	4e-19
TBRG1	1267.22	0.509097	0.0554227	9.1857	4.09e-20	4.1e-19
DCUN1D3	589.866	0.824625	0.0897866	9.18428	4.14e-20	4.15e-19
LTBP1	21207.4	0.366552	0.0399173	9.1828	4.2e-20	4.2e-19
AMD1	2807.45	-0.478651	0.0521351	-9.18097	4.27e-20	4.27e-19
ALDH16A1	545.049	-0.997524	0.108681	-9.17847	4.37e-20	4.37e-19
CNIH3	48.1706	2.09389	0.228349	9.16969	4.74e-20	4.74e-19
SERINC2	2457.07	0.489924	0.0534308	9.16932	4.76e-20	4.75e-19
SNRK	1138.19	0.616653	0.0672672	9.16723	4.85e-20	4.84e-19
SHPK	548.596	-0.719758	0.0785252	-9.16595	4.91e-20	4.9e-19
SERAC1	572.465	-0.768454	0.083849	-9.16474	4.97e-20	4.95e-19
PLEKHA5	451.697	0.78565	0.0857704	9.15992	5.19e-20	5.17e-19
XRN2	3100.09	-0.385166	0.0420677	-9.15586	5.39e-20	5.37e-19
LOC100192378	84.6625	-1.67152	0.182758	-9.14609	5.9e-20	5.87e-19
MYO5A	3290.61	0.338406	0.0370062	9.14459	5.99e-20	5.95e-19
TMEM214	4566.45	-0.393872	0.0430809	-9.14263	6.1e-20	6.06e-19
TARDBP	4371.69	-0.46866	0.0512629	-9.14227	6.12e-20	6.07e-19
EHD3	1051.22	0.601298	0.0657887	9.13985	6.25e-20	6.21e-19
MAGOHB	457.063	-0.858309	0.0939154	-9.13917	6.29e-20	6.24e-19
ARHGAP19	330.08	-1.12198	0.122897	-9.12942	6.89e-20	6.83e-19
LMBR1L	656.436	0.735563	0.0805834	9.12797	6.98e-20	6.91e-19
GNL3	2431.52	-0.405357	0.0444841	-9.11242	8.06e-20	7.98e-19
BLCAP	2202.89	0.439236	0.0482053	9.11178	8.1e-20	8.02e-19
PLCE1	182.459	-1.2262	0.134637	-9.10745	8.43e-20	8.34e-19
HYLS1	192.556	-1.26151	0.138549	-9.10515	8.61e-20	8.51e-19
TP53	1012.11	-0.526961	0.0578813	-9.10416	8.69e-20	8.58e-19
OSMR	3816.62	0.371592	0.0408302	9.10092	8.96e-20	8.84e-19
CLSTN3	452.257	0.774394	0.0851397	9.09557	9.41e-20	9.28e-19
2022-09-02	13043.7	-0.295647	0.0325087	-9.0944	9.51e-20	9.37e-19
TSPYL4	1281.74	-0.563329	0.061946	-9.09387	9.56e-20	9.41e-19
C1orf21	207.527	-1.15957	0.127516	-9.09355	9.59e-20	9.44e-19
MICAL1	2367.55	0.443347	0.0487718	9.09024	9.88e-20	9.72e-19
SBDSP1	1441.79	-0.514764	0.0566776	-9.08232	1.06e-19	1.04e-18
HIST1H2BK	637.757	0.739186	0.0814239	9.07825	1.1e-19	1.08e-18
MGST1	5255.97	0.422041	0.0465111	9.074	1.15e-19	1.13e-18
AMZ2	1589.89	0.467976	0.0516115	9.06727	1.22e-19	1.2e-18
NXT1	290.644	-0.886953	0.0978484	-9.06456	1.25e-19	1.23e-18
WDFY1	2376.37	-0.499665	0.0551477	-9.06048	1.3e-19	1.27e-18
PALB2	420.429	-0.810012	0.0894088	-9.05964	1.31e-19	1.28e-18
TMBIM1	8685.68	0.351966	0.0388675	9.05555	1.36e-19	1.33e-18
GFPT1	4781.69	0.521946	0.0576815	9.04876	1.45e-19	1.41e-18
NETO2	1035.26	-0.581877	0.064314	-9.04744	1.46e-19	1.43e-18
VAC14	1590.7	0.424614	0.0469332	9.0472	1.47e-19	1.43e-18
PDXP	433.082	-0.905851	0.100134	-9.04634	1.48e-19	1.44e-18
TMEM237	802.616	-0.65343	0.072242	-9.04502	1.5e-19	1.46e-18
RNF19B	572.706	0.951485	0.105239	9.04116	1.55e-19	1.51e-18
SLC17A9	1488.92	-0.690514	0.0764216	-9.03558	1.63e-19	1.59e-18
GPX3	602.892	0.841907	0.0932831	9.02529	1.79e-19	1.75e-18
CSF1	1131.76	0.699108	0.0774661	9.02469	1.8e-19	1.75e-18
EIF2S2	5039.67	0.477979	0.0529645	9.02451	1.8e-19	1.76e-18
PDAP1	3847.68	-0.41366	0.0458514	-9.02176	1.85e-19	1.8e-18
AGTR1	1513.41	-0.646505	0.0717269	-9.01342	2e-19	1.94e-18
TRIB2	303.056	0.829328	0.0920681	9.00777	2.1e-19	2.04e-18
WRAP53	485.983	-0.740232	0.0821804	-9.00741	2.11e-19	2.05e-18
RAB1B	6902.83	-0.379818	0.042193	-9.00193	2.22e-19	2.15e-18
GPRIN1	300.901	-0.946491	0.105217	-8.99558	2.35e-19	2.28e-18
IRF9	695.642	0.835666	0.0929168	8.99371	2.39e-19	2.32e-18
FOPNL	877.16	-0.54825	0.0609731	-8.99168	2.43e-19	2.36e-18
PARP14	612.165	0.822131	0.0914591	8.98905	2.49e-19	2.41e-18
OLFML3	1344.28	-0.555857	0.0618472	-8.98759	2.53e-19	2.44e-18
TMCO3	3883.86	-0.321801	0.0358186	-8.9842	2.61e-19	2.52e-18
PCNX	2099.92	0.380134	0.042314	8.98365	2.62e-19	2.53e-18
CAPZB	8657.91	-0.265702	0.0295808	-8.98224	2.65e-19	2.56e-18
GPR137C	99.1558	-1.87767	0.209151	-8.97756	2.77e-19	2.67e-18
LOC647979	6705.9	0.435255	0.0485127	8.97198	2.91e-19	2.81e-18
RBM17	1341.66	-0.578142	0.0644705	-8.96755	3.03e-19	2.92e-18
VOPP1	2615.18	-0.42463	0.0473604	-8.96593	3.08e-19	2.96e-18
TEK	345.07	-0.891788	0.0994974	-8.96292	3.16e-19	3.04e-18
TCTEX1D4	53.7913	2.1643	0.241521	8.96113	3.21e-19	3.09e-18
ST7	796.135	-0.593722	0.0662715	-8.95894	3.28e-19	3.15e-18
SVIL	1617.36	0.433627	0.0484236	8.95487	3.4e-19	3.27e-18
LAMP1	10262.3	0.22813	0.0254761	8.95469	3.41e-19	3.27e-18
ME1	332.06	0.847899	0.0947267	8.95101	3.52e-19	3.38e-18
PLEKHG3	143.198	-1.37845	0.154057	-8.94764	3.63e-19	3.48e-18
ATOH8	407.007	-0.873265	0.0976126	-8.94623	3.68e-19	3.52e-18
LIF	1054.1	0.786836	0.0879957	8.94175	3.83e-19	3.67e-18
GREB1	27.9847	2.57234	0.287816	8.93745	3.98e-19	3.81e-18
PPIH	456.576	-0.926898	0.103713	-8.9371	4e-19	3.82e-18
FABP4	213.091	-1.09634	0.122715	-8.93398	4.11e-19	3.93e-18
STC2	33029.2	0.494162	0.0553641	8.92569	4.43e-19	4.23e-18
PARP10	615.404	0.695113	0.0779559	8.91675	4.8e-19	4.58e-18
VPS39	2016.48	0.508647	0.0570492	8.91594	4.84e-19	4.62e-18
ZFYVE26	1222.48	0.515604	0.057857	8.9117	5.03e-19	4.79e-18
EPSTI1	162.452	1.18221	0.13269	8.90954	5.12e-19	4.88e-18
BHMT2	532.844	0.647703	0.0727059	8.90854	5.17e-19	4.93e-18
UBE2I	2480.7	-0.411085	0.0461573	-8.90617	5.28e-19	5.03e-18
NRF1	324.8	-0.922917	0.103642	-8.90488	5.34e-19	5.08e-18
PPP5C	2464.58	-0.409743	0.0460159	-8.90437	5.37e-19	5.1e-18
LRRC59	11246.5	-0.30876	0.0346957	-8.89911	5.63e-19	5.35e-18
SERTAD1	1153.95	0.727865	0.0819612	8.8806	6.65e-19	6.31e-18
STAG1	1165.06	-0.647569	0.0729487	-8.87706	6.87e-19	6.52e-18
ESAM	482.188	0.759701	0.0855996	8.87506	6.99e-19	6.63e-18
PDIA3	14647.6	-0.299508	0.033752	-8.87377	7.07e-19	6.7e-18
GNPDA1	728.052	0.712371	0.0803217	8.86898	7.38e-19	6.99e-18
CD55	1414.44	0.604602	0.0681912	8.86627	7.56e-19	7.16e-18
FARSB	2315.11	-0.407604	0.0460002	-8.8609	7.94e-19	7.51e-18
ARVCF	84.3271	1.76293	0.199162	8.85171	8.62e-19	8.15e-18
C9orf91	323.291	1.02177	0.115473	8.84858	8.86e-19	8.37e-18
FABP5	388.327	-0.805402	0.0910201	-8.84861	8.86e-19	8.37e-18
PDCD4	724.355	0.735439	0.0831187	8.84805	8.91e-19	8.41e-18
SIN3B	1711.73	0.506367	0.0572432	8.84588	9.08e-19	8.57e-18
ITGA4	3016.44	-0.48378	0.0547127	-8.84218	9.39e-19	8.85e-18
LEPRE1	3284.37	-0.351525	0.0397587	-8.84146	9.45e-19	8.9e-18
TTI1	847.027	-0.622462	0.0704553	-8.83484	1e-18	9.44e-18
ZNF558	302.844	0.923352	0.104519	8.8343	1.01e-18	9.48e-18
SHC3	349.526	1.23459	0.139843	8.82842	1.06e-18	9.99e-18
APH1B	852.256	0.593034	0.0671888	8.82638	1.08e-18	1.02e-17
LRP8	564.981	-0.818656	0.0927685	-8.82472	1.1e-18	1.03e-17
FHL2	8499.9	0.593617	0.067284	8.82255	1.12e-18	1.05e-17
CAMK1G	36.2729	2.31394	0.26229	8.82206	1.12e-18	1.05e-17
NRIP1	1140.17	-0.520779	0.0590814	-8.8146	1.2e-18	1.13e-17
THBS1	79118	-0.960376	0.108979	-8.81245	1.22e-18	1.15e-17
PRPF31	1712.48	-0.453198	0.0514513	-8.80829	1.27e-18	1.19e-17
EIF1B	1004.24	0.736532	0.0836385	8.80614	1.3e-18	1.21e-17
CHML	1184.3	-0.810854	0.0921757	-8.79682	1.41e-18	1.32e-17
FAM122B	651.151	-0.710691	0.0808718	-8.78788	1.52e-18	1.43e-17
TNFRSF10A	145.041	1.67968	0.191153	8.78707	1.54e-18	1.43e-17
PNPLA6	2744.13	0.314421	0.0358001	8.78269	1.6e-18	1.49e-17
NUDT1	530.377	-0.905203	0.103109	-8.77911	1.65e-18	1.54e-17
CARD6	784.318	0.633682	0.0721898	8.778	1.66e-18	1.55e-17
TIPIN	231.368	-1.05677	0.120439	-8.77435	1.72e-18	1.6e-17
TRIM13	415.997	0.726143	0.0827599	8.77409	1.72e-18	1.61e-17
ENY2	1110.97	-0.453262	0.0517223	-8.76337	1.89e-18	1.76e-17
SDC2	1668.62	-0.514453	0.0587098	-8.76264	1.91e-18	1.78e-17
CASP1	272.527	0.959325	0.109574	8.75502	2.04e-18	1.9e-17
EED	457.707	-0.751098	0.0857976	-8.7543	2.05e-18	1.91e-17
PIGK	1717.5	-0.540412	0.061778	-8.74765	2.18e-18	2.02e-17
DYNC2H1	774.172	0.676178	0.0773297	8.74409	2.25e-18	2.09e-17
EXOSC6	406.321	-0.757736	0.0866597	-8.74381	2.25e-18	2.09e-17
FAM20B	1835.62	-0.526091	0.0601777	-8.74228	2.28e-18	2.12e-17
CCT4	7197.92	-0.352856	0.0403718	-8.74018	2.33e-18	2.16e-17
EEF1A1	193328	0.289949	0.0331799	8.73868	2.36e-18	2.18e-17
MPP5	2626.95	-0.459897	0.0526491	-8.73514	2.43e-18	2.25e-17
SETD8	1454.46	-0.489676	0.0560947	-8.72945	2.56e-18	2.37e-17
LZTR1	2122.05	0.371845	0.0425982	8.72913	2.57e-18	2.37e-17
OPLAH	263.721	1.02367	0.117338	8.72403	2.68e-18	2.48e-17
ROCK2	2827.35	-0.448219	0.0513894	-8.72201	2.73e-18	2.52e-17
AP1S1	2316.79	0.41767	0.0479116	8.71752	2.84e-18	2.62e-17
CBR3	163.907	-1.29709	0.148791	-8.71753	2.84e-18	2.62e-17
NFE2L1	11466.2	0.259526	0.0297917	8.71135	3e-18	2.77e-17
NEXN	4834.05	-0.613454	0.0704451	-8.70826	3.09e-18	2.84e-17
PRKCD	1345.48	0.598053	0.0687136	8.70357	3.22e-18	2.96e-17
SMTN	7681.43	-0.445202	0.0511654	-8.70123	3.28e-18	3.02e-17
SEC24D	6807.78	-0.320216	0.0368265	-8.69526	3.46e-18	3.18e-17
EIF4A3	1923.1	-0.415556	0.0477994	-8.69375	3.51e-18	3.22e-17
SETD2	2400.66	-0.476922	0.0548578	-8.69379	3.51e-18	3.22e-17
NDOR1	1233.64	-0.533578	0.0614157	-8.68797	3.69e-18	3.39e-17
SUCLG2	1668.69	-0.464489	0.0534898	-8.68369	3.83e-18	3.52e-17
GLUL	2452.74	-0.353909	0.0407663	-8.68141	3.91e-18	3.59e-17
ITGB1	62006.8	-0.278415	0.0320828	-8.678	4.03e-18	3.69e-17
EIF1	13474	0.492677	0.0567839	8.67635	4.09e-18	3.74e-17
CACNA1C	213.455	1.09637	0.126395	8.67411	4.17e-18	3.82e-17
PAMR1	2903.66	0.457321	0.052756	8.66861	4.37e-18	4e-17
MGAT2	1846.53	-0.557331	0.064321	-8.66483	4.52e-18	4.14e-17
LONP1	1596.96	0.586376	0.0676949	8.66204	4.63e-18	4.24e-17
IRF2BPL	631.263	0.78515	0.0907056	8.65603	4.88e-18	4.46e-17
EPRS	7640.78	0.454572	0.0525479	8.65061	5.12e-18	4.68e-17
TCHP	942.466	-0.50885	0.0588274	-8.64987	5.16e-18	4.7e-17
CBFB	1177.35	-0.709596	0.082067	-8.64655	5.31e-18	4.84e-17
ATP6AP2	3380.71	0.340831	0.0394238	8.64531	5.37e-18	4.89e-17
ASCC3	5414.92	0.388226	0.0449365	8.63943	5.65e-18	5.15e-17
SRRM2	17247.3	-0.289351	0.0335145	-8.63362	5.94e-18	5.41e-17
KIF3C	1019.47	0.585411	0.0678557	8.6273	6.28e-18	5.72e-17
BTBD19	225.184	1.04242	0.120886	8.62312	6.52e-18	5.92e-17
SIPA1L2	384.372	0.793591	0.0920384	8.62239	6.56e-18	5.96e-17
SENP1	543.989	-0.636369	0.0738324	-8.61911	6.75e-18	6.13e-17
SRP72	4340.44	-0.282898	0.0328222	-8.61911	6.75e-18	6.13e-17
RFXANK	658.086	0.649878	0.0754084	8.61811	6.81e-18	6.18e-17
MYO10	4705.44	-0.326362	0.0378754	-8.61673	6.89e-18	6.25e-17
SH3BP5L	2186.75	0.631975	0.0733559	8.61518	6.98e-18	6.33e-17
CMC2	526.528	-0.724263	0.084089	-8.61306	7.11e-18	6.44e-17
TRNP1	2419.29	0.408025	0.0473738	8.61288	7.12e-18	6.45e-17
RTCD1	1566.39	0.424687	0.0493159	8.61156	7.21e-18	6.52e-17
HIST1H2AC	130.395	1.28155	0.148931	8.605	7.63e-18	6.9e-17
CTCF	1211.11	-0.494212	0.0574415	-8.60374	7.72e-18	6.97e-17
ARFGEF2	2446.09	0.371129	0.0431406	8.60278	7.78e-18	7.03e-17
SRCAP	3688.89	-0.351764	0.0408902	-8.60265	7.79e-18	7.03e-17
GRK6	874.256	-0.774651	0.0900565	-8.60184	7.85e-18	7.08e-17
SUZ12	1003.85	-0.697358	0.081072	-8.60172	7.85e-18	7.08e-17
SCAF4	1129.49	-0.584925	0.0680043	-8.6013	7.88e-18	7.1e-17
C11orf24	2784.94	-0.406842	0.0473048	-8.60042	7.94e-18	7.15e-17
TXNRD1	15850.6	0.696301	0.0809842	8.59799	8.11e-18	7.3e-17
LINC00341	309.826	0.894977	0.104169	8.59161	8.58e-18	7.71e-17
TMEM159	298.196	1.05305	0.122585	8.59043	8.66e-18	7.79e-17
ASTN2	114.601	1.3963	0.162552	8.58992	8.7e-18	7.82e-17
NAT10	1567.34	-0.441126	0.0513813	-8.58534	9.06e-18	8.13e-17
STXBP6	118.2	-1.47631	0.171974	-8.58451	9.12e-18	8.19e-17
AFF1	1994.7	0.402645	0.0469156	8.58232	9.3e-18	8.34e-17
IQCE	498.134	0.733823	0.0855475	8.57796	9.66e-18	8.66e-17
KIAA0556	757.476	0.561872	0.0655223	8.57529	9.88e-18	8.86e-17
TNFAIP8L3	444.441	1.02179	0.119197	8.57226	1.01e-17	9.09e-17
NOLC1	3194.66	-0.425058	0.0495913	-8.57121	1.02e-17	9.17e-17
OAF	206.535	1.00869	0.117686	8.57104	1.03e-17	9.17e-17
NUP43	1059.88	-0.533845	0.0623041	-8.56838	1.05e-17	9.38e-17
PARP3	750.052	0.597226	0.069717	8.56643	1.07e-17	9.54e-17
SQLE	1666.52	-0.669713	0.0782034	-8.56373	1.09e-17	9.76e-17
ATRIP	354.99	-0.830375	0.097011	-8.5596	1.13e-17	1.01e-16
CHST2	6736.56	0.422043	0.0493253	8.55632	1.17e-17	1.04e-16
SERPINB1	882.712	0.625592	0.073124	8.55523	1.18e-17	1.05e-16
MEG3	5510.58	0.540869	0.0632422	8.55234	1.21e-17	1.07e-16
SFRP1	5441.56	-0.522887	0.0611645	-8.54887	1.24e-17	1.11e-16
BLVRB	915.73	0.58688	0.0686934	8.54347	1.3e-17	1.16e-16
UCHL1	4623.18	0.46209	0.0541007	8.54129	1.33e-17	1.18e-16
PPP1R11	1799.83	0.402403	0.0471322	8.53776	1.37e-17	1.22e-16
HES2	532.006	0.716372	0.0839091	8.53748	1.37e-17	1.22e-16
ZNF79	347.503	0.932328	0.109228	8.5356	1.39e-17	1.24e-16
SIPA1L1	4384.12	0.281275	0.0329675	8.5319	1.44e-17	1.28e-16
HIPK2	14690.7	0.450141	0.0527641	8.53121	1.45e-17	1.28e-16
MAMDC4	484.713	0.9675	0.11342	8.53023	1.46e-17	1.29e-16
SHQ1	602.898	-0.706054	0.0827715	-8.53015	1.46e-17	1.29e-16
LHFPL2	484.635	0.790762	0.0927596	8.52486	1.53e-17	1.35e-16
LARP4B	2422.56	-0.418282	0.0490768	-8.52301	1.55e-17	1.38e-16
ZFPM1	167.257	1.55116	0.182077	8.51921	1.61e-17	1.42e-16
ADNP2	728.687	-0.549522	0.0645152	-8.51773	1.63e-17	1.44e-16
SIN3A	1129.79	-0.506576	0.0594862	-8.51586	1.65e-17	1.46e-16
PPP2R3A	1440.2	-0.593509	0.0697061	-8.51444	1.67e-17	1.48e-16
ARPC5	6555.42	-0.290631	0.034137	-8.51366	1.69e-17	1.49e-16
SPIN4	312.107	-1.1402	0.134002	-8.50888	1.76e-17	1.55e-16
RUVBL2	2829.04	-0.410989	0.0483269	-8.50435	1.83e-17	1.61e-16
ROBO3	498.87	0.753579	0.0886369	8.50187	1.87e-17	1.64e-16
CCDC111	187.249	-1.05937	0.124634	-8.49986	1.9e-17	1.67e-16
PDIA5	636.637	-0.645367	0.0759329	-8.49918	1.91e-17	1.68e-16
SLC16A14	82.7549	1.52194	0.179094	8.49798	1.93e-17	1.7e-16
PDE8A	1055.83	0.511795	0.0602299	8.49736	1.94e-17	1.71e-16
ATP1B1	2410.67	-0.435045	0.0512292	-8.49214	2.03e-17	1.78e-16
S100A13	1593.76	0.526282	0.0619905	8.48973	2.07e-17	1.82e-16
CKAP4	15984.7	-0.232203	0.0273542	-8.48876	2.09e-17	1.83e-16
CASP3	836.541	-0.541862	0.0638445	-8.48722	2.12e-17	1.86e-16
PIEZO1	9843.49	-0.418966	0.0493734	-8.48565	2.15e-17	1.88e-16
PM20D2	278.317	-0.977529	0.11521	-8.48477	2.16e-17	1.89e-16
TNFRSF25	287.51	0.897005	0.105741	8.48304	2.19e-17	1.92e-16
FBXO22	645.232	0.737275	0.0869463	8.47966	2.26e-17	1.98e-16
WNK4	2108.05	0.490012	0.0577921	8.47887	2.27e-17	1.99e-16
HCFC1	3129.14	-0.518761	0.0611917	-8.47763	2.3e-17	2.01e-16
PAXIP1	261.242	-1.01113	0.119394	-8.46886	2.48e-17	2.17e-16
CCDC109B	178.707	-1.09904	0.129817	-8.46607	2.54e-17	2.22e-16
CARHSP1	877.407	-0.579318	0.0684342	-8.46534	2.55e-17	2.23e-16
RNF138	317.949	-1.19747	0.141489	-8.46334	2.6e-17	2.27e-16
FKBP1A	7777.12	0.286254	0.0338325	8.4609	2.65e-17	2.31e-16
CLMP	974.932	0.565052	0.0667858	8.46065	2.66e-17	2.32e-16
SLC38A4	307.739	-0.992671	0.11737	-8.45763	2.73e-17	2.38e-16
TES	2464.6	0.533386	0.0630777	8.45601	2.77e-17	2.41e-16
ENPP2	127.667	1.25955	0.148987	8.45411	2.81e-17	2.45e-16
TMEM19	675.303	-0.622986	0.0737261	-8.45	2.91e-17	2.53e-16
GPC1	10989.6	0.509432	0.0602993	8.44839	2.95e-17	2.57e-16
HCG18	730.38	0.608052	0.0719767	8.4479	2.97e-17	2.58e-16
SCLT1	405.108	-1.09631	0.129801	-8.44608	3.01e-17	2.61e-16
KIAA1908	86.0259	1.53238	0.181775	8.43008	3.45e-17	3e-16
GPN3	628.74	-0.655108	0.0778112	-8.4192	3.79e-17	3.29e-16
TRIM16	856.453	0.812647	0.0965506	8.4168	3.87e-17	3.35e-16
TRIP6	2986.02	0.548424	0.0651741	8.41475	3.94e-17	3.41e-16
MEIS3	1151.04	0.528477	0.0628205	8.4125	4.01e-17	3.47e-16
ABHD11	401.499	-0.870272	0.103509	-8.4077	4.18e-17	3.62e-16
GRAMD3	1296.33	-0.508019	0.0604271	-8.40713	4.2e-17	3.63e-16
MTFP1	260.551	-0.928243	0.110425	-8.40611	4.24e-17	3.66e-16
TGOLN2	10801.4	-0.229481	0.0273016	-8.40538	4.26e-17	3.68e-16
TCTA	1591.93	0.410438	0.0488441	8.40303	4.35e-17	3.76e-16
RNF24	705.799	0.826702	0.0984505	8.39713	4.58e-17	3.95e-16
PI4K2B	684.179	-0.832112	0.0991252	-8.39456	4.68e-17	4.03e-16
WBP2	1837.15	0.466999	0.055659	8.39035	4.85e-17	4.18e-16
RHBDD1	880.911	0.535207	0.0638243	8.38562	5.05e-17	4.35e-16
DUS3L	515.177	-0.722627	0.0862253	-8.38068	5.26e-17	4.53e-16
ATP5G1	1614.86	-0.474993	0.0566979	-8.37761	5.4e-17	4.65e-16
FAM110A	103.977	-1.34927	0.161164	-8.37205	5.66e-17	4.87e-16
NPAS1	300.331	-1.05591	0.126137	-8.37117	5.7e-17	4.9e-16
QSER1	1339.03	-0.5148	0.0615341	-8.36609	5.96e-17	5.12e-16
TRIM38	1229.1	0.585614	0.0700081	8.36495	6.01e-17	5.16e-16
ENAH	3422.78	-0.610685	0.0730437	-8.36054	6.24e-17	5.36e-16
ABHD2	3347.86	-0.480955	0.0575278	-8.36039	6.25e-17	5.36e-16
FOXC2	1512.81	-0.527141	0.0630538	-8.36019	6.26e-17	5.37e-16
WDR81	1380.44	0.44076	0.0527423	8.35687	6.44e-17	5.52e-16
RAB7L1	313.455	0.769148	0.0920475	8.35599	6.49e-17	5.56e-16
TOM1	879.812	0.559766	0.067028	8.35123	6.76e-17	5.78e-16
PLEKHM1	1092.65	0.57646	0.0690511	8.34831	6.92e-17	5.92e-16
COPA	10550.2	0.24119	0.0289001	8.34564	7.08e-17	6.06e-16
FLJ46906	81.2129	1.65302	0.198171	8.34138	7.34e-17	6.27e-16
SORBS3	4205.68	-0.435788	0.0522519	-8.34014	7.42e-17	6.34e-16
RQCD1	723.132	-0.619441	0.0742923	-8.33789	7.56e-17	6.46e-16
KCNJ8	346.995	-0.832421	0.0998708	-8.33497	7.75e-17	6.61e-16
STS	1218.02	-0.44931	0.0539172	-8.33333	7.86e-17	6.7e-16
TMEM132B	18.2005	2.39736	0.287797	8.33003	8.08e-17	6.89e-16
AKAP12	22376.2	-0.333445	0.0400439	-8.327	8.29e-17	7.06e-16
PCMTD1	281.635	0.954986	0.114699	8.32601	8.36e-17	7.12e-16
PRDX6	7803.43	0.350724	0.0421374	8.32334	8.55e-17	7.28e-16
USP39	1345.62	-0.446043	0.0536068	-8.32063	8.75e-17	7.44e-16
CNOT7	2108.7	-0.360997	0.0433907	-8.31969	8.82e-17	7.5e-16
TIMM10	776.864	-0.622689	0.0748611	-8.31793	8.95e-17	7.6e-16
ARHGAP22	3239.54	0.455762	0.0547997	8.31686	9.03e-17	7.67e-16
HIATL1	2002.21	-0.35595	0.0428182	-8.31304	9.33e-17	7.92e-16
PRTFDC1	530.177	-0.711342	0.0855984	-8.31022	9.55e-17	8.1e-16
MESDC1	285.309	-0.879327	0.105935	-8.30061	1.04e-16	8.78e-16
CEP104	1050.58	0.449082	0.0541121	8.29909	1.05e-16	8.89e-16
CD163L1	406.812	0.729432	0.087931	8.29551	1.08e-16	9.15e-16
FAM72A	39.7651	-1.95113	0.235203	-8.2955	1.08e-16	9.15e-16
SECTM1	1012.43	0.482601	0.058215	8.28998	1.13e-16	9.58e-16
WSB2	5509.02	-0.274037	0.0330666	-8.28745	1.16e-16	9.78e-16
SLC12A4	5226.84	0.313466	0.0378441	8.2831	1.2e-16	1.01e-15
STX11	141.712	-1.15862	0.139903	-8.2816	1.22e-16	1.03e-15
PFN2	6083.44	0.394131	0.0475932	8.28125	1.22e-16	1.03e-15
ALG10	135.338	-1.16393	0.140555	-8.28099	1.22e-16	1.03e-15
SCML2	115.506	-1.21752	0.14705	-8.27963	1.24e-16	1.04e-15
C1orf96	304.007	-0.979708	0.118339	-8.27882	1.24e-16	1.05e-15
CRELD1	464.36	0.738291	0.0891813	8.27854	1.25e-16	1.05e-15
BSDC1	1610.49	0.457414	0.0552559	8.2781	1.25e-16	1.05e-15
PLEKHA7	1026.43	-0.592107	0.0715988	-8.26978	1.34e-16	1.13e-15
EIF3B	6374.81	-0.322146	0.038958	-8.26908	1.35e-16	1.14e-15
ZFYVE9	726.155	0.61328	0.0742356	8.26127	1.44e-16	1.21e-15
MTF2	310.328	-0.901341	0.109145	-8.25821	1.48e-16	1.24e-15
SHISA3	69.8999	-1.99274	0.241331	-8.25729	1.49e-16	1.25e-15
BCL9L	5339.67	0.464401	0.056256	8.25513	1.52e-16	1.27e-15
PCBP2	11193.7	-0.225043	0.0272628	-8.25456	1.52e-16	1.28e-15
CLASP1	3347.34	0.340383	0.0412486	8.25198	1.56e-16	1.31e-15
PLEKHG4	948.405	0.583651	0.0707306	8.25175	1.56e-16	1.31e-15
CREB3L2	9945.54	-0.323329	0.0391848	-8.2514	1.57e-16	1.31e-15
RHPN2	209.734	-1.04396	0.126572	-8.24792	1.61e-16	1.35e-15
MAGED1	11671.9	-0.26568	0.0322164	-8.24673	1.63e-16	1.36e-15
TRIAP1	952.234	0.830066	0.100662	8.24605	1.64e-16	1.37e-15
ATP6AP1	3148.47	0.373535	0.0453187	8.24239	1.69e-16	1.41e-15
MANEA	651.57	-0.884777	0.107389	-8.23899	1.74e-16	1.45e-15
COL5A2	22478.3	-0.355366	0.0431326	-8.23892	1.74e-16	1.45e-15
IP6K2	1260.26	0.431688	0.0524167	8.23569	1.79e-16	1.49e-15
TARS	7935.5	0.41219	0.0500953	8.22813	1.9e-16	1.59e-15
MICAL3	1499.59	-0.394897	0.0480025	-8.22659	1.93e-16	1.61e-15
LSM2	561.616	-0.727918	0.0885187	-8.22332	1.98e-16	1.65e-15
ERAP2	1823.46	0.474395	0.0577135	8.21983	2.04e-16	1.7e-15
INHBA	8218.22	0.353503	0.043018	8.21757	2.08e-16	1.73e-15
TXNIP	1334.39	0.719768	0.0876265	8.21405	2.14e-16	1.78e-15
DDX42	3229.46	-0.335707	0.0408814	-8.21173	2.18e-16	1.81e-15
SFMBT1	216.853	-1.01368	0.123486	-8.20885	2.23e-16	1.86e-15
SAAL1	438.776	-0.746865	0.0910295	-8.20465	2.31e-16	1.92e-15
C17orf85	1135.93	-0.42565	0.0519037	-8.20077	2.39e-16	1.98e-15
PITPNM2	534.369	0.655	0.079872	8.20062	2.39e-16	1.98e-15
TRIM2	325.614	0.775473	0.0945834	8.19883	2.43e-16	2.01e-15
SNPH	496.175	0.744573	0.0908971	8.19138	2.58e-16	2.14e-15
SLC41A1	1286.56	0.647239	0.0790769	8.18493	2.72e-16	2.26e-15
RAPGEF6	517.317	-0.648217	0.0792014	-8.18442	2.74e-16	2.26e-15
GBA2	1572.84	0.398307	0.0486763	8.18278	2.77e-16	2.29e-15
PTDSS1	3059.91	-0.341432	0.0417573	-8.17657	2.92e-16	2.41e-15
PLXNA1	4167.97	0.275275	0.033671	8.17543	2.95e-16	2.44e-15
CCT2	6479.68	-0.341825	0.0418354	-8.17072	3.07e-16	2.53e-15
DBI	3079.04	-0.485246	0.0594254	-8.16563	3.2e-16	2.64e-15
TUBGCP5	548.831	-0.737627	0.09041	-8.15869	3.39e-16	2.79e-15
PITPNB	2851.28	-0.352078	0.0431818	-8.1534	3.54e-16	2.92e-15
POLR3K	337.17	-0.898146	0.110217	-8.14889	3.67e-16	3.03e-15
TAGLN2	19435.3	-0.360262	0.0442129	-8.14834	3.69e-16	3.04e-15
SIVA1	629.842	-0.866821	0.106415	-8.1457	3.77e-16	3.11e-15
CCDC165	1263.82	-0.581664	0.0714621	-8.13948	3.97e-16	3.27e-15
IFRD2	1551.32	-0.48984	0.0601864	-8.13873	3.99e-16	3.29e-15
SNRPG	925.254	-0.641582	0.0788419	-8.13758	4.03e-16	3.32e-15
RNF168	543.477	-0.692286	0.0851142	-8.13361	4.17e-16	3.42e-15
PRAF2	1152.77	0.575948	0.0708415	8.1301	4.29e-16	3.52e-15
PYCR1	3118.66	0.493227	0.0606677	8.12999	4.29e-16	3.52e-15
P4HTM	393.651	0.808405	0.0994403	8.12955	4.31e-16	3.54e-15
PRPF8	11872.9	-0.258033	0.0317477	-8.12759	4.38e-16	3.59e-15
PPCS	608.184	0.572034	0.0703946	8.1261	4.43e-16	3.63e-15
NTAN1	1067.89	-0.486734	0.0599029	-8.12539	4.46e-16	3.65e-15
METAP1	1992.44	-0.396926	0.0488505	-8.12532	4.46e-16	3.65e-15
PTGIR	174.361	1.08315	0.133326	8.12401	4.51e-16	3.69e-15
CEP135	445.09	-0.966177	0.118956	-8.12212	4.58e-16	3.75e-15
C4orf27	417.256	-0.725021	0.0893066	-8.11834	4.73e-16	3.86e-15
ABCB10	662.077	-0.630258	0.0776428	-8.11741	4.76e-16	3.89e-15
NIPSNAP1	951.606	0.467947	0.0577103	8.10855	5.12e-16	4.18e-15
RHBDF1	1687.6	0.405106	0.0499603	8.10857	5.12e-16	4.18e-15
FAM178A	1288.54	-0.582498	0.0718514	-8.10698	5.19e-16	4.23e-15
SMCR8	1358.71	0.463844	0.0572223	8.106	5.23e-16	4.27e-15
ANKRD11	5574.85	0.570877	0.0704303	8.10556	5.25e-16	4.28e-15
TMEM173	1724.88	-0.472999	0.0583566	-8.10531	5.26e-16	4.29e-15
CLASP2	1584.13	-0.480686	0.0593457	-8.09976	5.51e-16	4.48e-15
LONRF1	176.883	1.04041	0.128483	8.09771	5.6e-16	4.56e-15
ARAP1	2080.17	0.398482	0.0492515	8.09077	5.93e-16	4.82e-15
NUMB	2982.61	0.370464	0.0458176	8.08563	6.18e-16	5.03e-15
NEURL1B	19.9521	-2.39749	0.296533	-8.08507	6.21e-16	5.05e-15
LOC100132891	180.961	1.04998	0.129899	8.083	6.32e-16	5.13e-15
PHLDB3	139.895	1.48129	0.183277	8.08227	6.36e-16	5.16e-15
FZD8	97.2306	1.46598	0.181385	8.08217	6.36e-16	5.16e-15
METAP2	2500.55	-0.317931	0.0393378	-8.08208	6.37e-16	5.16e-15
PITPNC1	185.884	1.15635	0.143091	8.08123	6.41e-16	5.2e-15
C21orf33	755.585	0.533854	0.0660871	8.07804	6.58e-16	5.33e-15
TBCD	1798.56	-0.417208	0.0516475	-8.078	6.58e-16	5.33e-15
DYRK1B	210.341	1.11899	0.138531	8.0775	6.61e-16	5.35e-15
ZKSCAN1	1454.3	0.43857	0.0542996	8.07687	6.65e-16	5.37e-15
TLE4	1237.3	-0.424826	0.0526127	-8.0746	6.77e-16	5.47e-15
ARNTL	537.539	0.632522	0.0783769	8.07026	7.02e-16	5.67e-15
ZNF714	133.464	-1.24354	0.154181	-8.06546	7.3e-16	5.89e-15
IDH1	2422.94	0.507062	0.0628833	8.06354	7.41e-16	5.98e-15
NOG	127.808	-1.31922	0.163618	-8.06283	7.46e-16	6.01e-15
C21orf7	507.671	-0.683923	0.0848382	-8.0615	7.54e-16	6.08e-15
RDH10	161.354	1.08495	0.1346	8.06053	7.6e-16	6.12e-15
TXN	5823.96	0.376677	0.0467523	8.05685	7.83e-16	6.31e-15
CSTA	20.9037	2.40512	0.298748	8.05067	8.23e-16	6.63e-15
TIMM21	599.465	-0.708184	0.0879842	-8.049	8.35e-16	6.72e-15
RAB31	895.742	0.629245	0.0781954	8.04709	8.48e-16	6.82e-15
NDST1	10529.8	0.286126	0.0355611	8.04604	8.55e-16	6.87e-15
PHF21A	534.361	0.736775	0.0915961	8.04374	8.71e-16	7e-15
TPR	3544.62	-0.39401	0.0490011	-8.04084	8.92e-16	7.17e-15
NRP1	12175.9	0.367875	0.0457586	8.03947	9.02e-16	7.24e-15
POP7	620.441	-0.665699	0.0828641	-8.03362	9.46e-16	7.59e-15
DARS2	1296.83	-0.627992	0.0782041	-8.03017	9.73e-16	7.8e-15
RCCD1	363.806	-1.03743	0.12923	-8.0278	9.92e-16	7.95e-15
LOC645166	454.862	0.650298	0.0810089	8.02748	9.95e-16	7.97e-15
CLIP2	1894.54	0.445668	0.0555309	8.02559	1.01e-15	8.09e-15
CD109	3254.43	0.317398	0.0395639	8.0224	1.04e-15	8.3e-15
ARHGAP20	188.034	-1.06138	0.13235	-8.01954	1.06e-15	8.49e-15
ZFYVE1	861.331	0.519216	0.0647496	8.01884	1.07e-15	8.53e-15
PMM1	1279	0.505109	0.0630127	8.01599	1.09e-15	8.73e-15
AVL9	838.77	0.635972	0.0793931	8.01042	1.14e-15	9.13e-15
IER3	3180.9	0.598727	0.0747648	8.00815	1.16e-15	9.29e-15
PDSS1	177.72	-1.08755	0.135813	-8.00768	1.17e-15	9.33e-15
NCOA5	1046.54	-0.58088	0.0725485	-8.00678	1.18e-15	9.39e-15
IPO11	818.037	-0.549406	0.0686213	-8.00634	1.18e-15	9.42e-15
ELAC2	2251.65	-0.415951	0.0519802	-8.00209	1.22e-15	9.74e-15
PRR5L	586.323	-0.673207	0.0842068	-7.99469	1.3e-15	1.03e-14
GPR124	884.9	0.519034	0.065009	7.98403	1.42e-15	1.13e-14
COMT	3400.94	0.381627	0.0478075	7.98257	1.43e-15	1.14e-14
NR2C2AP	237.45	-1.18155	0.148075	-7.97941	1.47e-15	1.17e-14
ING3	290.29	-0.828556	0.103874	-7.97656	1.5e-15	1.2e-14
PHRF1	2005.03	-0.640088	0.0802699	-7.9742	1.53e-15	1.22e-14
RECQL5	515.081	0.655033	0.0821477	7.97385	1.54e-15	1.22e-14
[truncated: 21,369 more rows]

## Sheet: Description
List of differentially expressed genes
H2O2 treated samples 24 hours post-treatment vs. untreated cells
Fold change measured using DESEQ2
