# Supplementary material for: Coordination of MAPK and p53 dynamics in the cellular responses to DNA damage and oxidative stress
Source: Mol Syst Biol. 2022 Dec 6;18(12):e11401. doi: 10.15252/msb.202211401 (PMC9724178; doi:10.15252/msb.202211401)
Supplement: Supplementary file 5 — Dataset EV4 [file MSB-18-e11401-s006.xlsx]

## Sheet: NCS_4_vs_untreated
GeneID	Mean Normalized Counts	Log2 Fold Change	Std Err	Wald Statistic	p-value	adj. p-value
DKK1	2651.67	1.26941	0.0439478	28.8845	1.87e-183	2.48e-179
BTG2	578.398	4.4389	0.156496	28.3643	5.57e-177	3.7e-173
ATF3	1510.05	3.18145	0.112667	28.2376	2.02e-175	8.93e-172
MDM2	7399.11	2.49825	0.0928695	26.9006	2.16e-159	7.16e-156
ANGPTL4	3915.04	1.11117	0.0419607	26.4812	1.6e-154	4.24e-151
PAPPA	6355.22	1.33042	0.0513078	25.9302	3.04e-148	6.72e-145
TP53INP1	1301.23	2.26563	0.0896108	25.283	4.91e-141	9.3e-138
LIF	1054.1	2.10411	0.0848751	24.7906	1.13e-135	1.88e-132
INHBA	8218.22	1.05193	0.0427467	24.6086	1.02e-133	1.51e-130
GDF15	3532.59	4.34484	0.178699	24.3137	1.4e-130	1.86e-127
PLK2	1242.91	2.13663	0.0890662	23.9892	3.6e-127	4.34e-124
CDKN1A	48172.7	2.62027	0.110962	23.6141	2.76e-123	3.05e-120
HMGB2	1044.11	-1.76529	0.0795105	-22.202	3.29e-109	3.35e-106
SLC30A1	800.854	2.2613	0.102345	22.095	3.53e-108	3.35e-105
RAD21	4271.73	-0.892234	0.0409171	-21.8059	2.04e-105	1.8e-102
FDXR	1337.47	2.30639	0.108745	21.2092	7.85e-100	6.51e-97
AEN	3944.28	1.12794	0.0536153	21.0377	2.96e-98	2.31e-95
ARL6IP1	2868.12	-1.35904	0.0647531	-20.988	8.45e-98	6.22e-95
ARHGAP11A	1494.25	-1.43937	0.068649	-20.967	1.31e-97	9.15e-95
BBC3	390.086	2.82713	0.137033	20.631	1.45e-94	9.59e-92
PLK3	1542.46	1.76558	0.0858004	20.5777	4.35e-94	2.75e-91
H1F0	2305.33	-0.965754	0.0470772	-20.5142	1.61e-93	9.68e-91
ARHGAP35	4809.74	-0.636676	0.0316272	-20.1307	3.98e-90	2.29e-87
SESN1	727.205	2.08154	0.104585	19.9028	3.85e-88	2.13e-85
EDA2R	1064.61	1.42634	0.0719637	19.8202	1.99e-87	1.06e-84
C12orf5	1391.95	1.49103	0.0754403	19.7644	6.03e-87	3.07e-84
BRD8	1076.86	-1.09614	0.0568049	-19.2966	5.73e-83	2.81e-80
SDPR	2181.49	1.4057	0.0730441	19.2445	1.57e-82	7.43e-80
HMOX1	4216.1	1.61188	0.0849055	18.9844	2.29e-80	1.05e-77
PHF15	1059.41	-1.11363	0.0587319	-18.9613	3.56e-80	1.58e-77
FAS	2368.11	1.55529	0.0835391	18.6175	2.32e-77	9.91e-75
THSD1	417.048	2.3706	0.130212	18.2058	4.64e-74	1.92e-71
DSP	14406.5	0.729162	0.0409936	17.7872	8.88e-71	3.57e-68
SESN2	2679.56	1.98251	0.111583	17.7672	1.27e-70	4.95e-68
RELB	326.91	1.93322	0.109295	17.688	5.19e-70	1.97e-67
CKAP2	1535.62	-1.38722	0.0792291	-17.509	1.22e-68	4.51e-66
TPX2	4471.27	-1.07463	0.0623638	-17.2317	1.54e-66	5.51e-64
FST	925.322	1.56831	0.0925624	16.9433	2.16e-64	7.53e-62
TTK	490.487	-1.71521	0.101875	-16.8364	1.32e-63	4.49e-61
CSF1	1131.76	1.28663	0.0768246	16.7476	5.9e-63	1.95e-60
FAM212B	724.333	1.68692	0.101697	16.5877	8.56e-62	2.77e-59
POLH	2712.63	0.731184	0.0453889	16.1093	2.19e-58	6.93e-56
NUAK2	529.643	1.28607	0.0805618	15.9638	2.29e-57	7.05e-55
TNFSF4	1419.53	1.22131	0.0767022	15.9227	4.41e-57	1.33e-54
CDCA2	490.268	-1.83461	0.115301	-15.9114	5.28e-57	1.56e-54
PHLDA3	3213.52	1.77617	0.111859	15.8786	8.92e-57	2.57e-54
STOM	5533.49	1.07452	0.0681477	15.7675	5.21e-56	1.47e-53
AMIGO2	3533.34	0.809354	0.0516529	15.6691	2.46e-55	6.8e-53
GDNF	483.572	1.79085	0.114713	15.6116	6.07e-55	1.64e-52
SLC9A1	3044.86	1.06264	0.0681954	15.5823	9.6e-55	2.55e-52
EGR1	1526.74	-2.04059	0.131555	-15.5112	2.91e-54	7.57e-52
COL7A1	7649.34	0.849082	0.0548496	15.4802	4.72e-54	1.2e-51
PLXNB2	14007.7	0.803911	0.0520547	15.4436	8.33e-54	2.09e-51
CRISPLD2	2211.06	0.824567	0.0534515	15.4265	1.09e-53	2.67e-51
SPHK1	2136.22	1.26842	0.0827075	15.3362	4.38e-53	1.05e-50
TRIM22	2311.65	1.02495	0.0668344	15.3357	4.41e-53	1.05e-50
MAST4	692.02	1.16718	0.0761913	15.319	5.71e-53	1.33e-50
SGK223	375.215	1.53016	0.101101	15.1349	9.54e-52	2.18e-49
SLC38A2	17713.2	-0.801847	0.0530198	-15.1235	1.13e-51	2.55e-49
SGOL2	454.656	-2.12097	0.140618	-15.0833	2.09e-51	4.61e-49
BLOC1S2	1405.42	1.19786	0.0795214	15.0634	2.82e-51	6.13e-49
FAM46A	745.639	1.20941	0.0814291	14.8524	6.72e-50	1.44e-47
CKAP5	4657.69	-0.834737	0.0562199	-14.8477	7.2e-50	1.52e-47
JAG1	2103.36	0.691493	0.0465947	14.8406	8e-50	1.66e-47
XPC	1584.81	0.965473	0.0651516	14.8189	1.11e-49	2.26e-47
CDC25B	1817.18	-1.10644	0.0748377	-14.7846	1.84e-49	3.7e-47
PSRC1	418.008	-2.13858	0.144737	-14.7757	2.1e-49	4.16e-47
NFIL3	1269.71	-1.00319	0.0685426	-14.636	1.66e-48	3.23e-46
FAM100B	574.315	-1.37555	0.0941926	-14.6036	2.66e-48	5.12e-46
SMC4	4374	-0.866186	0.0600103	-14.434	3.16e-47	5.99e-45
SYNM	1002.26	1.02663	0.0712514	14.4086	4.57e-47	8.54e-45
RCC2	3651.25	0.820134	0.0569434	14.4026	4.98e-47	9.17e-45
SIX1	478.637	-1.11208	0.0772952	-14.3874	6.21e-47	1.13e-44
MAMDC4	484.713	1.60625	0.112179	14.3186	1.67e-46	3e-44
PIDD	799.843	1.5197	0.106589	14.2576	4.02e-46	7.11e-44
INCENP	1080.64	-1.41754	0.0998077	-14.2027	8.81e-46	1.54e-43
TRAF4	1595.83	1.24774	0.0879436	14.188	1.09e-45	1.87e-43
GPSM2	397.248	-1.47712	0.104631	-14.1174	2.97e-45	5.04e-43
BHLHE40	2267.52	1.11914	0.0793215	14.1089	3.35e-45	5.62e-43
GCNT1	1192.1	-0.775629	0.0550243	-14.0961	4.01e-45	6.65e-43
SERTAD1	1153.95	1.14536	0.0816329	14.0306	1.01e-44	1.66e-42
CKS2	1203.36	-1.17294	0.0837482	-14.0056	1.44e-44	2.33e-42
XPO1	5773.23	-0.53868	0.0386515	-13.9368	3.78e-44	6.05e-42
PTGS2	624.836	1.38712	0.100314	13.8278	1.73e-43	2.74e-41
ASPM	1349.47	-2.15932	0.157132	-13.7421	5.68e-43	8.76e-41
TNFRSF10B	7400.65	1.25637	0.0914206	13.7427	5.63e-43	8.76e-41
F3	1998.73	0.84973	0.0620042	13.7044	9.56e-43	1.46e-40
ZNF79	347.503	1.47539	0.107859	13.679	1.36e-42	2.04e-40
CDCA8	877.268	-2.0148	0.147492	-13.6605	1.75e-42	2.61e-40
IQGAP3	1883.6	-1.03626	0.0763147	-13.5788	5.35e-42	7.89e-40
C5orf62	2356.84	-0.69721	0.0515563	-13.5233	1.14e-41	1.66e-39
TOB1	1267.35	1.39274	0.103011	13.5203	1.19e-41	1.71e-39
KIF14	633.46	-1.71406	0.127432	-13.4508	3.05e-41	4.34e-39
DBF4	339.337	-1.23831	0.092378	-13.4048	5.66e-41	7.99e-39
PCNA	3120.6	0.835803	0.0631757	13.2298	5.9e-40	8.24e-38
C15orf23	791.47	-1.26375	0.0968335	-13.0507	6.29e-39	8.69e-37
ASXL1	2704.6	-0.569743	0.0446235	-12.7678	2.48e-37	3.39e-35
PPM1D	833.806	1.30445	0.102208	12.7627	2.65e-37	3.58e-35
NFKB2	1205.95	0.754157	0.0591348	12.7532	2.99e-37	4.01e-35
NR4A1	472.8	1.4729	0.115826	12.7165	4.79e-37	6.35e-35
AURKA	1096.8	-2.29191	0.180406	-12.7042	5.6e-37	7.36e-35
TNS1	4040.28	0.922857	0.0736791	12.5253	5.43e-36	7.05e-34
BUB3	4742.3	-0.501805	0.040131	-12.5042	7.08e-36	9.03e-34
GAS2L3	202.21	-2.13235	0.170521	-12.5049	7.02e-36	9.03e-34
ZNF672	557.643	1.06208	0.0855704	12.4117	2.26e-35	2.85e-33
G2E3	607.442	-1.36435	0.110009	-12.4021	2.55e-35	3.18e-33
CDKN1B	616.999	-1.25026	0.100947	-12.3853	3.14e-35	3.89e-33
KIF11	1337.22	-1.22995	0.0995267	-12.358	4.41e-35	5.41e-33
KCTD9	3282.51	-0.528028	0.0427431	-12.3535	4.66e-35	5.67e-33
HBEGF	2934.64	0.754562	0.061188	12.3318	6.1e-35	7.36e-33
NEK2	488.665	-1.52474	0.124366	-12.2601	1.48e-34	1.77e-32
FBXO22	645.232	1.05887	0.0866937	12.214	2.62e-34	3.1e-32
TSKU	230.95	1.94957	0.16122	12.0926	1.16e-33	1.36e-31
TGIF1	644.033	-1.25273	0.103621	-12.0896	1.2e-33	1.39e-31
ACER2	173.187	2.1805	0.182545	11.945	6.9e-33	7.95e-31
GADD45A	3748.59	0.949902	0.0795494	11.941	7.23e-33	8.27e-31
CENPA	164.456	-2.26841	0.190151	-11.9295	8.31e-33	9.41e-31
DYRK3	674.982	1.16345	0.0976605	11.9132	1.01e-32	1.14e-30
CENPF	2385.82	-1.75798	0.148566	-11.833	2.64e-32	2.94e-30
CTPS	6266.02	0.602022	0.0510771	11.7865	4.58e-32	5.06e-30
WEE1	592.799	-1.24435	0.105615	-11.7819	4.84e-32	5.3e-30
FGD6	358.138	1.10696	0.0946662	11.6933	1.38e-31	1.5e-29
TAP1	737.029	1.06598	0.0912761	11.6786	1.64e-31	1.77e-29
GTSE1	933.01	-1.27623	0.109717	-11.632	2.83e-31	3.03e-29
KIF2C	1350.99	-1.5044	0.13048	-11.5297	9.34e-31	9.91e-29
MIS18BP1	642.652	-1.12025	0.0973537	-11.507	1.22e-30	1.28e-28
VDR	766.512	0.867017	0.0758416	11.4319	2.9e-30	3.02e-28
ADM	2087.51	-0.728886	0.0640724	-11.376	5.51e-30	5.71e-28
CKAP2L	1095.56	-0.971343	0.0855224	-11.3578	6.79e-30	6.98e-28
ARHGAP29	3240.86	-0.482435	0.0426119	-11.3216	1.03e-29	1.05e-27
SLC12A4	5226.84	0.42844	0.0379802	11.2806	1.64e-29	1.66e-27
PFKFB3	1743.66	0.614286	0.0545617	11.2586	2.1e-29	2.11e-27
CDC42SE1	2976.38	0.493484	0.0438604	11.2512	2.28e-29	2.28e-27
KIAA0247	1241.49	0.877679	0.0782137	11.2216	3.2e-29	3.16e-27
NRG1	535.924	1.17712	0.104964	11.2145	3.46e-29	3.4e-27
HIVEP3	972.486	0.69	0.0615348	11.2132	3.51e-29	3.43e-27
HSPB8	5937.38	0.500778	0.0447668	11.1864	4.75e-29	4.6e-27
EPHA2	7049.32	0.617028	0.0559618	11.0259	2.87e-28	2.76e-26
CENPE	959.949	-1.89269	0.171849	-11.0137	3.28e-28	3.13e-26
PSTPIP2	381.773	1.56322	0.14241	10.9769	4.94e-28	4.68e-26
MAPKBP1	1921.29	0.655871	0.060014	10.9286	8.41e-28	7.91e-26
CES2	1262.71	0.834612	0.0764197	10.9214	9.1e-28	8.5e-26
STIL	588.027	-0.936806	0.085908	-10.9048	1.09e-27	1.01e-25
SSFA2	6639.15	-0.431669	0.0396275	-10.8932	1.24e-27	1.14e-25
KIF4A	1198.51	-0.872305	0.0802666	-10.8676	1.64e-27	1.5e-25
GLUL	2452.74	-0.450374	0.0414843	-10.8565	1.86e-27	1.69e-25
FAM83D	549.148	-1.92148	0.177093	-10.8502	1.99e-27	1.8e-25
AMD1	2807.45	-0.569963	0.052617	-10.8323	2.42e-27	2.17e-25
KIF23	2479.45	-1.13143	0.105465	-10.728	7.52e-27	6.69e-25
BIRC3	294.499	1.22933	0.114602	10.727	7.6e-27	6.72e-25
TRIM59	409.879	-1.08909	0.101775	-10.701	1.01e-26	8.82e-25
ZMAT3	3808.41	0.855234	0.0799239	10.7006	1.01e-26	8.82e-25
RNF19B	572.706	1.12769	0.105439	10.6952	1.07e-26	9.29e-25
OSBPL3	2324.42	0.711241	0.0669091	10.6299	2.16e-26	1.86e-24
RRAD	109.613	2.56638	0.241488	10.6273	2.22e-26	1.9e-24
CMBL	834.238	0.904304	0.0861458	10.4974	8.88e-26	7.55e-24
ECT2	1550.26	-0.94324	0.0900281	-10.4772	1.1e-25	9.29e-24
PLCL2	209.126	1.32541	0.126589	10.4702	1.18e-25	9.94e-24
CNKSR3	286.844	-1.16046	0.110928	-10.4614	1.3e-25	1.08e-23
EMP1	12100.1	-0.352034	0.0336695	-10.4556	1.38e-25	1.15e-23
FGD4	4656.05	-0.541082	0.0517822	-10.4492	1.48e-25	1.22e-23
SERPINE2	1106.57	0.897407	0.0858977	10.4474	1.51e-25	1.23e-23
PPM1B	789.48	-0.760078	0.0727994	-10.4407	1.62e-25	1.31e-23
RACGAP1	2315.45	-1.09723	0.10511	-10.4389	1.65e-25	1.33e-23
IL11	153.209	1.50502	0.144209	10.4364	1.69e-25	1.36e-23
TNFAIP1	3321.1	0.447715	0.0430111	10.4093	2.25e-25	1.8e-23
HSPA4L	311.409	1.08336	0.104193	10.3977	2.54e-25	2.02e-23
JMJD1C	1926.86	-0.534975	0.0514816	-10.3916	2.71e-25	2.14e-23
CCNG2	264.894	-1.42948	0.137693	-10.3816	3.01e-25	2.36e-23
GADD45B	3535.37	0.667442	0.0644072	10.3629	3.66e-25	2.85e-23
RUSC2	4826.21	0.561696	0.0542348	10.3568	3.9e-25	3.02e-23
ATOH8	407.007	-1.02939	0.0998735	-10.307	6.55e-25	5.05e-23
NUF2	665.006	-1.14915	0.111774	-10.281	8.58e-25	6.58e-23
LBR	1137.74	-0.886275	0.0862312	-10.2779	8.86e-25	6.76e-23
CASC5	933.132	-1.14301	0.111503	-10.251	1.17e-24	8.88e-23
TNFRSF14	387.888	1.13133	0.110438	10.244	1.26e-24	9.48e-23
ARSJ	6358.61	-0.552216	0.0539453	-10.2366	1.36e-24	1.02e-22
DEPDC1	967.885	-1.47825	0.144428	-10.2352	1.38e-24	1.02e-22
PLK4	589.393	-0.843069	0.0823666	-10.2356	1.37e-24	1.02e-22
ZFPM1	167.257	1.85298	0.181816	10.1915	2.16e-24	1.59e-22
PIF1	174.712	-1.8352	0.180143	-10.1875	2.26e-24	1.65e-22
ETV5	1604.65	-0.779459	0.0765247	-10.1857	2.3e-24	1.67e-22
SIRPA	1004.05	0.731841	0.0718925	10.1797	2.44e-24	1.77e-22
HAND2	1103.14	-0.934757	0.0919724	-10.1635	2.89e-24	2.08e-22
SMC3	1649.38	-0.589068	0.0580237	-10.1522	3.24e-24	2.32e-22
TBX3	3287.56	-0.507905	0.0500483	-10.1483	3.37e-24	2.4e-22
TRERF1	768.21	-0.72052	0.0711209	-10.1309	4.03e-24	2.86e-22
CTDSP2	3879.66	-0.53565	0.0530148	-10.1038	5.32e-24	3.75e-22
ZNF469	1859.76	0.858979	0.0850321	10.1018	5.42e-24	3.8e-22
MKI67	4420.6	-1.34801	0.133609	-10.0892	6.17e-24	4.31e-22
FOS	119.432	-1.93917	0.192441	-10.0767	7e-24	4.86e-22
KDM5B	1648.12	-0.549973	0.0548306	-10.0304	1.12e-23	7.74e-22
TBC1D2	4478.87	0.959688	0.0961666	9.97943	1.88e-23	1.29e-21
TACC1	9921.18	-0.333811	0.0335153	-9.95995	2.28e-23	1.56e-21
UBR5	3420.78	-0.419649	0.0421791	-9.94922	2.54e-23	1.73e-21
SEMA6D	5353.74	-0.432162	0.0435088	-9.93274	3e-23	2.03e-21
MYC	1826.64	-0.587065	0.0592341	-9.91092	3.73e-23	2.51e-21
TBC1D4	3380.61	-0.741261	0.0750964	-9.87079	5.57e-23	3.73e-21
PTP4A1	6417.28	0.63086	0.0640524	9.84913	6.91e-23	4.61e-21
HYLS1	192.556	-1.39225	0.141423	-9.84461	7.23e-23	4.8e-21
ALAS1	1397.92	0.600405	0.061104	9.82595	8.7e-23	5.74e-21
CCNF	608.129	-1.11426	0.113419	-9.82424	8.85e-23	5.81e-21
AMZ1	281.389	1.29173	0.131589	9.8164	9.57e-23	6.25e-21
DUSP4	309.185	1.10785	0.113	9.804	1.08e-22	7.03e-21
TOP2A	4064.9	-1.53984	0.157212	-9.79463	1.19e-22	7.68e-21
ESPL1	537.779	-1.10306	0.112664	-9.79069	1.23e-22	7.95e-21
BORA	172.16	-1.51911	0.155248	-9.78504	1.31e-22	8.34e-21
NOTCH1	1658.08	0.756669	0.0773305	9.78487	1.31e-22	8.34e-21
TROAP	719.669	-1.12332	0.11562	-9.71562	2.59e-22	1.64e-20
PLK1	2008.14	-1.66766	0.172023	-9.69438	3.19e-22	2.01e-20
UBE2C	859.132	-1.08588	0.112092	-9.68737	3.41e-22	2.14e-20
PHF17	1026.11	-0.604274	0.0626675	-9.64255	5.29e-22	3.31e-20
AURKB	655.488	-1.0709	0.111131	-9.63633	5.62e-22	3.5e-20
2022-03-07	1943.19	-0.607065	0.0631227	-9.61723	6.76e-22	4.19e-20
RNF26	1774.01	-0.493627	0.0513384	-9.61515	6.9e-22	4.26e-20
CEP152	488.641	-0.720065	0.0750476	-9.59477	8.41e-22	5.16e-20
ADAM19	2215.85	0.620836	0.0647276	9.59152	8.68e-22	5.3e-20
CCDC85C	528.607	-0.887389	0.092664	-9.57642	1e-21	6.11e-20
FZD2	978.855	-0.862378	0.0903652	-9.54325	1.38e-21	8.38e-20
RGAG4	661.959	0.71753	0.0754462	9.51048	1.9e-21	1.14e-19
ANKRD28	3480.2	-0.426387	0.0448724	-9.50221	2.05e-21	1.23e-19
KCNJ2	327.98	1.14039	0.120209	9.48673	2.38e-21	1.42e-19
BAX	2884.53	0.414376	0.0438584	9.44806	3.45e-21	2.05e-19
NDE1	1339.44	-0.539475	0.0571012	-9.4477	3.46e-21	2.05e-19
MYO10	4705.44	0.352741	0.0373636	9.44077	3.7e-21	2.18e-19
PVR	3069.04	0.407342	0.0432023	9.42871	4.15e-21	2.44e-19
LPAR1	4537.51	-0.60417	0.0644035	-9.381	6.53e-21	3.82e-19
NLRP1	1749.31	0.588129	0.0629277	9.34611	9.09e-21	5.29e-19
DOT1L	1606.3	0.603422	0.0645981	9.34119	9.53e-21	5.52e-19
NCAPG	1447.28	-0.875489	0.0937319	-9.34034	9.6e-21	5.54e-19
FOXF2	634.198	-0.689458	0.0738518	-9.33569	1e-20	5.76e-19
RFWD3	1667.64	-0.46096	0.0494426	-9.32313	1.13e-20	6.46e-19
PTPRJ	2076.17	-0.506297	0.0543527	-9.31503	1.22e-20	6.94e-19
IL4R	1888.35	0.536417	0.0579831	9.25127	2.22e-20	1.26e-18
RPL23AP53	430.723	0.998462	0.108051	9.24069	2.45e-20	1.38e-18
NEDD4L	1349.07	-0.501555	0.054318	-9.23369	2.61e-20	1.47e-18
RDH10	161.354	1.24602	0.135066	9.22525	2.83e-20	1.58e-18
CNTRL	353.61	-0.978096	0.106261	-9.20468	3.43e-20	1.91e-18
TRIAP1	952.234	0.927837	0.100945	9.19156	3.87e-20	2.15e-18
FOXP1	1958.72	-0.591795	0.0644507	-9.18214	4.23e-20	2.34e-18
NRP1	12175.9	-0.42319	0.0461467	-9.17055	4.71e-20	2.59e-18
FYN	2812.89	-0.442255	0.048236	-9.16856	4.79e-20	2.63e-18
PDLIM4	1271.55	0.558828	0.061137	9.14059	6.21e-20	3.39e-18
SKA1	497.669	-0.790035	0.0864348	-9.14024	6.23e-20	3.39e-18
BIRC5	1814.33	-0.744917	0.0815567	-9.13374	6.62e-20	3.58e-18
NCS1	1542.97	0.474714	0.0520194	9.1257	7.13e-20	3.84e-18
FRMPD4	907.599	-0.637351	0.0698541	-9.12403	7.24e-20	3.89e-18
APOBEC3C	1258.69	0.564386	0.0619292	9.11341	7.98e-20	4.27e-18
NUMA1	4625.75	-0.342526	0.0375879	-9.11266	8.04e-20	4.28e-18
RBM14	1916.99	0.510218	0.0560114	9.10918	8.3e-20	4.4e-18
TUBB3	3801.51	0.4793	0.0527198	9.09148	9.77e-20	5.16e-18
SIN3A	1129.79	-0.549045	0.0604039	-9.08956	9.94e-20	5.23e-18
SETD8	1454.46	-0.515062	0.0569215	-9.04864	1.45e-19	7.59e-18
BTBD19	225.184	1.10131	0.121828	9.03985	1.57e-19	8.19e-18
VPS37B	1388.79	0.704914	0.0780038	9.03692	1.61e-19	8.38e-18
DNAJB1	4188.15	0.368633	0.040828	9.02892	1.73e-19	8.98e-18
KCNE4	1177.67	-0.672598	0.074599	-9.01619	1.95e-19	1e-17
RRM2B	1330.41	0.709043	0.0788605	8.9911	2.45e-19	1.26e-17
CENPJ	592.561	-0.652622	0.0725972	-8.98962	2.48e-19	1.27e-17
IGF2BP3	1289.92	-0.669163	0.074468	-8.98592	2.57e-19	1.31e-17
SH3BP5L	2186.75	0.660707	0.0736336	8.9729	2.89e-19	1.47e-17
CDC20	1958.19	-1.46908	0.164294	-8.94177	3.83e-19	1.94e-17
CDC27	3555.17	-0.480191	0.053847	-8.91769	4.76e-19	2.4e-17
FRMD6	9983.5	0.290549	0.0325883	8.91576	4.84e-19	2.43e-17
KANK1	1972.11	-0.481851	0.0541261	-8.90239	5.47e-19	2.74e-17
DCP1B	383.664	0.869039	0.0977448	8.8909	6.06e-19	3.02e-17
IL8	45.2056	2.31321	0.260199	8.89017	6.1e-19	3.03e-17
CDCA3	724.337	-1.01277	0.113929	-8.88954	6.14e-19	3.04e-17
PHPT1	1827.3	0.543281	0.0611809	8.87991	6.69e-19	3.29e-17
SLC39A10	1066.08	-0.637554	0.0717989	-8.87973	6.7e-19	3.29e-17
CD274	830.762	0.719029	0.0809838	8.87868	6.77e-19	3.31e-17
NUSAP1	1276.07	-0.701648	0.0790491	-8.87609	6.93e-19	3.38e-17
TGFBR2	15265.4	-0.326196	0.0367592	-8.87385	7.07e-19	3.43e-17
KLF6	10966.7	-0.350118	0.039462	-8.8723	7.17e-19	3.47e-17
TXNIP	1334.39	-0.803619	0.0907549	-8.85482	8.38e-19	4.04e-17
STK38L	393.584	0.970557	0.109658	8.85078	8.69e-19	4.18e-17
EFNB2	757.851	0.682047	0.0771091	8.84522	9.13e-19	4.37e-17
FLNC	36971.1	0.510724	0.0578355	8.83063	1.04e-18	4.97e-17
SAPCD2	570.831	-0.783841	0.0888094	-8.8261	1.08e-18	5.15e-17
ZNF337	558.852	0.765865	0.0868532	8.81793	1.17e-18	5.52e-17
TNFAIP3	633.941	0.843741	0.0957113	8.81547	1.19e-18	5.6e-17
WDR62	788.046	-0.641872	0.0728094	-8.81579	1.19e-18	5.6e-17
NFKBIA	729.745	0.603365	0.0685277	8.80469	1.31e-18	6.15e-17
FAM167A	2477.05	-0.474517	0.0539669	-8.79273	1.46e-18	6.79e-17
ZNF561	901.027	0.562595	0.0639824	8.79298	1.46e-18	6.79e-17
CCNB1	2480.26	-1.295	0.147392	-8.78607	1.55e-18	7.18e-17
CCNA2	1348.88	-1.34531	0.15323	-8.77972	1.64e-18	7.57e-17
FBXL18	1364.91	0.507764	0.0578665	8.77474	1.71e-18	7.89e-17
ABTB2	502.296	0.85646	0.0977659	8.76031	1.95e-18	8.93e-17
CNTROB	1034.26	-0.637533	0.072852	-8.75107	2.11e-18	9.66e-17
PRR11	3087.93	-0.619657	0.0708936	-8.74067	2.32e-18	1.06e-16
C1orf63	786.98	0.634038	0.0725861	8.73498	2.44e-18	1.11e-16
PRC1	4422.16	-0.6176	0.070735	-8.73118	2.52e-18	1.14e-16
RHOB	3718.96	0.665242	0.0762554	8.72386	2.69e-18	1.21e-16
SAP130	995.536	-0.486384	0.0558665	-8.70619	3.14e-18	1.41e-16
MTMR6	1508.4	-0.535203	0.0616098	-8.68699	3.72e-18	1.67e-16
HBP1	441.462	-0.833701	0.0960737	-8.67773	4.04e-18	1.8e-16
FMN2	1427.74	-0.418653	0.0482678	-8.67355	4.19e-18	1.86e-16
HJURP	640.681	-1.66608	0.192601	-8.65045	5.13e-18	2.28e-16
NFKBIE	183.155	1.29366	0.149711	8.64109	5.57e-18	2.46e-16
ARHGAP18	2031.09	-0.5627	0.065126	-8.64017	5.61e-18	2.47e-16
PKP1	91.8696	1.68926	0.195609	8.63592	5.83e-18	2.56e-16
CLDN1	108.41	1.64342	0.190447	8.62927	6.17e-18	2.7e-16
ICK	679.551	-0.838333	0.0971727	-8.62725	6.28e-18	2.74e-16
NDC80	625.799	-1.55233	0.179989	-8.62458	6.43e-18	2.8e-16
ZNF804A	879.463	-0.629874	0.0731113	-8.61527	6.98e-18	3.02e-16
ERCC6L	376.805	-0.954945	0.110849	-8.61483	7e-18	3.03e-16
TNFRSF10A	145.041	1.65712	0.192445	8.6109	7.25e-18	3.12e-16
OSGIN1	608.233	0.989691	0.115032	8.60365	7.72e-18	3.31e-16
KPNA2	6066.75	-0.779624	0.0907025	-8.5954	8.3e-18	3.55e-16
ALDH1B1	1304.83	0.440401	0.0512414	8.59464	8.35e-18	3.56e-16
MXD3	103.986	-1.58279	0.185021	-8.55462	1.18e-17	5.03e-16
IER3	3180.9	0.640603	0.0749738	8.54436	1.29e-17	5.48e-16
RGS3	1207.9	0.640802	0.0751072	8.53183	1.44e-17	6.08e-16
PFKFB4	596.633	0.744121	0.0873064	8.5231	1.55e-17	6.54e-16
KLF9	1311.67	-0.561054	0.0660927	-8.48889	2.09e-17	8.75e-16
TNFAIP8L1	302.466	-1.00579	0.118578	-8.48209	2.21e-17	9.25e-16
KIFC1	1290.18	-1.05286	0.12425	-8.47366	2.38e-17	9.92e-16
DEK	4624.29	-0.392413	0.046341	-8.46794	2.5e-17	1.04e-15
RB1CC1	1219.79	-0.489796	0.0580705	-8.43451	3.33e-17	1.38e-15
PRKY	337.335	0.885565	0.105232	8.41533	3.92e-17	1.62e-15
RAP2B	660.528	0.725713	0.0862898	8.41019	4.09e-17	1.69e-15
THRAP3	4002.89	-0.419139	0.049888	-8.40161	4.4e-17	1.81e-15
TIPARP	3607.86	-0.360359	0.0428978	-8.40041	4.45e-17	1.82e-15
KITLG	2286.07	0.560681	0.0668111	8.39203	4.78e-17	1.95e-15
FOSL2	3921.15	0.486495	0.0579965	8.38836	4.93e-17	2.01e-15
ARHGAP12	700.413	-0.682257	0.0813804	-8.38356	5.13e-17	2.08e-15
SCRIB	2776.33	0.597953	0.0714749	8.36592	5.96e-17	2.41e-15
FAM107B	3538.18	-0.367311	0.0439371	-8.35993	6.28e-17	2.53e-15
RAB5B	3574.87	-0.374896	0.044878	-8.35366	6.62e-17	2.66e-15
ATF7IP	1026.84	-0.476913	0.0570963	-8.35278	6.67e-17	2.67e-15
AR	287.856	-0.853099	0.102266	-8.34194	7.31e-17	2.92e-15
CEP55	1761.93	-0.614653	0.0737486	-8.33444	7.79e-17	3.1e-15
HMGB3	801.935	-0.690685	0.0832354	-8.29798	1.06e-16	4.2e-15
CDC42EP3	7390.87	-0.33151	0.0399653	-8.29494	1.09e-16	4.3e-15
MYOCD	343.233	0.799524	0.0964805	8.2869	1.16e-16	4.59e-15
FAM72A	39.7651	-1.98308	0.239376	-8.2844	1.19e-16	4.67e-15
CLK1	1129.58	0.626484	0.0756815	8.2779	1.25e-16	4.92e-15
SDC1	340.747	0.949964	0.114949	8.26421	1.41e-16	5.5e-15
REEP4	801.603	-0.638188	0.077287	-8.25739	1.49e-16	5.81e-15
BAK1	1184.06	0.712819	0.0864986	8.24082	1.71e-16	6.65e-15
TRIB1	325.984	1.00388	0.122081	8.2231	1.98e-16	7.69e-15
DRAM1	701.247	0.670044	0.0815811	8.21323	2.15e-16	8.32e-15
SH3BP4	6899.14	-0.377264	0.0459632	-8.20794	2.25e-16	8.67e-15
BMP6	3074.64	0.640123	0.078034	8.20312	2.34e-16	9e-15
NTN4	6879.74	-0.296128	0.0361369	-8.19461	2.51e-16	9.64e-15
LIMK2	1053.65	0.530328	0.0648186	8.18172	2.8e-16	1.07e-14
KIAA0586	607.509	-0.835845	0.102255	-8.17416	2.98e-16	1.14e-14
EFNB1	261.968	1.21933	0.149698	8.14526	3.78e-16	1.44e-14
MYLIP	166.298	-1.16894	0.143608	-8.13983	3.96e-16	1.5e-14
ZNF367	287.424	-1.00026	0.122922	-8.13741	4.04e-16	1.53e-14
PODXL	195.502	1.13631	0.13975	8.13101	4.26e-16	1.6e-14
GPC1	10989.6	0.49061	0.060378	8.12564	4.45e-16	1.67e-14
DDX3X	8601.64	-0.261252	0.0321646	-8.12235	4.57e-16	1.71e-14
HERC4	3215.71	-0.477091	0.0588115	-8.1122	4.97e-16	1.86e-14
LYPLA2	1980.14	0.398868	0.0493002	8.09059	5.94e-16	2.21e-14
KIF5B	8568.76	-0.341762	0.0423871	-8.06288	7.45e-16	2.77e-14
MAP1A	9735.49	0.385644	0.0478478	8.0598	7.64e-16	2.83e-14
ATL2	487.297	-0.683869	0.0849033	-8.05468	7.97e-16	2.94e-14
LMNB1	835.826	-1.11851	0.139108	-8.04062	8.94e-16	3.29e-14
CCNG1	2782.27	0.459331	0.0571539	8.03674	9.23e-16	3.39e-14
FANCE	679.948	-0.603672	0.0751307	-8.03497	9.36e-16	3.43e-14
SRGAP1	1389.41	0.548316	0.0682772	8.03073	9.69e-16	3.54e-14
SPIN1	3594.81	-0.300908	0.0374912	-8.02608	1.01e-15	3.67e-14
PGBD2	155.545	1.16017	0.144586	8.02412	1.02e-15	3.72e-14
LIN54	575.355	-0.574899	0.0717419	-8.01342	1.12e-15	4.04e-14
DUSP6	515.396	-0.687515	0.085805	-8.01253	1.12e-15	4.06e-14
SEMA7A	13913	0.346717	0.0433367	8.00055	1.24e-15	4.46e-14
HSPA1B	832.561	0.886555	0.110857	7.99731	1.27e-15	4.57e-14
ENTPD7	918.885	0.547461	0.0685348	7.98808	1.37e-15	4.91e-14
SDC4	4703.52	0.388617	0.0487122	7.97781	1.49e-15	5.32e-14
FBXO5	524.339	-0.750087	0.0941924	-7.96334	1.67e-15	5.97e-14
CFL2	5480.11	-0.317584	0.0399646	-7.94665	1.92e-15	6.81e-14
HP1BP3	5045.89	-0.299446	0.0377467	-7.93305	2.14e-15	7.58e-14
UGCG	1654.86	-0.408737	0.0516051	-7.92048	2.37e-15	8.37e-14
KRT17	59.0179	2.04065	0.257679	7.91935	2.39e-15	8.42e-14
KBTBD2	1193.59	-0.478877	0.0605118	-7.91378	2.5e-15	8.78e-14
GPR1	979.969	-0.589522	0.074587	-7.90382	2.7e-15	9.49e-14
E2F7	3755.66	0.462927	0.0586386	7.89457	2.91e-15	1.02e-13
CLN8	1089.36	0.524006	0.0663893	7.89293	2.95e-15	1.03e-13
RALBP1	2302.69	-0.321985	0.0408048	-7.89087	3e-15	1.04e-13
PTTG1	1655.05	-0.387718	0.0491836	-7.88308	3.19e-15	1.11e-13
TRIM32	1001.04	0.568815	0.0722092	7.87733	3.34e-15	1.16e-13
HOXB3	1025.84	-0.524158	0.0665823	-7.87233	3.48e-15	1.2e-13
KIF15	342.006	-0.915576	0.116334	-7.87024	3.54e-15	1.22e-13
MICAL2	8951.1	0.27226	0.0345943	7.87009	3.54e-15	1.22e-13
LOC100288637	144.013	-1.39233	0.177023	-7.86523	3.68e-15	1.26e-13
XIRP1	90.5353	1.9473	0.247877	7.85594	3.97e-15	1.36e-13
SCAF11	2454.05	-0.349547	0.0444989	-7.85518	3.99e-15	1.36e-13
LCAT	479.848	0.735947	0.0938018	7.84576	4.3e-15	1.46e-13
CDK19	527.711	-0.586853	0.074845	-7.84091	4.47e-15	1.52e-13
SRSF5	1671.19	-0.476808	0.0608202	-7.83962	4.52e-15	1.53e-13
PPAP2B	4292.23	-0.396579	0.0506199	-7.83444	4.71e-15	1.59e-13
TMEM48	1261.89	-0.622289	0.0794331	-7.83413	4.72e-15	1.59e-13
KLF12	1394.81	-0.4659	0.0596066	-7.81625	5.44e-15	1.82e-13
PRKX	361.165	0.864607	0.110615	7.81637	5.44e-15	1.82e-13
VEZF1	1358.55	-0.413968	0.0529677	-7.81548	5.48e-15	1.83e-13
TM4SF1	5326.26	-0.464827	0.0595325	-7.80794	5.81e-15	1.94e-13
PRIC285	701.145	0.750981	0.0962191	7.80491	5.95e-15	1.98e-13
PHF19	1802.85	-0.502687	0.0645168	-7.79157	6.62e-15	2.19e-13
TCTEX1D4	53.7913	1.90561	0.244695	7.78767	6.83e-15	2.26e-13
SASH1	2432.63	-0.388201	0.0498601	-7.7858	6.93e-15	2.29e-13
LRRC8C	1603.56	-0.392503	0.0504748	-7.77622	7.47e-15	2.46e-13
CCNB2	830.473	-1.10068	0.141574	-7.77459	7.57e-15	2.48e-13
JUNB	697.901	0.961112	0.123656	7.77248	7.7e-15	2.52e-13
FOPNL	877.16	-0.478726	0.0616443	-7.76595	8.1e-15	2.65e-13
TNPO1	15973.6	-0.298328	0.0384466	-7.75954	8.52e-15	2.78e-13
PKP4	1896.58	-0.451338	0.058199	-7.75509	8.83e-15	2.86e-13
VWCE	63.9163	1.96303	0.253128	7.75509	8.83e-15	2.86e-13
DLGAP5	1350.4	-1.00747	0.130011	-7.74906	9.26e-15	2.99e-13
FBXO34	446.829	-0.639626	0.0827056	-7.73377	1.04e-14	3.37e-13
SRF	1931.18	0.367106	0.0474812	7.7316	1.06e-14	3.42e-13
RGNEF	2398.25	-0.4343	0.0562601	-7.7195	1.17e-14	3.75e-13
UBASH3B	2826.31	0.392706	0.0509679	7.70498	1.31e-14	4.19e-13
PER1	1201.41	-0.501136	0.065158	-7.69109	1.46e-14	4.66e-13
CDC25C	146.655	-1.40782	0.183429	-7.67503	1.65e-14	5.26e-13
HIVEP1	943.407	0.547964	0.0713957	7.67502	1.65e-14	5.26e-13
KDM3B	1970.29	-0.353725	0.046115	-7.67048	1.71e-14	5.44e-13
CSPG4	23527.9	0.288133	0.037591	7.66496	1.79e-14	5.66e-13
DCAF16	576.824	-0.619644	0.0808628	-7.66292	1.82e-14	5.74e-13
EPS8L2	1051.86	0.578149	0.075489	7.65872	1.88e-14	5.92e-13
NUP98	3921.01	-0.377515	0.0493155	-7.65509	1.93e-14	6.07e-13
NEDD4	3444.04	-0.318042	0.0417205	-7.62315	2.48e-14	7.76e-13
BUB1B	882.059	-1.41677	0.186098	-7.61303	2.68e-14	8.37e-13
SPAG5	2053.6	-0.606255	0.079675	-7.6091	2.76e-14	8.61e-13
KIF22	1135.48	-0.652453	0.085882	-7.59709	3.03e-14	9.43e-13
DEPDC1B	147.838	-1.47631	0.194455	-7.59202	3.15e-14	9.78e-13
MELK	1641.52	-0.505426	0.0665774	-7.59157	3.16e-14	9.79e-13
PPP2R5C	1787.18	-0.39127	0.0516222	-7.57949	3.47e-14	1.07e-12
WHSC1	4922.62	-0.450395	0.059549	-7.56343	3.93e-14	1.21e-12
KIF20B	805.098	-1.26895	0.168089	-7.54926	4.38e-14	1.35e-12
TNFRSF10D	8255.21	0.510407	0.0677092	7.53822	4.76e-14	1.46e-12
ARFGAP1	3126.76	0.382675	0.0507972	7.53338	4.94e-14	1.51e-12
LMNB2	5312.07	-0.419989	0.0560131	-7.49805	6.48e-14	1.98e-12
PUM1	2220.38	-0.298266	0.0397907	-7.49586	6.59e-14	2.01e-12
MYO1E	3010.82	0.273033	0.0364286	7.49503	6.63e-14	2.02e-12
TACC3	2669.22	-0.831011	0.110934	-7.49107	6.83e-14	2.07e-12
DBF4B	488.233	-0.611004	0.0816403	-7.4841	7.2e-14	2.18e-12
MIR5047	605.045	0.630295	0.0842372	7.48238	7.3e-14	2.2e-12
NCOA6	1638.22	-0.363703	0.0486221	-7.4802	7.42e-14	2.24e-12
BUB1	1230.28	-1.29175	0.17306	-7.46416	8.38e-14	2.52e-12
STK17B	756.891	-0.621642	0.0832983	-7.46283	8.47e-14	2.54e-12
CEP97	273.419	-0.749521	0.100494	-7.45838	8.76e-14	2.62e-12
TOPBP1	1510.63	-0.376891	0.0505721	-7.45256	9.15e-14	2.73e-12
MT1X	587.148	0.919643	0.123456	7.44916	9.39e-14	2.8e-12
ZNF395	508.048	-0.804451	0.108144	-7.43873	1.02e-13	3.02e-12
ARHGAP11B	68.4239	-1.39362	0.18736	-7.43819	1.02e-13	3.03e-12
GTPBP2	2358.09	-0.446697	0.0600786	-7.4352	1.04e-13	3.09e-12
STAG2	1934.48	-0.478882	0.064527	-7.42143	1.16e-13	3.42e-12
CHD4	5888.54	-0.238561	0.0321836	-7.4125	1.24e-13	3.65e-12
SIK1	166.344	1.33416	0.180108	7.40759	1.29e-13	3.78e-12
NCAPH	865.978	-0.806308	0.108941	-7.40131	1.35e-13	3.96e-12
ITGB3	2016.41	0.364629	0.049311	7.39447	1.42e-13	4.16e-12
FRMD4A	3681.7	0.286679	0.0387901	7.39053	1.46e-13	4.27e-12
KIF2A	1218.37	-0.434499	0.0588288	-7.38583	1.52e-13	4.42e-12
CBX1	1882.94	-0.346297	0.0469185	-7.38081	1.57e-13	4.57e-12
PID1	440.24	0.743773	0.10077	7.3809	1.57e-13	4.57e-12
VANGL1	1007.91	-0.57019	0.077275	-7.37872	1.6e-13	4.63e-12
KIAA1524	989.463	-0.633609	0.085921	-7.37431	1.65e-13	4.77e-12
KLHL24	133.525	-1.17064	0.158818	-7.37094	1.69e-13	4.88e-12
EBF1	440.336	-0.721593	0.0979325	-7.36828	1.73e-13	4.97e-12
RALGPS2	262.21	-0.833428	0.113365	-7.35171	1.96e-13	5.62e-12
BAZ1B	3614.64	-0.277929	0.0378086	-7.35095	1.97e-13	5.64e-12
SLC35E4	426.889	0.740455	0.100843	7.34265	2.09e-13	5.98e-12
NSD1	2957.83	0.384102	0.0523464	7.33769	2.17e-13	6.2e-12
SLC26A6	1252.25	0.444688	0.060655	7.33143	2.28e-13	6.48e-12
C3orf52	338.978	0.840612	0.114775	7.32398	2.41e-13	6.84e-12
KIF18A	362.437	-1.40813	0.192306	-7.32233	2.44e-13	6.91e-12
MN1	1399.54	0.534558	0.0731756	7.30515	2.77e-13	7.83e-12
SLC7A2	11785	0.40802	0.0559189	7.29664	2.95e-13	8.32e-12
DDB2	1533.51	0.447516	0.0614088	7.28749	3.16e-13	8.89e-12
ZBTB1	740.446	-0.544311	0.0747014	-7.2865	3.18e-13	8.94e-12
PDGFRB	5977.69	-0.438399	0.0603089	-7.26923	3.62e-13	1.01e-11
CDK2	1859.28	-0.444189	0.0612824	-7.24824	4.22e-13	1.18e-11
KIAA0284	2477.33	0.523831	0.0723196	7.24328	4.38e-13	1.22e-11
ODZ4	578.93	0.657048	0.0907398	7.24101	4.45e-13	1.24e-11
PTCHD4	99.5127	1.52328	0.210506	7.23625	4.61e-13	1.28e-11
TRIP6	2986.02	0.473843	0.0654868	7.23571	4.63e-13	1.28e-11
KIAA1462	1438.38	-0.520435	0.0719735	-7.23092	4.8e-13	1.33e-11
GPX1	7227.26	0.386447	0.0535454	7.21719	5.31e-13	1.47e-11
TNFRSF12A	8189.19	0.345283	0.0478928	7.20949	5.62e-13	1.55e-11
ATG16L2	179.485	1.02366	0.142338	7.19179	6.39e-13	1.76e-11
FAM198B	275.626	0.982486	0.13691	7.17612	7.17e-13	1.97e-11
PIKFYVE	1274.1	-0.402879	0.0562244	-7.16555	7.75e-13	2.12e-11
PHF3	1402.23	-0.369144	0.0515204	-7.165	7.78e-13	2.13e-11
NCAPD2	2768.88	-0.822208	0.11481	-7.16148	7.98e-13	2.18e-11
PTP4A2	5733.27	-0.27812	0.0388757	-7.15407	8.42e-13	2.29e-11
TAB2	1933.89	-0.377616	0.0528272	-7.14814	8.8e-13	2.39e-11
CDKN2D	252.062	-0.834283	0.116761	-7.14521	8.99e-13	2.44e-11
TOP1	4771.69	-0.395509	0.0554514	-7.13253	9.85e-13	2.67e-11
DCUN1D3	589.866	0.650354	0.0912532	7.12692	1.03e-12	2.77e-11
TCF7L2	254.912	-0.927854	0.13025	-7.12364	1.05e-12	2.83e-11
FSTL3	9831.24	0.32354	0.0454473	7.11902	1.09e-12	2.92e-11
ZNF608	181.749	-1.06822	0.150244	-7.10991	1.16e-12	3.12e-11
PHLDB3	139.895	1.31506	0.184999	7.10846	1.17e-12	3.14e-11
CDKN3	486.012	-0.573023	0.0806235	-7.10739	1.18e-12	3.16e-11
KCTD3	1422.06	-0.394649	0.0555453	-7.105	1.2e-12	3.21e-11
TMPO	2448.75	-0.579612	0.0815845	-7.10444	1.21e-12	3.22e-11
IER5	2764.68	0.421675	0.059432	7.09509	1.29e-12	3.44e-11
HLTF	814.7	-0.541068	0.0764164	-7.08051	1.44e-12	3.81e-11
PPP6R3	2236.1	-0.315558	0.0446342	-7.06987	1.55e-12	4.1e-11
RBMX	4663.05	-0.26694	0.0377816	-7.06534	1.6e-12	4.23e-11
FLJ41484	69.2253	1.69354	0.239712	7.06487	1.61e-12	4.24e-11
KCTD11	812.551	0.529347	0.0750091	7.0571	1.7e-12	4.47e-11
STX6	1381.43	0.360308	0.0511406	7.04544	1.85e-12	4.85e-11
SDCBP	4118.03	-0.359538	0.0510416	-7.04402	1.87e-12	4.89e-11
RHOT1	785.283	-0.497526	0.0706504	-7.04209	1.89e-12	4.95e-11
FZR1	1144.25	-0.431187	0.0612944	-7.03469	2e-12	5.21e-11
WAC	3070.58	-0.308518	0.0438793	-7.03107	2.05e-12	5.34e-11
GDF6	1146.15	-0.612782	0.0871839	-7.02861	2.09e-12	5.42e-11
AMOTL1	3834.06	0.224119	0.0319498	7.01472	2.3e-12	5.98e-11
CIT	967.415	-0.956898	0.13649	-7.01075	2.37e-12	6.14e-11
PPP4R1	3051.97	-0.341205	0.048679	-7.00929	2.4e-12	6.19e-11
POU2F2	317.659	0.713054	0.101987	6.99163	2.72e-12	7.01e-11
PAFAH1B2	2841.06	-0.371852	0.0533116	-6.97507	3.06e-12	7.87e-11
SLC38A1	5769.99	-0.472051	0.0676795	-6.9748	3.06e-12	7.87e-11
YTHDC1	1637.96	-0.341756	0.0490266	-6.97082	3.15e-12	8.08e-11
CDCA4	690.019	-0.671709	0.0964296	-6.9658	3.27e-12	8.34e-11
PBK	961.787	-0.636162	0.0913247	-6.96594	3.26e-12	8.34e-11
MYADM	11117.2	0.325972	0.0468354	6.95995	3.4e-12	8.68e-11
TGFB2	794.943	-0.593042	0.0852584	-6.95582	3.51e-12	8.92e-11
SEC14L2	1008.09	0.487449	0.070129	6.95075	3.63e-12	9.23e-11
MRPL49	1734.23	0.396743	0.057082	6.95041	3.64e-12	9.23e-11
PGF	43.1781	1.91654	0.276206	6.93881	3.95e-12	1e-10
LINC00341	309.826	-0.80866	0.116704	-6.92917	4.23e-12	1.07e-10
HIPK1	1721.3	-0.348035	0.0504092	-6.9042	5.05e-12	1.27e-10
DAAM2	2873.51	-0.465569	0.0674787	-6.8995	5.22e-12	1.31e-10
NUCKS1	7259.07	-0.385706	0.0559735	-6.89088	5.55e-12	1.39e-10
PTX3	3617.81	-0.430676	0.0625161	-6.88905	5.62e-12	1.41e-10
EDN1	1189	0.583599	0.0847576	6.88551	5.76e-12	1.44e-10
PLXNB3	222.583	0.964786	0.140201	6.88144	5.92e-12	1.48e-10
SEC14L1	7934.67	-0.218502	0.031754	-6.88109	5.94e-12	1.48e-10
ZC3H7A	2203.45	-0.289533	0.0420932	-6.87838	6.05e-12	1.51e-10
SHCBP1	2015.33	-0.522954	0.0760432	-6.87707	6.11e-12	1.52e-10
HSPA1A	1165.26	0.661418	0.0963279	6.86632	6.59e-12	1.63e-10
ABCB6	589.545	0.48362	0.0705498	6.85501	7.13e-12	1.76e-10
ANLN	7384.95	-0.709035	0.103481	-6.85184	7.29e-12	1.8e-10
HNRPDL	5031.58	-0.373472	0.0545926	-6.84106	7.86e-12	1.94e-10
USP32	1942.64	-0.346385	0.0506541	-6.83824	8.02e-12	1.97e-10
CCDC88A	2116.75	-0.467147	0.068422	-6.82743	8.64e-12	2.12e-10
ANKRD12	927.904	-0.400722	0.0587183	-6.82449	8.82e-12	2.16e-10
IRAK2	184.637	0.897339	0.131581	6.81969	9.12e-12	2.23e-10
SESTD1	711.381	-0.45904	0.0673194	-6.81884	9.18e-12	2.24e-10
KIF20A	1625.04	-1.06731	0.156547	-6.81783	9.24e-12	2.25e-10
FAM72D	38.8835	-1.77772	0.261068	-6.80943	9.8e-12	2.38e-10
TRIM21	679.521	0.53079	0.0779575	6.80872	9.85e-12	2.39e-10
R3HDM1	1081.96	-0.395408	0.0581028	-6.80532	1.01e-11	2.44e-10
NR1D2	701.212	-0.635548	0.093433	-6.80218	1.03e-11	2.49e-10
NOTCH2	11735.4	-0.198853	0.0292368	-6.80146	1.04e-11	2.5e-10
RPL23AP82	601.519	0.608046	0.0895319	6.79139	1.11e-11	2.68e-10
DDX17	6735.18	-0.319209	0.0471152	-6.77506	1.24e-11	2.99e-10
EPS8	9218.7	-0.196044	0.0289495	-6.77194	1.27e-11	3.05e-10
ZMYM3	1078.53	-0.45701	0.0674924	-6.77129	1.28e-11	3.06e-10
MAD2L1	709.796	-0.651224	0.0962491	-6.76603	1.32e-11	3.17e-10
FGF2	2290.55	0.60202	0.0890682	6.75909	1.39e-11	3.32e-10
PIM1	99.7284	-1.25331	0.185744	-6.7475	1.5e-11	3.59e-10
ATF2	856.603	-0.566838	0.0840762	-6.74195	1.56e-11	3.72e-10
AFF3	880.096	-0.437166	0.064849	-6.7413	1.57e-11	3.73e-10
PDGFA	1129.64	0.558568	0.0828957	6.73821	1.6e-11	3.8e-10
TFPI	1829.05	-0.485665	0.0721876	-6.72781	1.72e-11	4.08e-10
SCRN1	9504.1	-0.195765	0.0291459	-6.71674	1.86e-11	4.39e-10
CIRBP	2475.38	0.268548	0.0399992	6.71382	1.9e-11	4.47e-10
TMEFF2	716.989	-0.529602	0.0789584	-6.70735	1.98e-11	4.67e-10
ROCK2	2827.35	-0.34578	0.0516057	-6.70044	2.08e-11	4.88e-10
SLC16A3	9858.11	0.288766	0.043095	6.7007	2.07e-11	4.88e-10
CAMK2D	2975.21	-0.295715	0.0441985	-6.69062	2.22e-11	5.21e-10
FBXL3	1086.86	-0.625967	0.0936117	-6.68685	2.28e-11	5.33e-10
DLG1	3941.68	-0.299788	0.0448829	-6.67934	2.4e-11	5.6e-10
ZEB2	1353.5	-0.427167	0.064032	-6.67115	2.54e-11	5.92e-10
GAL3ST4	145.166	1.10371	0.16567	6.6621	2.7e-11	6.28e-10
ARID3A	505.102	0.676539	0.101576	6.6604	2.73e-11	6.33e-10
TCERG1	1793.5	-0.368974	0.0553982	-6.66039	2.73e-11	6.33e-10
CDKN2C	378.445	-1.23109	0.184858	-6.65963	2.75e-11	6.35e-10
SAT1	1170.26	0.600288	0.0901427	6.65931	2.75e-11	6.36e-10
TP53I3	2083.68	0.399896	0.060117	6.65197	2.89e-11	6.67e-10
DUSP3	3360.48	0.253899	0.0382577	6.63654	3.21e-11	7.39e-10
HECW2	624.268	0.51644	0.0778346	6.6351	3.24e-11	7.45e-10
ASCC3	5414.92	0.30002	0.0452277	6.63354	3.28e-11	7.51e-10
FAM64A	867.765	-0.502115	0.0756916	-6.6337	3.27e-11	7.51e-10
SWAP70	1993.76	-0.331556	0.0500143	-6.62923	3.37e-11	7.72e-10
CEP70	237.231	-0.766941	0.115876	-6.61861	3.63e-11	8.28e-10
SOX12	615.906	-0.539988	0.0816388	-6.61435	3.73e-11	8.5e-10
DUS1L	1286.29	0.360202	0.0545577	6.60221	4.05e-11	9.21e-10
MEX3C	1151.54	-0.4571	0.0693055	-6.59544	4.24e-11	9.63e-10
GPX8	4471.27	-0.287912	0.0436748	-6.59218	4.33e-11	9.82e-10
ASAP1	7405.13	-0.284087	0.0430979	-6.59165	4.35e-11	9.84e-10
KCNK2	1894.9	-0.450836	0.0684807	-6.5834	4.6e-11	1.04e-09
LOC100506548	749.263	0.461598	0.0702083	6.57469	4.88e-11	1.1e-09
TKT	11558.2	0.275185	0.0419135	6.56553	5.18e-11	1.17e-09
UBR4	8054.58	-0.296589	0.04523	-6.55736	5.48e-11	1.23e-09
TUBB2A	2170.84	0.3732	0.0569206	6.5565	5.51e-11	1.24e-09
EXOC2	2232.86	-0.331972	0.0506511	-6.55409	5.6e-11	1.25e-09
FUCA1	580.272	0.673667	0.102796	6.55345	5.62e-11	1.26e-09
SIX4	336.937	-0.720773	0.110117	-6.54552	5.93e-11	1.32e-09
PAPD7	974.968	-0.366463	0.0560705	-6.53575	6.33e-11	1.41e-09
REV3L	1289.23	0.399211	0.0610988	6.53387	6.41e-11	1.43e-09
PPP1CC	3443.08	-0.276121	0.0422942	-6.52858	6.64e-11	1.47e-09
FBXW7	474.724	0.646173	0.0991029	6.52022	7.02e-11	1.56e-09
TRAF3	1065.55	0.405627	0.0622986	6.51101	7.46e-11	1.65e-09
CSDA	5422.73	0.341568	0.0524786	6.5087	7.58e-11	1.68e-09
SOCS3	874.257	0.524696	0.0806467	6.5061	7.71e-11	1.7e-09
STK38	1878.62	-0.347613	0.0534625	-6.50201	7.93e-11	1.75e-09
H1FX	780.954	-0.537933	0.082802	-6.49662	8.21e-11	1.81e-09
PHACTR4	1051.52	-0.386608	0.0595606	-6.491	8.53e-11	1.87e-09
SIPA1L2	384.372	0.609586	0.0939819	6.48621	8.8e-11	1.93e-09
BTBD10	1797.13	0.49155	0.0758599	6.4797	9.19e-11	2.01e-09
SHISA3	69.8999	-1.55179	0.239667	-6.47479	9.49e-11	2.07e-09
MTMR4	1090.36	-0.369826	0.057186	-6.46708	9.99e-11	2.18e-09
KLHL21	4096.88	0.512372	0.0792322	6.46672	1e-10	2.18e-09
CBX3	2797.68	-0.321596	0.0497472	-6.46459	1.02e-10	2.21e-09
BCOR	760.469	-0.467685	0.0723959	-6.4601	1.05e-10	2.27e-09
RRP12	1732.43	0.409405	0.063387	6.45882	1.06e-10	2.29e-09
ALDH1L2	4585.65	-0.266459	0.0412841	-6.45428	1.09e-10	2.35e-09
TRAM2	16869.3	-0.179057	0.0277575	-6.45075	1.11e-10	2.4e-09
ADARB1	2273.25	-0.303013	0.0469752	-6.45049	1.11e-10	2.4e-09
HNRNPR	4788.35	-0.328522	0.0509392	-6.4493	1.12e-10	2.42e-09
SKA3	624.451	-0.576226	0.0894743	-6.44013	1.19e-10	2.57e-09
C14orf135	2340.97	-0.301793	0.0468662	-6.43945	1.2e-10	2.57e-09
ASAP2	2626.22	-0.283735	0.0440782	-6.43709	1.22e-10	2.61e-09
GPBP1L1	1724.36	-0.344145	0.0535162	-6.43067	1.27e-10	2.72e-09
CTDSP1	1968.33	-0.297847	0.0463587	-6.42484	1.32e-10	2.82e-09
ZNF195	327.901	0.735993	0.114573	6.4238	1.33e-10	2.83e-09
FHOD1	1953.93	0.328244	0.0511794	6.4136	1.42e-10	3.03e-09
DAGLB	1412.9	-0.330732	0.0515838	-6.41154	1.44e-10	3.06e-09
C4orf46	329.012	-0.897139	0.139991	-6.40853	1.47e-10	3.12e-09
RERE	2193.8	-0.3554	0.0554965	-6.40401	1.51e-10	3.21e-09
SPTBN1	21110.8	-0.195606	0.0305648	-6.39972	1.56e-10	3.29e-09
PIK3CA	839.841	-0.420821	0.0658089	-6.39459	1.61e-10	3.4e-09
POLR3D	1287.71	0.354074	0.0553809	6.39342	1.62e-10	3.42e-09
FADS3	4822.99	0.311432	0.0487166	6.39273	1.63e-10	3.43e-09
UBTD2	647.118	-0.540982	0.0847053	-6.38664	1.7e-10	3.56e-09
RBFOX2	4080.85	-0.317752	0.0497676	-6.38472	1.72e-10	3.6e-09
SLC10A3	1259.8	0.444478	0.0696445	6.3821	1.75e-10	3.66e-09
RBBP6	1541.67	-0.353276	0.0554464	-6.37148	1.87e-10	3.92e-09
GGNBP2	1750.39	-0.369005	0.0579269	-6.37018	1.89e-10	3.94e-09
NCOA3	3660.2	-0.282385	0.0443801	-6.36288	1.98e-10	4.13e-09
B7H6	532.305	0.58855	0.0925027	6.36252	1.98e-10	4.13e-09
IFFO2	1097.85	0.440821	0.0692965	6.36138	2e-10	4.16e-09
DAPK3	1930.66	0.390489	0.0614465	6.35494	2.09e-10	4.33e-09
SOAT1	2145.17	-0.276615	0.043568	-6.34905	2.17e-10	4.49e-09
PCGF5	2772.66	-0.414732	0.0653534	-6.34598	2.21e-10	4.57e-09
PHF13	761.754	-0.453346	0.0714413	-6.34572	2.21e-10	4.57e-09
DGKD	777.995	0.386848	0.0609773	6.34414	2.24e-10	4.61e-09
WDR43	2264.55	0.309038	0.048768	6.33689	2.34e-10	4.83e-09
EI24	3814.45	0.26588	0.042007	6.32943	2.46e-10	5.06e-09
RETSAT	1645.18	0.345839	0.0546731	6.32558	2.52e-10	5.18e-09
CITED2	5664.1	-0.581744	0.092144	-6.31341	2.73e-10	5.59e-09
ARHGAP17	2952.33	-0.249399	0.0395668	-6.30323	2.92e-10	5.97e-09
AKAP13	2097.94	-0.374935	0.0595274	-6.29853	3e-10	6.14e-09
BCL3	165.433	0.912264	0.144854	6.29781	3.02e-10	6.16e-09
TJP1	4272.01	-0.317775	0.0504608	-6.29746	3.03e-10	6.16e-09
NDST1	10529.8	0.224858	0.0357304	6.29317	3.11e-10	6.33e-09
DUSP5	5285.33	0.424838	0.0675225	6.2918	3.14e-10	6.37e-09
DOCK11	468.132	-0.541822	0.086123	-6.29126	3.15e-10	6.39e-09
FGF5	6973.57	-0.564821	0.0898019	-6.28963	3.18e-10	6.44e-09
UNC5B	351.272	1.18712	0.18876	6.28904	3.19e-10	6.46e-09
PMEPA1	70.7105	1.37476	0.218806	6.283	3.32e-10	6.7e-09
CENPC1	256.636	-0.722988	0.115153	-6.27851	3.42e-10	6.89e-09
RSBN1	266.96	-0.867336	0.138548	-6.26017	3.85e-10	7.73e-09
ZNF292	526.929	-0.502037	0.0801974	-6.26001	3.85e-10	7.73e-09
STX2	2311.78	-0.300179	0.0479661	-6.25815	3.9e-10	7.82e-09
METTL4	353.273	-0.595792	0.0953158	-6.25071	4.09e-10	8.18e-09
CYP1B1	574.332	-0.77756	0.124433	-6.24881	4.14e-10	8.27e-09
BRF2	458.555	0.620089	0.099286	6.24549	4.22e-10	8.44e-09
FHL2	8499.9	0.419995	0.0674337	6.22826	4.72e-10	9.41e-09
NACC2	1900	0.355753	0.0572448	6.21459	5.15e-10	1.02e-08
C22orf13	1896.79	-0.299325	0.0481789	-6.21279	5.21e-10	1.03e-08
VAV2	1211.28	0.436438	0.0702546	6.21224	5.22e-10	1.04e-08
CTSC	5457.31	-0.216945	0.0349242	-6.2119	5.23e-10	1.04e-08
GALNT1	4219.4	0.265618	0.0427768	6.2094	5.32e-10	1.05e-08
LOC646576	418.328	-0.605098	0.0975004	-6.20611	5.43e-10	1.07e-08
HOXB5	944.214	-0.528787	0.085266	-6.20162	5.59e-10	1.1e-08
PDK1	416.007	-0.566839	0.0914339	-6.19943	5.67e-10	1.12e-08
WSB1	1644.79	-0.303098	0.0489285	-6.1947	5.84e-10	1.15e-08
SLC20A1	7801.52	0.214307	0.0345991	6.19399	5.87e-10	1.15e-08
DGKA	2275.27	0.276528	0.0446569	6.19227	5.93e-10	1.16e-08
C7orf60	328.44	-0.64163	0.10363	-6.19153	5.96e-10	1.17e-08
FAM72B	55.2868	-1.50104	0.24314	-6.17357	6.68e-10	1.31e-08
KRT80	180.265	0.774869	0.125538	6.1724	6.73e-10	1.31e-08
ABCC3	622.24	0.591454	0.0958388	6.17134	6.77e-10	1.32e-08
ADSS	1318.79	-0.344523	0.0559383	-6.15898	7.32e-10	1.43e-08
LRCH4	1810.05	-0.360885	0.0586424	-6.15399	7.56e-10	1.47e-08
PUM2	1973.74	-0.360618	0.0586244	-6.15134	7.68e-10	1.49e-08
TRIM3	815.794	0.404312	0.065747	6.14952	7.77e-10	1.51e-08
CHST3	1747.62	0.406433	0.0660965	6.14908	7.79e-10	1.51e-08
ANP32A	1731.18	-0.317501	0.0516852	-6.14297	8.1e-10	1.57e-08
MT1M	321.277	1.01262	0.165021	6.13635	8.44e-10	1.63e-08
LIPG	67.6878	1.2899	0.210388	6.13108	8.73e-10	1.68e-08
ADAMTS7	1189.63	0.451022	0.0735665	6.13081	8.74e-10	1.68e-08
EFTUD1	1195.85	-0.370379	0.0604317	-6.12889	8.85e-10	1.7e-08
NCKAP5	446.49	-0.565754	0.0923073	-6.12902	8.84e-10	1.7e-08
TTTY15	601.69	0.425377	0.0695126	6.11943	9.39e-10	1.8e-08
AKIRIN2	759.822	-0.478801	0.0782963	-6.11524	9.64e-10	1.84e-08
TMEM171	260.679	-0.670626	0.109665	-6.11523	9.64e-10	1.84e-08
HDGF	8318.63	-0.180342	0.0294997	-6.11333	9.76e-10	1.86e-08
ERRFI1	5598.84	-0.329253	0.0538884	-6.1099	9.97e-10	1.9e-08
UHRF2	1824.57	-0.325344	0.0532987	-6.10415	1.03e-09	1.97e-08
WASF1	436.133	-0.598648	0.0981959	-6.09647	1.08e-09	2.06e-08
FBXO11	1551.98	-0.407584	0.0669088	-6.09164	1.12e-09	2.12e-08
ISCU	1229.03	0.372848	0.0612251	6.08979	1.13e-09	2.14e-08
CCDC90B	1205.75	0.379311	0.06235	6.08358	1.18e-09	2.22e-08
PITX2	84.9646	1.05465	0.173646	6.07355	1.25e-09	2.36e-08
RALGDS	419.631	0.662419	0.109075	6.07308	1.25e-09	2.37e-08
COL27A1	363.202	0.559401	0.0921373	6.07138	1.27e-09	2.39e-08
RNF44	261.284	-0.765041	0.126142	-6.06492	1.32e-09	2.48e-08
ADAM10	6861.88	-0.234944	0.0387872	-6.05725	1.38e-09	2.6e-08
FAM208A	1684.37	-0.425981	0.0703319	-6.05672	1.39e-09	2.61e-08
SH2B3	5007.29	-0.255301	0.0421773	-6.05304	1.42e-09	2.66e-08
ANKRA2	352.662	0.660307	0.109333	6.03939	1.55e-09	2.89e-08
THOC6	282.335	-0.649126	0.107656	-6.02963	1.64e-09	3.07e-08
PLXNB1	361.014	0.573769	0.0951802	6.02823	1.66e-09	3.09e-08
CDR2	634.353	-0.446258	0.0741132	-6.0213	1.73e-09	3.22e-08
H2AFX	1283.32	-0.537667	0.0892973	-6.02109	1.73e-09	3.22e-08
TNFAIP8L3	444.441	0.726044	0.120706	6.01497	1.8e-09	3.34e-08
MT1E	5182.2	0.567528	0.0943861	6.01284	1.82e-09	3.38e-08
RFC1	1708.06	-0.278902	0.0463924	-6.0118	1.83e-09	3.4e-08
CUL4B	3860.68	-0.355941	0.059302	-6.00217	1.95e-09	3.6e-08
MAT2A	5045.4	-0.248854	0.0414981	-5.99676	2.01e-09	3.72e-08
AHRR	1218.58	-0.359264	0.0599279	-5.99494	2.04e-09	3.75e-08
HSPA6	148.398	1.60562	0.267999	5.99115	2.08e-09	3.84e-08
PNP	1949.07	0.372776	0.0622279	5.9905	2.09e-09	3.85e-08
PPIP5K2	1546.78	-0.414292	0.0691699	-5.98948	2.11e-09	3.87e-08
SLC25A22	1266.91	0.348291	0.0582147	5.98288	2.19e-09	4.02e-08
SRSF4	1600.21	-0.37639	0.0629128	-5.98273	2.19e-09	4.02e-08
AGRN	7825.38	0.351715	0.0587925	5.98231	2.2e-09	4.02e-08
RPL23AP7	263.516	0.741831	0.124077	5.9788	2.25e-09	4.11e-08
FADS1	5785.71	0.348492	0.0583342	5.97405	2.31e-09	4.22e-08
CYR61	28803.8	-0.164931	0.0276188	-5.9717	2.35e-09	4.27e-08
NFE2L2	2472.2	-0.369087	0.0618048	-5.97182	2.35e-09	4.27e-08
TULP3	992.036	-0.376102	0.0630055	-5.96935	2.38e-09	4.33e-08
DAB2	3140.17	-0.308174	0.0516297	-5.96892	2.39e-09	4.33e-08
CUL1	2031.01	-0.295883	0.0495953	-5.96594	2.43e-09	4.41e-08
RABGGTA	913.454	0.403782	0.067688	5.96534	2.44e-09	4.42e-08
ZNF385A	317.609	0.673035	0.112833	5.9649	2.45e-09	4.42e-08
ARVCF	84.3271	1.21964	0.204518	5.96351	2.47e-09	4.45e-08
TMEM97	741.854	0.445095	0.0746597	5.96164	2.5e-09	4.5e-08
IGF2BP2	3278.13	-0.33941	0.0569814	-5.95649	2.58e-09	4.64e-08
NR2F2	4213.8	-0.627368	0.105438	-5.95009	2.68e-09	4.82e-08
MIR143HG	293.437	0.679734	0.114296	5.94711	2.73e-09	4.9e-08
BMP1	2434.02	0.30005	0.0504859	5.94323	2.79e-09	5.01e-08
ARID4A	316.121	-0.648723	0.109361	-5.93196	2.99e-09	5.36e-08
PRR16	967.393	-0.559491	0.0943548	-5.92965	3.04e-09	5.43e-08
STAG1	1165.06	-0.432452	0.0730222	-5.9222	3.18e-09	5.66e-08
ZBTB16	224.141	-0.713027	0.120395	-5.92241	3.17e-09	5.66e-08
TEP1	1192.11	0.414843	0.0700892	5.91878	3.24e-09	5.77e-08
NCDN	1826.95	0.373081	0.0630421	5.91796	3.26e-09	5.79e-08
LARP1	9129.19	-0.218184	0.0369041	-5.91218	3.38e-09	5.99e-08
MNT	707.582	-0.508193	0.0859567	-5.9122	3.38e-09	5.99e-08
CYFIP2	104.378	1.30762	0.221258	5.90993	3.42e-09	6.06e-08
CIC	2446.91	0.321477	0.0544094	5.90849	3.45e-09	6.1e-08
ADAMTS1	9561.73	0.248577	0.0421189	5.9018	3.6e-09	6.35e-08
ARNT2	144.484	-0.878909	0.149026	-5.89769	3.69e-09	6.5e-08
UCN2	218.425	0.708023	0.120106	5.895	3.75e-09	6.6e-08
RPS27L	3385.26	0.340476	0.0577798	5.89265	3.8e-09	6.68e-08
TWIST1	288.012	-0.654094	0.111085	-5.88824	3.9e-09	6.86e-08
FAM101B	2295.41	0.291502	0.0496228	5.87436	4.24e-09	7.45e-08
SLBP	1137.59	-0.303578	0.0518249	-5.85777	4.69e-09	8.22e-08
ETV1	490.124	-0.772105	0.131966	-5.85081	4.89e-09	8.56e-08
NAV1	6499.59	-0.199748	0.0341479	-5.8495	4.93e-09	8.61e-08
ZNF761	417.909	0.544656	0.0933856	5.83233	5.47e-09	9.54e-08
ARHGAP31	1435.24	0.333472	0.057224	5.82748	5.63e-09	9.79e-08
NFATC4	584.19	-0.552257	0.0947676	-5.82749	5.63e-09	9.79e-08
NIPBL	1726.97	-0.351359	0.0603322	-5.82373	5.75e-09	1e-07
CCDC111	187.249	-0.719569	0.123574	-5.82301	5.78e-09	1e-07
PLAUR	2990.9	0.36652	0.0629718	5.82039	5.87e-09	1.02e-07
CHMP1B	1906.57	0.362123	0.0623147	5.81119	6.2e-09	1.07e-07
XPO7	1752.46	-0.323093	0.0555978	-5.81125	6.2e-09	1.07e-07
DNAJC13	4337.12	-0.261279	0.0449708	-5.80997	6.25e-09	1.08e-07
NAA16	4337.33	-0.575402	0.0991379	-5.80405	6.47e-09	1.12e-07
HMMR	656.261	-1.02935	0.1775	-5.79913	6.67e-09	1.15e-07
MID1	759.022	-0.576504	0.099415	-5.79896	6.67e-09	1.15e-07
TMEM60	297.259	-0.637625	0.109948	-5.79936	6.66e-09	1.15e-07
LRRC8A	3271.89	0.253263	0.0437115	5.79396	6.87e-09	1.18e-07
CDH24	528.939	0.480683	0.0829903	5.79204	6.95e-09	1.19e-07
PAG1	1069.6	0.437195	0.0755218	5.789	7.08e-09	1.21e-07
CTCF	1211.11	-0.333889	0.0576814	-5.7885	7.1e-09	1.21e-07
ZNF557	192.996	0.720275	0.124741	5.77415	7.73e-09	1.32e-07
PLXNA3	4024.72	0.268444	0.0465088	5.77191	7.84e-09	1.34e-07
RTF1	1532.68	-0.254111	0.0440656	-5.76665	8.09e-09	1.38e-07
TXLNA	3755.97	0.213038	0.0369482	5.76585	8.12e-09	1.38e-07
MAT2B	1450.16	-0.385476	0.0669127	-5.76088	8.37e-09	1.42e-07
C15orf42	319.772	-0.643385	0.111753	-5.75721	8.55e-09	1.45e-07
CCAR1	2284.13	-0.338091	0.0587712	-5.75266	8.78e-09	1.49e-07
SGMS1	1068.31	-0.358236	0.0622741	-5.75256	8.79e-09	1.49e-07
FAM26E	954.426	-0.361983	0.0630037	-5.74543	9.17e-09	1.55e-07
SPRED1	2499.49	-0.50276	0.0877224	-5.73127	9.97e-09	1.68e-07
C2CD2	2450.73	-0.301883	0.0526787	-5.73065	1e-08	1.69e-07
CNOT6L	298.3	-0.654369	0.114475	-5.71627	1.09e-08	1.83e-07
SRA1	1410.3	0.430517	0.075321	5.71577	1.09e-08	1.84e-07
SYT16	164.198	0.779642	0.136542	5.70991	1.13e-08	1.9e-07
ACIN1	4241.56	-0.217423	0.038082	-5.70933	1.13e-08	1.9e-07
PDS5A	2831.66	-0.26383	0.0462836	-5.70029	1.2e-08	2e-07
ANTXR2	1975.91	-0.27039	0.0474736	-5.69558	1.23e-08	2.06e-07
ITPKC	994.432	0.489341	0.0859595	5.69269	1.25e-08	2.09e-07
BAMBI	36.4946	1.35331	0.237762	5.69186	1.26e-08	2.1e-07
YY1AP1	1473.84	-0.304487	0.0535249	-5.6887	1.28e-08	2.13e-07
APC	1674.37	-0.338028	0.0594803	-5.68302	1.32e-08	2.2e-07
MCMBP	2245.66	-0.275364	0.0484561	-5.68276	1.33e-08	2.2e-07
DAXX	1615.23	-0.290384	0.0511235	-5.68006	1.35e-08	2.23e-07
ARHGAP19	330.08	-0.692486	0.121934	-5.6792	1.35e-08	2.24e-07
DUSP1	9328.53	0.315166	0.0555955	5.66892	1.44e-08	2.38e-07
RFTN1	1477.73	0.292358	0.0515745	5.66866	1.44e-08	2.38e-07
BDNF	1231.15	0.323541	0.0571276	5.66347	1.48e-08	2.45e-07
ELOVL4	292.743	0.726329	0.128257	5.66306	1.49e-08	2.45e-07
PARP10	615.404	0.45122	0.0796813	5.66281	1.49e-08	2.45e-07
NUP50	2133.16	-0.269822	0.0476621	-5.66116	1.5e-08	2.47e-07
SKIL	1107.45	0.438635	0.0775889	5.65332	1.57e-08	2.59e-07
CASP3	836.541	-0.362136	0.0640673	-5.65244	1.58e-08	2.6e-07
NET1	376.74	-0.536332	0.0949224	-5.65021	1.6e-08	2.63e-07
PCDH1	19.4176	1.6726	0.296102	5.64871	1.62e-08	2.65e-07
LOC100507421	118.45	-0.843705	0.149528	-5.64246	1.68e-08	2.74e-07
DNMBP	3341.33	-0.240927	0.0427118	-5.64077	1.69e-08	2.76e-07
CYTH3	2573.06	-0.242785	0.0430512	-5.63946	1.71e-08	2.78e-07
SNAP23	1472.14	-0.424114	0.0752866	-5.63333	1.77e-08	2.88e-07
MMP14	22911.2	0.189125	0.0336147	5.62625	1.84e-08	3e-07
PRIM2	624.743	-0.373347	0.0664297	-5.62018	1.91e-08	3.1e-07
RRBP1	13542.7	0.191586	0.0341142	5.616	1.95e-08	3.17e-07
TMEM69	499.378	-0.49605	0.0883318	-5.61576	1.96e-08	3.17e-07
SMC2	1794.88	-0.334291	0.0595807	-5.61072	2.01e-08	3.26e-07
SUGP2	2206.38	-0.301135	0.0537577	-5.6017	2.12e-08	3.43e-07
BCAT1	6127.61	-0.317275	0.056652	-5.60043	2.14e-08	3.45e-07
CENPL	329.531	-0.594331	0.10622	-5.59529	2.2e-08	3.55e-07
PIP5K1C	3166.93	0.270345	0.0483261	5.59418	2.22e-08	3.57e-07
MPP5	2626.95	-0.295258	0.0527844	-5.59367	2.22e-08	3.58e-07
SPC25	290.312	-0.647319	0.115814	-5.58929	2.28e-08	3.66e-07
LOC100128054	114.181	-0.76629	0.137192	-5.58553	2.33e-08	3.74e-07
LOC100507178	70.1794	1.10727	0.19827	5.58467	2.34e-08	3.75e-07
NINJ1	444.119	0.617248	0.110576	5.58209	2.38e-08	3.81e-07
C9orf5	3148.18	-0.253331	0.0454019	-5.57974	2.41e-08	3.85e-07
EVI2B	27.4956	-1.53556	0.275593	-5.57185	2.52e-08	4.03e-07
HMGXB3	2609.18	0.306331	0.0549991	5.56974	2.55e-08	4.07e-07
DUSP7	1177.82	0.318825	0.0572627	5.56776	2.58e-08	4.11e-07
POLR2L	4245.57	0.255053	0.0458314	5.56503	2.62e-08	4.17e-07
ABI1	1642.2	-0.294744	0.0529979	-5.56143	2.68e-08	4.25e-07
CDK5RAP2	1496.04	-0.321141	0.0577657	-5.55937	2.71e-08	4.3e-07
DCAF7	2920.39	-0.252638	0.0454572	-5.55771	2.73e-08	4.34e-07
VEPH1	756.25	-0.515087	0.0927005	-5.55647	2.75e-08	4.36e-07
PDGFRA	1222.56	-0.558072	0.100515	-5.55214	2.82e-08	4.47e-07
CDV3	7839.42	-0.232526	0.0418827	-5.55184	2.83e-08	4.47e-07
POP1	947.717	0.392739	0.0707974	5.54736	2.9e-08	4.58e-07
TRMT1	1248.51	0.346782	0.0625196	5.54677	2.91e-08	4.59e-07
LOC152742	258.109	-0.761022	0.13721	-5.54639	2.92e-08	4.59e-07
KRT18	3171.82	0.261301	0.0471249	5.54485	2.94e-08	4.63e-07
RIN2	1054.05	-0.326757	0.0589957	-5.53866	3.05e-08	4.79e-07
FAT1	11783.2	0.283962	0.0512853	5.5369	3.08e-08	4.83e-07
NIF3L1	513.212	-0.548696	0.0991775	-5.53247	3.16e-08	4.95e-07
WDR48	802.062	-0.342388	0.0618986	-5.53144	3.18e-08	4.97e-07
KIAA0240	430.869	-0.524015	0.0947433	-5.53089	3.19e-08	4.98e-07
CSPP1	312.632	-0.576771	0.10429	-5.53043	3.19e-08	4.99e-07
SREBF1	2093.47	-0.359225	0.0649592	-5.53001	3.2e-08	5e-07
PTPN12	2376.77	-0.332712	0.0601697	-5.52956	3.21e-08	5e-07
APOLD1	189.138	-0.83947	0.151889	-5.52687	3.26e-08	5.07e-07
FAM210B	818.513	0.38606	0.0698495	5.52702	3.26e-08	5.07e-07
CHD6	1897.59	-0.324086	0.058716	-5.51956	3.4e-08	5.28e-07
UHRF1	1457.9	-0.511426	0.0926868	-5.51779	3.43e-08	5.32e-07
ZNF692	477.292	0.453825	0.0822707	5.51624	3.46e-08	5.37e-07
ICAM1	270.716	0.6224	0.112928	5.51148	3.56e-08	5.51e-07
ZMYM1	243.275	-0.655844	0.119063	-5.50838	3.62e-08	5.6e-07
C12orf32	564.41	-0.581079	0.105601	-5.50259	3.74e-08	5.78e-07
SYNPO	820.24	0.381158	0.0693178	5.49871	3.83e-08	5.9e-07
WDR63	28.7408	1.56052	0.28394	5.49593	3.89e-08	5.99e-07
GAB2	620.698	-0.430506	0.0783543	-5.49435	3.92e-08	6.03e-07
SHISA2	119.486	-0.923668	0.168139	-5.49349	3.94e-08	6.06e-07
LOC100129034	1544.12	-0.512031	0.0932619	-5.49025	4.01e-08	6.16e-07
PPP2R3A	1440.2	-0.383097	0.0697805	-5.49003	4.02e-08	6.16e-07
FOXM1	3186.45	-0.385414	0.0702939	-5.4829	4.18e-08	6.41e-07
STAT3	2939.91	0.237001	0.0432318	5.48211	4.2e-08	6.43e-07
CHST11	159.152	0.783963	0.143152	5.47643	4.34e-08	6.63e-07
RAI14	8982.8	-0.173912	0.03176	-5.47583	4.35e-08	6.65e-07
SEC22C	1641.87	-0.342658	0.0625967	-5.47406	4.4e-08	6.7e-07
FGD5-AS1	3044.7	-0.306835	0.0560949	-5.46993	4.5e-08	6.85e-07
MOB3A	3469.52	0.210453	0.0385113	5.46471	4.64e-08	7.05e-07
C2orf69	275.525	-0.640395	0.117206	-5.46383	4.66e-08	7.08e-07
ZNF37A	769.347	0.401293	0.0734647	5.46239	4.7e-08	7.13e-07
TMOD3	5064.21	-0.308338	0.0564637	-5.46082	4.74e-08	7.18e-07
ARMC8	1496.67	-0.313558	0.0574225	-5.46055	4.75e-08	7.19e-07
P4HA1	2882.27	-0.258309	0.047359	-5.45427	4.92e-08	7.44e-07
AGFG2	1009.64	-0.45615	0.0836884	-5.45058	5.02e-08	7.58e-07
NIPAL3	5212.63	-0.226213	0.0415097	-5.44965	5.05e-08	7.61e-07
TRAF1	111.492	0.844162	0.154926	5.44881	5.07e-08	7.64e-07
SMAD3	1368.87	-0.293333	0.0538452	-5.44771	5.1e-08	7.68e-07
SAP30	180.504	-0.674749	0.123898	-5.44598	5.15e-08	7.75e-07
SCN2A	160.685	0.821167	0.150809	5.44508	5.18e-08	7.78e-07
TMEM200B	288.919	-0.522319	0.0959315	-5.44471	5.19e-08	7.78e-07
TRIM35	807.859	0.498813	0.0916417	5.44308	5.24e-08	7.85e-07
CNRIP1	915.718	-0.44697	0.0821433	-5.44134	5.29e-08	7.91e-07
MGRN1	1890.02	0.317403	0.058399	5.43507	5.48e-08	8.19e-07
NADSYN1	1336.89	0.360517	0.0663484	5.4337	5.52e-08	8.24e-07
RBM6	1599.04	-0.31197	0.0574217	-5.43297	5.54e-08	8.27e-07
CNR1	246.082	-0.894027	0.164599	-5.43154	5.59e-08	8.32e-07
KRT34	569.727	0.540657	0.099653	5.4254	5.78e-08	8.61e-07
BMP2	44.0224	1.3871	0.25575	5.42367	5.84e-08	8.68e-07
HTR7	427.33	0.537257	0.0992076	5.41548	6.11e-08	9.08e-07
FAM84A	675.517	0.532566	0.0983714	5.41383	6.17e-08	9.15e-07
MECOM	432.601	-0.492051	0.0909162	-5.41214	6.23e-08	9.23e-07
RBMS2	3678.29	-0.300721	0.0555689	-5.41168	6.24e-08	9.24e-07
CTDSPL2	649.815	-0.411783	0.0761145	-5.41004	6.3e-08	9.32e-07
SMURF2	4811.7	-0.201142	0.037182	-5.40966	6.31e-08	9.32e-07
KPNB1	16218.4	-0.176917	0.0327056	-5.40937	6.32e-08	9.33e-07
ATP2B1	3851.4	-0.305355	0.0565563	-5.39914	6.7e-08	9.87e-07
FERMT2	11449.3	0.183898	0.0340804	5.39599	6.81e-08	1e-06
PRKAB2	1072.79	0.35753	0.0663216	5.39085	7.01e-08	1.03e-06
CORIN	5097.37	-0.205005	0.0380403	-5.38916	7.08e-08	1.04e-06
GAS1	32.7196	-1.37052	0.254337	-5.3886	7.1e-08	1.04e-06
MOB3C	217.872	0.633435	0.117562	5.38807	7.12e-08	1.04e-06
ZHX3	3238.42	-0.258025	0.0479073	-5.38593	7.21e-08	1.05e-06
ABI2	1931.86	-0.344805	0.064099	-5.37925	7.48e-08	1.09e-06
PLEKHO1	1021.81	-0.399317	0.0742357	-5.37904	7.49e-08	1.09e-06
CDCA7	172.956	-0.810607	0.150718	-5.3783	7.52e-08	1.1e-06
PLCD3	813.135	0.368623	0.0685383	5.37835	7.52e-08	1.1e-06
ITGA6	7483.51	-0.220078	0.0409224	-5.37793	7.53e-08	1.1e-06
SPRED2	1244.01	-0.302272	0.0562103	-5.37751	7.55e-08	1.1e-06
LEPREL1	610.974	0.400699	0.0745464	5.37517	7.65e-08	1.11e-06
KIF18B	589.161	-0.918834	0.171089	-5.3705	7.85e-08	1.14e-06
IRS1	3466.51	-0.261515	0.0487375	-5.36579	8.06e-08	1.17e-06
CENPN	1464.27	-0.306419	0.057176	-5.35921	8.36e-08	1.21e-06
EVI2A	48.0005	-1.32557	0.247397	-5.35808	8.41e-08	1.22e-06
SNAPC1	622.018	-0.391496	0.073067	-5.35804	8.41e-08	1.22e-06
PLAG1	447.321	-0.567544	0.106001	-5.35415	8.6e-08	1.24e-06
MICALL2	585.149	0.526893	0.0984239	5.3533	8.64e-08	1.24e-06
HEMK1	688.638	0.380696	0.0711482	5.35074	8.76e-08	1.26e-06
MLL5	2138.1	-0.31303	0.0585042	-5.35055	8.77e-08	1.26e-06
NBR1	4049.14	-0.215429	0.040288	-5.34722	8.93e-08	1.28e-06
PRDM8	244.395	-0.600548	0.112318	-5.34684	8.95e-08	1.28e-06
SIRT6	446.141	0.562628	0.105302	5.34301	9.14e-08	1.31e-06
PHF21A	534.361	-0.52194	0.0977339	-5.34042	9.27e-08	1.33e-06
KLF4	352.714	0.750382	0.14052	5.34003	9.29e-08	1.33e-06
SLC25A24	1700.73	-0.351102	0.0657792	-5.33759	9.42e-08	1.35e-06
ARHGEF2	4182.17	-0.387716	0.0726528	-5.33655	9.47e-08	1.35e-06
CEP85	466.754	-0.513895	0.0963288	-5.33481	9.56e-08	1.36e-06
HECA	548.668	-0.521497	0.0977785	-5.33345	9.64e-08	1.37e-06
SMOX	360.52	0.740782	0.138977	5.33027	9.81e-08	1.4e-06
CSRP1	16659.9	0.249321	0.0468327	5.32366	1.02e-07	1.45e-06
SS18	2260.81	-0.294039	0.0552561	-5.32138	1.03e-07	1.46e-06
FZD7	816.898	-0.326108	0.0612901	-5.32072	1.03e-07	1.47e-06
CHEK1	940.365	-0.352493	0.0662729	-5.31881	1.04e-07	1.48e-06
SQSTM1	8653.34	0.300754	0.0566308	5.31078	1.09e-07	1.54e-06
DEPDC7	126.049	0.856807	0.161457	5.30671	1.12e-07	1.58e-06
USP13	936.406	-0.51466	0.0969865	-5.30651	1.12e-07	1.58e-06
DHDDS	1854.22	0.247304	0.046617	5.30501	1.13e-07	1.59e-06
SLC44A1	2566.2	-0.286484	0.0540086	-5.30441	1.13e-07	1.59e-06
DDR2	3148.3	-0.261285	0.0492684	-5.3033	1.14e-07	1.6e-06
MAPRE2	2271.7	-0.246409	0.0464681	-5.30275	1.14e-07	1.6e-06
NOC2L	3206.08	0.221715	0.0418675	5.29563	1.19e-07	1.67e-06
KIF13A	2603.34	-0.231192	0.0436855	-5.2922	1.21e-07	1.69e-06
TMEM51	179.139	-0.653328	0.123449	-5.29231	1.21e-07	1.69e-06
MAP3K5	812.263	-0.470074	0.0888278	-5.29197	1.21e-07	1.69e-06
PHACTR2	1537.87	-0.389141	0.0735496	-5.29087	1.22e-07	1.7e-06
TMEM19	675.303	-0.390044	0.0737402	-5.28943	1.23e-07	1.71e-06
APBB3	273.222	0.639495	0.120925	5.28835	1.23e-07	1.72e-06
BNC2	511.702	-0.539613	0.102049	-5.2878	1.24e-07	1.73e-06
GLIPR1	5452.68	0.199298	0.0377086	5.28523	1.26e-07	1.75e-06
ID3	4344.61	0.317583	0.0602021	5.27528	1.33e-07	1.84e-06
ACLY	12924.6	0.141811	0.0268937	5.27302	1.34e-07	1.87e-06
CCBE1	6505	-0.208324	0.0395154	-5.27198	1.35e-07	1.87e-06
ZNF618	764.746	-0.330543	0.062709	-5.27106	1.36e-07	1.88e-06
KIT	104.192	-1.07591	0.204188	-5.26923	1.37e-07	1.9e-06
CCDC77	208.608	-0.642655	0.122011	-5.26718	1.39e-07	1.92e-06
TJP2	6856.21	0.209615	0.0398421	5.26113	1.43e-07	1.98e-06
C1orf96	304.007	-0.618314	0.117609	-5.25736	1.46e-07	2.02e-06
FRMD5	108.995	0.883322	0.168146	5.2533	1.49e-07	2.06e-06
NEXN	4834.05	-0.370015	0.070452	-5.25202	1.5e-07	2.07e-06
VAMP4	321.69	-0.576688	0.109806	-5.25188	1.51e-07	2.07e-06
ZNF639	479.943	-0.509117	0.0969534	-5.25115	1.51e-07	2.08e-06
GPSM1	1777.51	0.313773	0.0597785	5.24893	1.53e-07	2.1e-06
CERS5	1092.38	0.383818	0.0731398	5.24774	1.54e-07	2.11e-06
PNISR	1153.66	-0.329165	0.0627359	-5.24684	1.55e-07	2.12e-06
ZNF600	262.484	0.563119	0.107324	5.2469	1.55e-07	2.12e-06
PARP4	3006.43	-0.217882	0.041528	-5.24663	1.55e-07	2.12e-06
PLEKHA7	1026.43	-0.375971	0.0716763	-5.2454	1.56e-07	2.13e-06
KAT6A	1767.49	-0.237478	0.0452811	-5.24453	1.57e-07	2.14e-06
ABCA2	1210.82	0.339076	0.0646904	5.24152	1.59e-07	2.17e-06
PDZRN3	123.201	0.852894	0.162748	5.24058	1.6e-07	2.18e-06
PPP1R12A	3117.23	-0.265675	0.0506952	-5.24064	1.6e-07	2.18e-06
IL7R	453.465	0.460132	0.0879078	5.23425	1.66e-07	2.25e-06
TUBB6	20002.8	0.20784	0.0397277	5.2316	1.68e-07	2.28e-06
MIR22HG	1764.43	0.285802	0.0546426	5.23039	1.69e-07	2.29e-06
PFKP	9101.38	0.197082	0.0376809	5.23029	1.69e-07	2.29e-06
C9orf69	1219.24	0.331442	0.0634558	5.22319	1.76e-07	2.38e-06
CNOT7	2108.7	-0.227737	0.0436421	-5.21827	1.81e-07	2.44e-06
TBL1XR1	1365.55	-0.455436	0.0872989	-5.21697	1.82e-07	2.46e-06
EPOR	241.255	-0.575548	0.11048	-5.20953	1.89e-07	2.56e-06
LCORL	104.928	-0.76418	0.146873	-5.20299	1.96e-07	2.64e-06
MPHOSPH9	400.257	-0.491249	0.0944141	-5.20313	1.96e-07	2.64e-06
APBB2	3680.07	-0.23937	0.0460096	-5.20261	1.97e-07	2.65e-06
ZBTB11	898.708	0.368908	0.0709964	5.19615	2.03e-07	2.74e-06
CEP192	872.628	-0.38391	0.0738895	-5.19573	2.04e-07	2.74e-06
WNT5A	16810	-0.211653	0.040737	-5.19559	2.04e-07	2.74e-06
PPRC1	2454.77	-0.222024	0.0427567	-5.19272	2.07e-07	2.78e-06
SHC1	12349.6	0.202711	0.0390652	5.18903	2.11e-07	2.83e-06
ZC3H11A	2652.18	-0.23178	0.0446732	-5.18836	2.12e-07	2.84e-06
CALHM2	392.78	-0.508825	0.0981033	-5.18662	2.14e-07	2.86e-06
SEC24D	6807.78	-0.191501	0.0369416	-5.18389	2.17e-07	2.9e-06
HECTD1	4718.78	-0.212003	0.0409163	-5.18137	2.2e-07	2.94e-06
RRP8	548.62	0.455673	0.0879904	5.17867	2.23e-07	2.98e-06
TBC1D2B	1776.89	0.304355	0.0587971	5.17635	2.26e-07	3.01e-06
MBD5	305.312	-0.640429	0.123843	-5.17131	2.32e-07	3.09e-06
WTIP	537.135	0.435184	0.0841535	5.17131	2.32e-07	3.09e-06
PPFIBP2	123.164	-0.74857	0.144799	-5.16971	2.34e-07	3.11e-06
ZFX	603.117	-0.356522	0.068973	-5.16901	2.35e-07	3.12e-06
HNRNPA0	2895.17	-0.245002	0.0474007	-5.16874	2.36e-07	3.12e-06
SPATA18	108.814	0.997864	0.193131	5.16678	2.38e-07	3.15e-06
GPR137C	99.1558	0.916414	0.177375	5.16653	2.38e-07	3.15e-06
SORT1	8933.2	-0.203999	0.0395045	-5.16394	2.42e-07	3.19e-06
FXR1	2983.67	-0.209216	0.0405214	-5.16309	2.43e-07	3.21e-06
BAIAP2	215.972	0.716145	0.138786	5.16005	2.47e-07	3.25e-06
GJC1	1804.53	-0.3709	0.0719064	-5.1581	2.49e-07	3.29e-06
ZAK	3133.54	-0.235907	0.045757	-5.15566	2.53e-07	3.32e-06
FBXL6	501.402	0.466821	0.0905742	5.15402	2.55e-07	3.35e-06
MTFR1	612.878	-0.352114	0.0683206	-5.15386	2.55e-07	3.35e-06
ERN1	272.185	0.647812	0.125719	5.15284	2.57e-07	3.37e-06
CLIP1	2705.35	-0.223925	0.0434603	-5.15241	2.57e-07	3.37e-06
MTDH	4486.38	-0.250966	0.0487292	-5.15022	2.6e-07	3.41e-06
KIAA1033	2179.92	-0.288566	0.0560368	-5.14958	2.61e-07	3.41e-06
SETD5	3104.84	-0.235137	0.0456854	-5.14687	2.65e-07	3.46e-06
MAP7D3	910.457	-0.360421	0.0700711	-5.14365	2.69e-07	3.52e-06
TEAD1	8744.57	-0.176645	0.0343747	-5.1388	2.76e-07	3.61e-06
PVRL4	29.8357	1.52047	0.296055	5.13577	2.81e-07	3.66e-06
POLR2B	2807.71	-0.290649	0.0566198	-5.13335	2.85e-07	3.7e-06
FJX1	1119.26	-0.300669	0.0585887	-5.13186	2.87e-07	3.73e-06
SETD2	2400.66	-0.281756	0.0549468	-5.1278	2.93e-07	3.81e-06
ASTN2	114.601	0.865451	0.168975	5.12177	3.03e-07	3.93e-06
MALT1	614.706	-0.372939	0.072822	-5.12123	3.04e-07	3.93e-06
GSG2	184.8	-0.609176	0.118992	-5.11947	3.06e-07	3.97e-06
CSNK1G1	960.669	0.342903	0.0670111	5.11711	3.1e-07	4.01e-06
HAUS8	245.644	-0.58157	0.113673	-5.11614	3.12e-07	4.03e-06
ZEB1	1896.86	-0.290155	0.0567231	-5.11529	3.13e-07	4.04e-06
CSGALNACT1	872.742	0.47255	0.0923857	5.11496	3.14e-07	4.05e-06
PHC2	4284.21	-0.276307	0.0540204	-5.11486	3.14e-07	4.05e-06
GAS6	4709.73	0.17557	0.0343436	5.11215	3.19e-07	4.1e-06
DDR1	904.743	0.352923	0.0690579	5.11053	3.21e-07	4.13e-06
STAT2	2547.92	-0.241307	0.0472226	-5.10998	3.22e-07	4.14e-06
MLLT3	447.921	-0.472203	0.0925144	-5.1041	3.32e-07	4.27e-06
CD97	3008.15	-0.284346	0.0557267	-5.10251	3.35e-07	4.3e-06
STC2	33029.2	-0.283152	0.0554987	-5.10195	3.36e-07	4.31e-06
SSB	5807.37	-0.230089	0.0451859	-5.09206	3.54e-07	4.53e-06
INTS1	3565.21	0.254118	0.0499366	5.08881	3.6e-07	4.61e-06
PLXND1	4406.13	0.223687	0.0439694	5.08733	3.63e-07	4.64e-06
IL21R	70.1456	0.999081	0.196482	5.08483	3.68e-07	4.7e-06
TENC1	3187.57	-0.359339	0.0706742	-5.08444	3.69e-07	4.7e-06
ADRM1	3373.14	0.298144	0.0586449	5.08388	3.7e-07	4.71e-06
NUMB	2982.61	-0.239726	0.0471739	-5.08175	3.74e-07	4.76e-06
RND3	5131.42	0.235273	0.0463013	5.08135	3.75e-07	4.76e-06
RCAN1	2523.49	0.246121	0.0484661	5.07821	3.81e-07	4.84e-06
TPP2	1650.02	-0.257242	0.0506869	-5.07512	3.87e-07	4.91e-06
PTPRQ	159.503	-0.640513	0.126305	-5.07116	3.95e-07	5.01e-06
FAM111A	1258.18	-0.324943	0.0640985	-5.06943	3.99e-07	5.05e-06
ANXA4	1476.5	0.297711	0.0587397	5.06831	4.01e-07	5.08e-06
FAM13B	1094.05	-0.280215	0.0552981	-5.06735	4.03e-07	5.1e-06
SKA2	1270.58	-0.323567	0.0638908	-5.06438	4.1e-07	5.17e-06
ANKLE2	3998.95	0.211501	0.0417911	5.06091	4.17e-07	5.26e-06
AFAP1	6776.65	-0.156856	0.0310245	-5.05587	4.28e-07	5.4e-06
SPRY4	4601.14	0.195147	0.0386098	5.05434	4.32e-07	5.44e-06
CENPI	569.373	-0.61483	0.121689	-5.05247	4.36e-07	5.49e-06
NFKBIZ	699.447	-0.373399	0.0739936	-5.04637	4.5e-07	5.66e-06
PCNT	1651.83	-0.256874	0.050904	-5.04623	4.51e-07	5.66e-06
LRIG3	177.235	-0.661111	0.131064	-5.0442	4.55e-07	5.71e-06
PMAIP1	1671.73	0.486318	0.096637	5.03242	4.84e-07	6.07e-06
LEPROT	4563.82	-0.178675	0.0355281	-5.02912	4.93e-07	6.17e-06
SUV39H1	545.083	-0.415782	0.0826979	-5.02772	4.96e-07	6.21e-06
EP300	2668.56	-0.222292	0.0442301	-5.0258	5.01e-07	6.27e-06
U2SURP	2305.05	-0.237841	0.0473941	-5.01837	5.21e-07	6.51e-06
DAZAP2	3264.72	-0.175776	0.0350678	-5.01247	5.37e-07	6.7e-06
NUP35	278.277	-0.577153	0.115316	-5.00498	5.59e-07	6.96e-06
HPCAL1	947.156	0.313009	0.062545	5.00454	5.6e-07	6.97e-06
KLF15	52.607	-1.1442	0.22875	-5.00198	5.67e-07	7.06e-06
ID2	163.645	-0.706454	0.1413	-4.99967	5.74e-07	7.14e-06
SMCHD1	1884.79	-0.295134	0.0590803	-4.99548	5.87e-07	7.29e-06
KIAA0754	1530.11	-0.444135	0.0889347	-4.99395	5.92e-07	7.34e-06
DHTKD1	527.115	-0.426633	0.0854344	-4.99369	5.92e-07	7.34e-06
C9orf100	79.1945	-0.919019	0.18413	-4.99115	6e-07	7.43e-06
IP6K1	1683.09	-0.268339	0.0537955	-4.98812	6.1e-07	7.54e-06
RFX8	122.653	-0.86482	0.173457	-4.9858	6.17e-07	7.63e-06
C4orf21	287.536	-0.49757	0.099876	-4.98188	6.3e-07	7.77e-06
TBC1D8	176.586	-0.660252	0.13263	-4.97814	6.42e-07	7.92e-06
PPM1K	194.675	-0.816173	0.163989	-4.97699	6.46e-07	7.96e-06
PRKAG2	840.397	-0.363026	0.072961	-4.97561	6.5e-07	8.01e-06
SAMD9	1082.96	-0.341283	0.0685933	-4.97546	6.51e-07	8.01e-06
RABGAP1	1254.33	-0.271793	0.0546828	-4.97035	6.68e-07	8.21e-06
LRRC16A	1168.17	-0.386241	0.0777224	-4.9695	6.71e-07	8.24e-06
SALL1	161.623	-0.705161	0.141994	-4.96613	6.83e-07	8.38e-06
CLDN12	1155.54	-0.330294	0.0665222	-4.96517	6.86e-07	8.41e-06
DROSHA	2074.35	-0.277405	0.0559008	-4.96245	6.96e-07	8.52e-06
CCDC50	5243.31	-0.219832	0.0443029	-4.96201	6.98e-07	8.53e-06
C14orf43	1009.48	-0.32184	0.0648738	-4.96101	7.01e-07	8.57e-06
RGS20	373.454	0.495215	0.0998331	4.96043	7.03e-07	8.59e-06
LSM14A	2292.11	-0.281613	0.0568254	-4.95576	7.2e-07	8.79e-06
MRAS	992.926	0.30432	0.0614299	4.95393	7.27e-07	8.86e-06
MLLT1	2458.68	-0.258223	0.0521896	-4.94778	7.51e-07	9.14e-06
PPTC7	703.997	-0.355444	0.0719709	-4.93871	7.86e-07	9.57e-06
GLI3	317.576	-0.512618	0.103804	-4.93833	7.88e-07	9.58e-06
RASA1	2219.13	-0.289324	0.0586299	-4.93476	8.03e-07	9.75e-06
PPAPDC1A	148.256	0.749295	0.152017	4.92903	8.26e-07	1e-05
NPEPPS	2790.81	-0.262642	0.053311	-4.92659	8.37e-07	1.01e-05
DYNLL1	6297.3	0.180679	0.0366895	4.92455	8.46e-07	1.02e-05
WBP11	2528.09	-0.214577	0.0436235	-4.91885	8.71e-07	1.05e-05
DAB2IP	1238.89	0.299556	0.0609233	4.91694	8.79e-07	1.06e-05
CDC42BPA	4127.75	-0.210284	0.0427804	-4.91543	8.86e-07	1.07e-05
PTPN9	1485.16	-0.258032	0.0525254	-4.91252	8.99e-07	1.08e-05
KIF21A	341.894	0.524903	0.10696	4.90749	9.22e-07	1.11e-05
PPP1R3B	224.571	0.602551	0.122813	4.90624	9.28e-07	1.12e-05
GREB1	27.9847	1.44606	0.294866	4.90415	9.38e-07	1.13e-05
ID1	1419.58	0.376727	0.0768272	4.90356	9.41e-07	1.13e-05
CCDC18	228.559	-0.69777	0.142319	-4.90287	9.44e-07	1.13e-05
HAUS3	389.898	-0.414815	0.0846114	-4.90259	9.46e-07	1.14e-05
PDGFC	1719.51	0.286745	0.0585203	4.89992	9.59e-07	1.15e-05
RNF214	537.554	-0.420227	0.0857686	-4.89954	9.61e-07	1.15e-05
MIIP	290.456	-0.522439	0.106641	-4.89904	9.63e-07	1.15e-05
C17orf70	993.348	0.34943	0.0713593	4.89677	9.74e-07	1.16e-05
TRPC6	1174.36	-0.423085	0.0864075	-4.89639	9.76e-07	1.17e-05
PANX1	894.432	0.313787	0.0641181	4.89389	9.89e-07	1.18e-05
GSN	6646.18	0.184114	0.0376243	4.89349	9.91e-07	1.18e-05
FBXL2	470.275	-0.408475	0.083485	-4.8928	9.94e-07	1.18e-05
LOC100507217	343.469	-0.532227	0.108806	-4.89152	1e-06	1.19e-05
C1GALT1	1800.21	-0.337844	0.0691071	-4.8887	1.02e-06	1.21e-05
ATP8B3	98.7949	-0.790342	0.161843	-4.88339	1.04e-06	1.24e-05
SGOL1	221.577	-0.722172	0.147976	-4.88032	1.06e-06	1.26e-05
ZMYND8	1238.83	-0.306856	0.062885	-4.87964	1.06e-06	1.26e-05
KDM3A	598.128	-0.406048	0.083216	-4.87945	1.06e-06	1.26e-05
SHROOM3	437.122	0.489429	0.100313	4.87902	1.07e-06	1.26e-05
SRGAP2	1390.84	-0.263175	0.0539996	-4.87365	1.1e-06	1.3e-05
ZBTB7B	651.241	0.410189	0.0841898	4.87219	1.1e-06	1.3e-05
MACF1	7732.8	-0.315182	0.064735	-4.86881	1.12e-06	1.33e-05
SPECC1L	3131.92	-0.178295	0.0366665	-4.86262	1.16e-06	1.37e-05
TMUB2	999.939	-0.32997	0.0678946	-4.86004	1.17e-06	1.38e-05
MEG3	5510.58	0.308727	0.0635505	4.85797	1.19e-06	1.4e-05
NCOR1	4310.29	-0.166705	0.034325	-4.85666	1.19e-06	1.4e-05
PKMYT1	751.967	0.428507	0.0882786	4.85403	1.21e-06	1.42e-05
FZD8	97.2306	0.907015	0.1869	4.85294	1.22e-06	1.43e-05
ANKRD1	25279	0.219469	0.0452528	4.84985	1.24e-06	1.45e-05
ZNF295	1039.31	0.350337	0.0722434	4.84939	1.24e-06	1.45e-05
USP22	6615.6	-0.190406	0.0392657	-4.84918	1.24e-06	1.45e-05
HRH1	250.287	0.581092	0.120077	4.83934	1.3e-06	1.52e-05
USP24	2301.69	-0.241671	0.0499604	-4.83725	1.32e-06	1.54e-05
CCNL2	2039.34	0.247131	0.051098	4.83641	1.32e-06	1.54e-05
ASL	1664.84	0.29058	0.0601045	4.83457	1.33e-06	1.56e-05
SLC4A11	109.524	0.777288	0.160828	4.83304	1.34e-06	1.57e-05
DIAPH3	2127.04	-0.269016	0.0556885	-4.83073	1.36e-06	1.59e-05
PCBP4	2808.25	0.202961	0.0420168	4.83046	1.36e-06	1.59e-05
PPP2R5B	975.809	0.350302	0.072523	4.83022	1.36e-06	1.59e-05
CLPX	654.655	-0.344029	0.0712777	-4.8266	1.39e-06	1.61e-05
SCN9A	6101.97	-0.224958	0.0466226	-4.8251	1.4e-06	1.62e-05
TRPM4	1645.36	0.249224	0.0516711	4.82328	1.41e-06	1.64e-05
KIF3C	1019.47	-0.343692	0.0712861	-4.8213	1.43e-06	1.65e-05
TJAP1	1172.49	0.345491	0.0717033	4.81834	1.45e-06	1.68e-05
ZFP36L1	7630.65	-0.350503	0.0727714	-4.81649	1.46e-06	1.69e-05
AARS	6168.29	-0.18087	0.0375556	-4.81606	1.46e-06	1.69e-05
MLLT10	675.319	-0.390673	0.0811218	-4.81588	1.47e-06	1.69e-05
RNF219	459.628	-0.384146	0.0798198	-4.81267	1.49e-06	1.72e-05
SRC	597.925	0.401884	0.0835157	4.81208	1.49e-06	1.72e-05
MYPN	1442.04	-0.258529	0.0537534	-4.80954	1.51e-06	1.74e-05
SPOCD1	1915.24	0.3234	0.0672515	4.80881	1.52e-06	1.75e-05
DNAJB2	1635.5	0.300971	0.0626318	4.8054	1.54e-06	1.78e-05
LDOC1L	1181.35	0.261884	0.054512	4.80416	1.55e-06	1.79e-05
LOC100506668	189.695	0.664148	0.138311	4.80185	1.57e-06	1.8e-05
LDB2	94.6881	-0.898285	0.1871	-4.8011	1.58e-06	1.81e-05
WDR1	24510.5	0.132849	0.0277264	4.79145	1.66e-06	1.9e-05
RPS6KC1	845.643	-0.33289	0.0694928	-4.79028	1.67e-06	1.91e-05
ALPK2	1968.07	-0.380397	0.0794131	-4.7901	1.67e-06	1.91e-05
ING1	172.464	-0.629908	0.131545	-4.78853	1.68e-06	1.92e-05
KCNN4	43.4015	1.28076	0.267661	4.78503	1.71e-06	1.95e-05
SH3D19	1772.11	-0.35643	0.0745638	-4.78019	1.75e-06	2e-05
ANP32E	1447.25	-0.665205	0.139286	-4.77581	1.79e-06	2.04e-05
PHTF2	1442.26	-0.314338	0.0658303	-4.77497	1.8e-06	2.05e-05
DDX20	627.329	-0.364548	0.076369	-4.7735	1.81e-06	2.06e-05
EFNA5	324.669	-0.506271	0.106118	-4.77083	1.83e-06	2.09e-05
KDM4B	950.979	0.402222	0.0843727	4.76721	1.87e-06	2.12e-05
EAF1	994.164	0.382591	0.0802673	4.76646	1.87e-06	2.13e-05
ZMYND11	2260.34	-0.294673	0.0618459	-4.76463	1.89e-06	2.15e-05
METRNL	1924.75	0.592675	0.124459	4.76201	1.92e-06	2.17e-05
PVRL3	3057.53	0.289295	0.0607717	4.76037	1.93e-06	2.19e-05
RPL36	5258.63	0.241306	0.0507811	4.75189	2.02e-06	2.28e-05
FNIP1	682.158	-0.349813	0.0736311	-4.75089	2.03e-06	2.29e-05
ZNFX1	3195.86	0.299946	0.0631426	4.75029	2.03e-06	2.29e-05
CSRNP2	1117.98	0.291587	0.0613953	4.74934	2.04e-06	2.3e-05
IRF1	400.102	0.499636	0.105274	4.74605	2.07e-06	2.34e-05
FRMD8	1100.99	0.403174	0.0849774	4.74448	2.09e-06	2.36e-05
GOLPH3	2183.52	-0.244664	0.0516106	-4.74058	2.13e-06	2.4e-05
TESK1	983.682	0.289863	0.0611486	4.74031	2.13e-06	2.4e-05
NR2C2	1670.56	-0.242469	0.0511678	-4.7387	2.15e-06	2.42e-05
ZRANB1	1463.2	-0.319589	0.0674667	-4.73698	2.17e-06	2.44e-05
STARD13	2550.56	-0.225913	0.0477175	-4.73438	2.2e-06	2.47e-05
RHOT2	1931.11	0.287734	0.0607811	4.73394	2.2e-06	2.47e-05
ARPC5	6555.42	-0.162122	0.0342539	-4.73296	2.21e-06	2.48e-05
RBL2	990.866	-0.33024	0.0697746	-4.73295	2.21e-06	2.48e-05
HERC3	1359.4	-0.332818	0.0703247	-4.73259	2.22e-06	2.48e-05
MYO1B	7139.72	-0.232222	0.0491122	-4.72839	2.26e-06	2.53e-05
RB1	1669.38	-0.283494	0.0599744	-4.72691	2.28e-06	2.54e-05
THOC2	1504.28	-0.283912	0.0600707	-4.72629	2.29e-06	2.55e-05
KIAA0355	1850.38	-0.257465	0.0545003	-4.7241	2.31e-06	2.58e-05
NHSL1	339.299	-0.548217	0.116093	-4.72222	2.33e-06	2.6e-05
ZBTB38	5353.54	-0.23331	0.0494234	-4.72064	2.35e-06	2.62e-05
KLHL5	7442.86	-0.215281	0.0456148	-4.71953	2.36e-06	2.63e-05
PNRC2	1444.24	-0.255735	0.054188	-4.71939	2.37e-06	2.63e-05
BCAS4	171.98	0.650318	0.137853	4.71746	2.39e-06	2.65e-05
ZNF702P	165.681	0.687476	0.145746	4.71694	2.39e-06	2.65e-05
CD2BP2	2743.52	0.197556	0.0418863	4.71649	2.4e-06	2.66e-05
AHCTF1	1921.1	-0.245277	0.052034	-4.71379	2.43e-06	2.69e-05
TMEM199	536.703	0.404706	0.0859553	4.70833	2.5e-06	2.76e-05
APPL2	2765.09	-0.283291	0.0602246	-4.7039	2.55e-06	2.82e-05
THNSL1	153.188	0.711079	0.151171	4.7038	2.55e-06	2.82e-05
LACC1	447.979	0.47274	0.100525	4.70271	2.57e-06	2.83e-05
BRD2	6319.93	0.222884	0.0474083	4.70136	2.58e-06	2.85e-05
DNAJB5	213.46	-0.724321	0.15414	-4.6991	2.61e-06	2.88e-05
TRIM6	93.1051	-0.90539	0.192735	-4.69759	2.63e-06	2.9e-05
HNRNPA3	7198.46	-0.216106	0.0460132	-4.6966	2.65e-06	2.91e-05
ZNF621	1025.72	0.350567	0.0746494	4.69618	2.65e-06	2.91e-05
ZNF654	527.993	0.497047	0.105858	4.69542	2.66e-06	2.92e-05
MET	4406.25	-0.17214	0.0366795	-4.69309	2.69e-06	2.95e-05
AGTR1	1513.41	-0.335782	0.0715755	-4.69129	2.71e-06	2.97e-05
ZNF646	804.061	0.357997	0.0763109	4.6913	2.71e-06	2.97e-05
KDM6B	525.912	0.474944	0.101266	4.69007	2.73e-06	2.99e-05
USP25	1109.27	-0.311606	0.0664398	-4.69005	2.73e-06	2.99e-05
CD83	73.7024	0.831826	0.177369	4.6898	2.73e-06	2.99e-05
FMNL2	1209.31	-0.335636	0.0716487	-4.68446	2.81e-06	3.06e-05
OBFC2A	2143.77	0.35483	0.0757697	4.68301	2.83e-06	3.08e-05
INSC	637.947	0.377178	0.0805548	4.68225	2.84e-06	3.09e-05
CGGBP1	2465.57	-0.308973	0.0659972	-4.68161	2.85e-06	3.1e-05
ZFYVE27	711.964	0.34397	0.0735044	4.67959	2.87e-06	3.13e-05
DCN	30933.1	-0.146439	0.031296	-4.67918	2.88e-06	3.13e-05
PML	2561.64	0.243691	0.0520962	4.67771	2.9e-06	3.15e-05
HIP1R	1129.13	0.354991	0.0759309	4.67518	2.94e-06	3.19e-05
OSR1	801.699	0.407216	0.0872384	4.66786	3.04e-06	3.3e-05
DENND4C	983.94	-0.297067	0.0636721	-4.66557	3.08e-06	3.33e-05
CTNNAL1	2165.85	-0.278097	0.0596804	-4.65977	3.17e-06	3.42e-05
PELI3	186.079	0.623909	0.133893	4.65975	3.17e-06	3.42e-05
LSM14B	900.082	-0.303456	0.0651415	-4.65841	3.19e-06	3.44e-05
RAD23B	5439.6	-0.176959	0.037991	-4.65792	3.19e-06	3.45e-05
ODC1	3426.29	0.284193	0.0610306	4.65656	3.22e-06	3.47e-05
DPYSL2	2455.51	-0.203178	0.0436349	-4.65632	3.22e-06	3.47e-05
LAMA1	703.192	0.374366	0.0804349	4.65427	3.25e-06	3.5e-05
FASN	9174.83	0.391495	0.0841515	4.65227	3.28e-06	3.53e-05
ANKRD33B	352.688	0.55252	0.11879	4.65122	3.3e-06	3.55e-05
FHL1	2135.29	-0.22741	0.0489511	-4.64566	3.39e-06	3.64e-05
ELL2	6221.49	0.26484	0.0570152	4.64507	3.4e-06	3.65e-05
CDK15	606.434	-0.359649	0.0775212	-4.63937	3.49e-06	3.75e-05
FIGN	157.589	-0.587634	0.126675	-4.63892	3.5e-06	3.75e-05
RGL1	994.598	-0.287225	0.0619268	-4.63814	3.52e-06	3.77e-05
MAN2A1	2760.33	-0.221463	0.0477561	-4.63739	3.53e-06	3.78e-05
CENPQ	219.563	-0.532089	0.114768	-4.63621	3.55e-06	3.8e-05
ZNF696	191.949	0.580311	0.125184	4.63568	3.56e-06	3.8e-05
SSU72	2280.01	-0.205409	0.0443234	-4.63432	3.58e-06	3.82e-05
PTCH1	123.637	-0.728402	0.1572	-4.6336	3.59e-06	3.83e-05
PHF23	1359.24	-0.293483	0.0633487	-4.63282	3.61e-06	3.85e-05
ZFP36L2	988.603	-0.354271	0.0764811	-4.63214	3.62e-06	3.85e-05
C12orf45	193.623	0.638172	0.137802	4.63108	3.64e-06	3.87e-05
UPF3B	341.398	-0.413209	0.0892272	-4.63097	3.64e-06	3.87e-05
SSC5D	576.244	0.407	0.0879133	4.62956	3.66e-06	3.89e-05
AHR	2255.28	-0.343247	0.0742049	-4.62566	3.73e-06	3.96e-05
FOXD1	1513.01	-0.270412	0.0585029	-4.6222	3.8e-06	4.03e-05
CRK	3474.04	-0.174949	0.0378866	-4.61769	3.88e-06	4.11e-05
BAHCC1	223.193	-0.582181	0.126148	-4.61508	3.93e-06	4.16e-05
MEOX2	361.093	-1.00359	0.217563	-4.61286	3.97e-06	4.2e-05
TMEM201	524.601	0.370274	0.0802884	4.6118	3.99e-06	4.22e-05
INPP1	826.778	0.343155	0.0744233	4.61085	4.01e-06	4.24e-05
C11orf31	1027.08	0.266177	0.0577425	4.60972	4.03e-06	4.26e-05
ARHGEF12	6863.84	-0.188407	0.040908	-4.60563	4.11e-06	4.34e-05
CRTC2	1057.89	-0.292783	0.0636035	-4.60326	4.16e-06	4.38e-05
G6PD	5428.71	0.16049	0.0348737	4.60204	4.18e-06	4.41e-05
PAN3	464.466	-0.36723	0.0798121	-4.60118	4.2e-06	4.42e-05
NEURL1B	19.9521	-1.33304	0.289789	-4.60004	4.22e-06	4.44e-05
NPR2	1048.06	0.296025	0.0644035	4.5964	4.3e-06	4.52e-05
ZBTB4	3726.2	-0.242432	0.0528015	-4.59138	4.4e-06	4.62e-05
ARHGAP24	989.407	-0.370492	0.0807581	-4.58768	4.48e-06	4.7e-05
CSE1L	4547.94	-0.178393	0.0388924	-4.58683	4.5e-06	4.72e-05
WDR90	490.627	0.39677	0.0865298	4.58535	4.53e-06	4.75e-05
2022-03-04	3411.08	-0.192524	0.0419967	-4.58427	4.56e-06	4.77e-05
GPATCH8	1639.9	-0.244982	0.053476	-4.58116	4.62e-06	4.84e-05
DEDD2	439.886	0.440927	0.096262	4.58049	4.64e-06	4.85e-05
LIG1	1410.5	0.304375	0.0664627	4.57963	4.66e-06	4.86e-05
BOD1L	1926.81	-0.234557	0.0512567	-4.57613	4.74e-06	4.94e-05
KIAA0895L	401.327	0.392615	0.0858151	4.57513	4.76e-06	4.96e-05
CDC14B	363.539	-0.481688	0.105309	-4.57404	4.78e-06	4.98e-05
BET1L	1768.41	0.243075	0.0531604	4.57249	4.82e-06	5.02e-05
FLRT2	877.621	-0.368761	0.08065	-4.57235	4.82e-06	5.02e-05
PCNXL3	2592.62	0.212853	0.0465598	4.57161	4.84e-06	5.03e-05
PTCD3	1114.3	-0.322999	0.0706892	-4.56929	4.89e-06	5.08e-05
KAT6B	815.083	-0.351716	0.0769801	-4.56892	4.9e-06	5.09e-05
CEP135	445.09	-0.54002	0.118233	-4.56743	4.94e-06	5.12e-05
ATAD3A	1682.97	0.274748	0.0601682	4.56634	4.96e-06	5.14e-05
POMGNT1	2916.06	0.206503	0.0452341	4.56521	4.99e-06	5.17e-05
DCLRE1A	292.506	-0.523259	0.114638	-4.56443	5.01e-06	5.18e-05
GFPT2	611.53	0.406457	0.089051	4.56432	5.01e-06	5.18e-05
PROCR	846.976	0.321691	0.0705121	4.56221	5.06e-06	5.23e-05
CCDC51	374.579	0.428352	0.0939226	4.56069	5.1e-06	5.26e-05
L3MBTL3	341.736	-0.551108	0.121004	-4.55445	5.25e-06	5.42e-05
APLP1	570.316	0.360413	0.0791666	4.55259	5.3e-06	5.46e-05
ANP32B	3467.63	-0.200883	0.0441731	-4.54763	5.43e-06	5.59e-05
SLC6A6	1888.06	-0.281938	0.0620076	-4.54683	5.45e-06	5.6e-05
JOSD1	2632.43	-0.239445	0.0526759	-4.54562	5.48e-06	5.63e-05
ARHGEF17	5417.49	0.168214	0.0370102	4.54507	5.49e-06	5.64e-05
ZNF623	722.103	0.304691	0.0670398	4.54493	5.5e-06	5.64e-05
IRF7	154.383	0.622068	0.136881	4.54458	5.5e-06	5.65e-05
WDR19	407.154	-0.422346	0.0929371	-4.54442	5.51e-06	5.65e-05
SLC35D1	1165.4	0.249225	0.0548671	4.54233	5.56e-06	5.7e-05
IGF1R	2931.79	0.276265	0.0608224	4.54216	5.57e-06	5.7e-05
SAV1	592.818	-0.355925	0.0783909	-4.54038	5.62e-06	5.74e-05
SECISBP2	728.298	0.322612	0.0710794	4.53875	5.66e-06	5.78e-05
EPHA4	37.7538	1.05696	0.232997	4.53636	5.72e-06	5.84e-05
TDP1	491.676	-0.530847	0.117088	-4.53372	5.8e-06	5.91e-05
SLC7A11	3195.07	-0.327783	0.0723043	-4.53338	5.8e-06	5.92e-05
MRPL52	1144.63	0.273022	0.0602414	4.53213	5.84e-06	5.95e-05
ITGA2	2148.57	0.268477	0.059245	4.53165	5.85e-06	5.96e-05
FBXL14	222.842	0.628194	0.138656	4.53058	5.88e-06	5.98e-05
ARRDC3	619.871	-0.466758	0.103048	-4.52951	5.91e-06	6.01e-05
PJA2	3446.94	-0.237063	0.052363	-4.52729	5.97e-06	6.07e-05
NEIL3	166.089	-0.611189	0.135163	-4.52186	6.13e-06	6.22e-05
ZNF841	484.774	0.466705	0.103257	4.51983	6.19e-06	6.27e-05
CHN1	408.407	-0.460416	0.101914	-4.51769	6.25e-06	6.33e-05
NOP2	2101.07	0.267885	0.059296	4.51775	6.25e-06	6.33e-05
ANKRD40	2408.66	-0.220407	0.0488032	-4.51625	6.29e-06	6.37e-05
E2F3	806.67	-0.310291	0.0687145	-4.51565	6.31e-06	6.38e-05
HAUS6	1088.67	-0.260079	0.0576458	-4.51168	6.43e-06	6.5e-05
CENPO	802.495	-0.377243	0.0836805	-4.50814	6.54e-06	6.6e-05
SLTM	2420.48	-0.252309	0.056018	-4.50407	6.67e-06	6.72e-05
FNBP1	1011.43	-0.369123	0.0819683	-4.50324	6.69e-06	6.74e-05
CDH2	5979.73	0.174175	0.0386819	4.50275	6.71e-06	6.75e-05
ATF1	433.54	-0.404891	0.0899721	-4.50019	6.79e-06	6.83e-05
HK2	555.597	-0.449725	0.100003	-4.49711	6.89e-06	6.93e-05
UBA2	2679.03	-0.188308	0.041879	-4.49647	6.91e-06	6.94e-05
RASGRF2	271.666	-0.534653	0.118939	-4.49519	6.95e-06	6.98e-05
DIS3L	465.239	-0.426477	0.0949115	-4.49341	7.01e-06	7.03e-05
MAVS	4335.68	-0.206244	0.045899	-4.49342	7.01e-06	7.03e-05
HIVEP2	2071.11	0.215875	0.048052	4.49252	7.04e-06	7.05e-05
B4GALT5	1228.4	0.270183	0.0601558	4.49139	7.08e-06	7.08e-05
SLC46A3	348.247	0.473634	0.105502	4.48933	7.14e-06	7.15e-05
KBTBD8	152.176	0.607691	0.135409	4.48782	7.2e-06	7.19e-05
TTYH3	3572.74	0.252188	0.056199	4.48741	7.21e-06	7.2e-05
CCDC150	139.87	-0.572678	0.127628	-4.4871	7.22e-06	7.2e-05
LRIG2	289.892	0.52214	0.116511	4.48147	7.41e-06	7.39e-05
C10orf10	95.7928	-0.872177	0.194626	-4.4813	7.42e-06	7.39e-05
TMEM184A	59.5327	1.00533	0.224426	4.47958	7.48e-06	7.45e-05
AP3M1	1951.35	-0.212292	0.0474167	-4.47716	7.56e-06	7.53e-05
TANK	885.584	-0.348459	0.0778449	-4.47632	7.59e-06	7.55e-05
BCLAF1	4596.25	-0.267828	0.0599518	-4.46738	7.92e-06	7.86e-05
UBE2T	647.212	-0.427724	0.0957452	-4.46732	7.92e-06	7.86e-05
PARD3B	730.338	-0.441671	0.0988831	-4.4666	7.95e-06	7.88e-05
ASB6	1438.65	0.290171	0.0649677	4.46638	7.96e-06	7.88e-05
ZNF558	302.844	0.48275	0.108121	4.4649	8.01e-06	7.93e-05
EIF4B	8508.54	-0.180789	0.0405324	-4.46036	8.18e-06	8.1e-05
SAMD4B	2479.73	0.215953	0.048445	4.45769	8.28e-06	8.19e-05
IFITM10	176.122	0.729194	0.163698	4.45449	8.41e-06	8.31e-05
PSMC4	3183.71	0.224508	0.0504041	4.45415	8.42e-06	8.32e-05
GBA2	1572.84	0.221331	0.0497225	4.45134	8.53e-06	8.42e-05
CTBP2	2264.41	-0.244401	0.0549282	-4.44945	8.61e-06	8.49e-05
AAK1	2545.93	-0.236356	0.0531294	-4.44868	8.64e-06	8.51e-05
PRRC2A	11276	-0.165592	0.0372604	-4.44418	8.82e-06	8.69e-05
UBE2R2	2130.25	-0.193328	0.043503	-4.44402	8.83e-06	8.69e-05
TSPAN9	681.365	0.359558	0.0809133	4.44375	8.84e-06	8.69e-05
NFX1	1736.7	0.208297	0.0469312	4.43834	9.07e-06	8.9e-05
FEM1A	1013.19	0.300313	0.0677263	4.43422	9.24e-06	9.07e-05
MEF2A	1518.75	0.277007	0.0624876	4.433	9.29e-06	9.12e-05
LOX	6967.57	-0.207117	0.0467461	-4.43068	9.39e-06	9.21e-05
ARL6IP5	3355.78	-0.228832	0.0516683	-4.42887	9.47e-06	9.28e-05
ZNF14	93.2365	0.833964	0.188441	4.4256	9.62e-06	9.41e-05
PPP2R5D	1920.06	-0.269603	0.0610061	-4.41929	9.9e-06	9.68e-05
ICOSLG	14.7548	1.34581	0.304649	4.41758	9.98e-06	9.75e-05
SGK1	2118.8	0.311844	0.0706114	4.41634	1e-05	9.8e-05
ZNF22	504.241	-0.345956	0.0783384	-4.41617	1e-05	9.8e-05
WDR26	3379.37	-0.19724	0.0447226	-4.4103	1.03e-05	0.000100655
MCCC1	692.754	-0.356323	0.0808814	-4.4055	1.06e-05	0.000102835
IGDCC4	86.0802	0.910645	0.206723	4.40515	1.06e-05	0.000102924
SLC12A6	997.451	-0.289132	0.0656402	-4.4048	1.06e-05	0.000103016
STK40	1993.71	-0.223934	0.0508619	-4.40278	1.07e-05	0.000103901
HDAC7	3103.67	-0.214643	0.0487591	-4.40211	1.07e-05	0.000104148
HNRNPA2B1	21169.6	-0.192784	0.0438055	-4.40091	1.08e-05	0.000104649
LRRC8D	676.569	-0.338646	0.0769881	-4.39869	1.09e-05	0.00010565
RASAL2	2159.86	-0.189756	0.0431621	-4.39635	1.1e-05	0.000106715
CSRNP1	867.557	0.319891	0.0728114	4.39342	1.12e-05	0.000108085
PTPRK	2679.68	-0.209865	0.047771	-4.39314	1.12e-05	0.000108145
CEP44	229.027	-0.608924	0.138678	-4.39092	1.13e-05	0.000109173
KLF11	79.1066	-0.836031	0.190473	-4.38924	1.14e-05	0.000109942
TBC1D15	606.276	-0.36382	0.0829654	-4.3852	1.16e-05	0.000111921
ZNF343	412.945	0.397849	0.0907751	4.3828	1.17e-05	0.000113078
C7orf58	2507.98	-0.209123	0.0477214	-4.38215	1.18e-05	0.000113332
FNBP4	1545.2	-0.255919	0.0584126	-4.38123	1.18e-05	0.000113731
YEATS2	1995.76	-0.222935	0.0508922	-4.38054	1.18e-05	0.000114012
TNRC18	1995.61	-0.297065	0.0679187	-4.37384	1.22e-05	0.000117484
FOSB	1169.62	0.757981	0.17365	4.36499	1.27e-05	0.000122254
C12orf44	1561	0.292594	0.0670596	4.36319	1.28e-05	0.000123166
CACNB3	813.47	-0.319354	0.0731952	-4.36304	1.28e-05	0.000123166
SRSF11	2476.75	-0.264504	0.0606329	-4.36238	1.29e-05	0.00012345
TAOK3	1819.28	-0.239889	0.0550007	-4.36156	1.29e-05	0.000123826
TNC	178.685	0.6742	0.154709	4.35784	1.31e-05	0.000125854
NCOA7	723.178	-0.350069	0.0803703	-4.3557	1.33e-05	0.000126911
PTGER2	975.284	-0.315242	0.0723727	-4.35581	1.33e-05	0.000126911
PPP3R1	2331.5	-0.234312	0.0538434	-4.35174	1.35e-05	0.000129131
2022-09-11	22823.9	0.13314	0.0306311	4.34657	1.38e-05	0.000132118
NCK1	501.52	-0.362652	0.0834448	-4.34601	1.39e-05	0.000132356
SRBD1	439.279	-0.431019	0.0991834	-4.34568	1.39e-05	0.000132462
CBLB	763.885	0.327247	0.0753288	4.34424	1.4e-05	0.000133238
FEZ2	2200.56	-0.197387	0.0454607	-4.34192	1.41e-05	0.000134556
ZNF425	96.4411	0.840815	0.193805	4.33846	1.43e-05	0.000136593
LOC399815	64.9556	-0.808371	0.186352	-4.33786	1.44e-05	0.000136866
PCDH7	2835.56	0.247569	0.0570864	4.33675	1.45e-05	0.000137423
TMTC1	3025.87	-0.252524	0.0582301	-4.33666	1.45e-05	0.000137423
BTBD7	1476.33	-0.208956	0.0481892	-4.33615	1.45e-05	0.000137642
LITAF	776.133	0.336334	0.0775685	4.33596	1.45e-05	0.00013766
REPS1	920.31	-0.315603	0.072815	-4.33431	1.46e-05	0.000138597
CDC6	1516.44	0.233485	0.0538927	4.33242	1.47e-05	0.000139696
DPYD	965.608	-0.376739	0.0869789	-4.33138	1.48e-05	0.000140255
TRMT2A	912.821	0.278726	0.0643631	4.33052	1.49e-05	0.000140702
SLFNL1	25.6596	1.18105	0.272849	4.32859	1.5e-05	0.000141843
PITPNM2	534.369	0.354721	0.0819838	4.32672	1.51e-05	0.000142951
HSD17B11	338.105	-0.419864	0.0970493	-4.3263	1.52e-05	0.000143121
F2R	2385.65	-0.245977	0.0568608	-4.32595	1.52e-05	0.000143246
ANKS1A	669.455	-0.293494	0.0678637	-4.32475	1.53e-05	0.000143922
PAFAH2	550.388	-0.409088	0.094606	-4.32412	1.53e-05	0.000144234
AHNAK2	1311.02	0.25511	0.059005	4.32353	1.54e-05	0.000144517
EZH1	867.309	-0.304653	0.0704944	-4.32167	1.55e-05	0.000145638
ZNF408	404.085	0.468558	0.108441	4.32086	1.55e-05	0.000146072
CHML	1184.3	-0.396768	0.0918637	-4.31909	1.57e-05	0.000147144
COL6A3	91737.6	0.153934	0.0356489	4.31806	1.57e-05	0.000147726
TLE3	337.265	-0.490575	0.113634	-4.31716	1.58e-05	0.000148226
CHRAC1	615.298	-0.373337	0.0865187	-4.3151	1.6e-05	0.000149506
SMARCD1	1665.27	-0.259528	0.0601467	-4.31492	1.6e-05	0.000149523
ZNF668	400.522	0.404463	0.0938016	4.3119	1.62e-05	0.000151478
DZIP3	528.626	-0.438093	0.101621	-4.31103	1.62e-05	0.000151963
ELF2	426.397	-0.383282	0.0889699	-4.308	1.65e-05	0.000153952
ZGLP1	67.2976	0.866284	0.201124	4.3072	1.65e-05	0.000154398
PPP2R3B	22.5198	-1.29475	0.300683	-4.30601	1.66e-05	0.000155122
GIGYF1	1123.58	-0.264297	0.0613911	-4.30513	1.67e-05	0.000155631
SPECC1	394.602	0.396198	0.0920882	4.30238	1.69e-05	0.000157466
MARCKS	3744.13	-0.487181	0.113355	-4.29783	1.72e-05	0.000160619
ZFC3H1	1712.16	-0.272322	0.0634455	-4.29222	1.77e-05	0.000164621
IRGQ	595.473	0.43757	0.101954	4.29182	1.77e-05	0.000164798
RBM15B	2064.15	-0.234761	0.0547164	-4.29051	1.78e-05	0.000165661
HSD3B7	498.65	0.37619	0.0877028	4.28937	1.79e-05	0.000166397
MFSD12	1961.51	0.247114	0.0576418	4.28707	1.81e-05	0.00016801
CBX5	4585.74	-0.224119	0.0522853	-4.28646	1.82e-05	0.000168349
STON1	88.2183	-0.762277	0.17792	-4.28438	1.83e-05	0.000169817
SLC35C2	1203.5	0.26809	0.0625868	4.28349	1.84e-05	0.00017038
ODZ3	1685.14	-0.25055	0.0584943	-4.28332	1.84e-05	0.000170389
ABCA8	419.842	-0.490964	0.114734	-4.27913	1.88e-05	0.00017342
YWHAH	5738.23	-0.153191	0.0358	-4.27909	1.88e-05	0.00017342
EXOC1	1360.13	-0.230919	0.0539684	-4.27877	1.88e-05	0.000173544
ZNF238	286.169	-0.499411	0.116784	-4.27636	1.9e-05	0.000175311
UNG	363.62	-0.38018	0.0889234	-4.27537	1.91e-05	0.000175973
R3HDM2	1108.53	-0.269889	0.0631493	-4.27382	1.92e-05	0.000177073
GLI1	14.0838	-1.29676	0.304072	-4.26464	2e-05	0.000184389
MLXIP	2815.93	0.191662	0.0449451	4.26435	2e-05	0.000184498
PDS5B	779.786	-0.298507	0.0700251	-4.26286	2.02e-05	0.000185605
FAM108C1	197.063	-0.548323	0.128677	-4.26124	2.03e-05	0.000186827
ARHGAP25	99.9637	0.715056	0.167856	4.25994	2.04e-05	0.000187786
CUX1	1999.38	0.215721	0.0506582	4.25837	2.06e-05	0.000188978
EXOSC6	406.321	-0.364389	0.085606	-4.25658	2.08e-05	0.000190307
IFI16	2517.09	-0.367713	0.086395	-4.25619	2.08e-05	0.000190307
MCC	97.9968	0.861057	0.202303	4.25629	2.08e-05	0.000190307
NBLA00301	181.083	-0.590231	0.138672	-4.25631	2.08e-05	0.000190307
ZNF585A	162.114	0.603382	0.141804	4.25506	2.09e-05	0.000191136
AK5	1646.85	-0.230053	0.0540994	-4.25242	2.11e-05	0.000193266
TLE4	1237.3	-0.223999	0.0527217	-4.24872	2.15e-05	0.000196357
SLC19A2	451.327	0.37709	0.0887612	4.24836	2.15e-05	0.000196532
STAMBPL1	734.765	-0.38915	0.0916376	-4.24662	2.17e-05	0.000197932
ANGPT1	1616.04	-0.344753	0.0812115	-4.24513	2.18e-05	0.000199026
CEP128	293.146	-0.411751	0.0969951	-4.24507	2.19e-05	0.000199026
STX11	141.712	-0.576091	0.135874	-4.23988	2.24e-05	0.000203549
PAPD4	864.273	-0.252149	0.0595243	-4.23607	2.27e-05	0.000206888
POLR3H	1075.95	-0.253337	0.0598342	-4.23398	2.3e-05	0.000208675
NR3C1	2997.11	-0.16105	0.038054	-4.23215	2.31e-05	0.000210237
DUSP8	92.6271	0.833999	0.197086	4.23166	2.32e-05	0.000210557
YPEL5	1673.95	-0.273771	0.0647221	-4.22994	2.34e-05	0.000212025
TMCO3	3883.86	-0.151917	0.0359321	-4.22789	2.36e-05	0.000213819
ARHGEF40	938.276	0.369984	0.0875315	4.22687	2.37e-05	0.000214641
RAD51AP1	370.54	-0.395144	0.0934889	-4.22665	2.37e-05	0.000214712
POC5	180.966	-0.523456	0.123851	-4.22648	2.37e-05	0.000214719
RHEBL1	30.2199	-1.05249	0.249126	-4.22473	2.39e-05	0.000216249
KCNH1	100.56	0.735552	0.174135	4.22404	2.4e-05	0.000216763
ULBP2	691.44	0.322826	0.0764627	4.22201	2.42e-05	0.000218578
DNAJA1	5134.61	0.187984	0.0445299	4.22153	2.43e-05	0.000218752
HINT3	434.496	-0.451791	0.107018	-4.22165	2.43e-05	0.000218752
LOC642852	1637.16	0.354464	0.0839785	4.22089	2.43e-05	0.000219224
SPATS2	1702.73	-0.215413	0.0510532	-4.21938	2.45e-05	0.000220546
BCL7A	346.329	0.417636	0.0990058	4.2183	2.46e-05	0.000221451
GMNN	664.172	-0.310607	0.0736376	-4.21805	2.46e-05	0.000221545
NCKAP1	7857.87	-0.17989	0.0426598	-4.21686	2.48e-05	0.000222571
SMTN	7681.43	0.214684	0.0509483	4.21376	2.51e-05	0.000225493
SACM1L	1353.45	-0.222721	0.0528647	-4.21304	2.52e-05	0.000226063
JMY	175.311	-0.678223	0.161023	-4.21196	2.53e-05	0.000226987
SOS1	1286.9	-0.284718	0.0676281	-4.21006	2.55e-05	0.000228757
SRSF10	2164.62	-0.25296	0.0601007	-4.20894	2.57e-05	0.000229738
C20orf194	1134.89	-0.284292	0.0675753	-4.20704	2.59e-05	0.000231522
KLLN	29.9063	1.13962	0.270914	4.20659	2.59e-05	0.000231673
SLAIN2	1853.66	-0.25132	0.0597443	-4.2066	2.59e-05	0.000231673
HES2	532.006	0.365322	0.0868822	4.2048	2.61e-05	0.00023335
CLN6	975.602	0.311917	0.0742069	4.20334	2.63e-05	0.000234709
TPBG	2510.97	-0.251907	0.0599697	-4.20058	2.66e-05	0.000237429
NDRG1	1220.89	0.407208	0.0969668	4.19946	2.68e-05	0.000238443
APPBP2	1371.85	-0.248594	0.0592062	-4.19878	2.68e-05	0.000238995
EEF2	67176.4	0.19177	0.0456765	4.19843	2.69e-05	0.000239211
PPP2CA	3539.98	-0.171165	0.0407814	-4.19713	2.7e-05	0.000240424
GAK	2269.14	0.234037	0.0557777	4.19588	2.72e-05	0.000241586
ZNF816	119.496	0.677388	0.161549	4.19308	2.75e-05	0.000244434
ZNF772	316.104	0.389295	0.0928492	4.19276	2.76e-05	0.000244607
2022-09-10	2665.53	-0.223163	0.0532625	-4.18988	2.79e-05	0.000247575
NCAPG2	2431.01	-0.237271	0.0566364	-4.18937	2.8e-05	0.000247829
RNF40	3512.64	0.196867	0.0469923	4.18934	2.8e-05	0.000247829
PPP2R2C	737.01	-0.365262	0.0873227	-4.1829	2.88e-05	0.000254785
ERI1	660.164	-0.315367	0.0754644	-4.17902	2.93e-05	0.000259002
XPR1	1736.73	0.238107	0.0569805	4.17875	2.93e-05	0.000259129
C17orf56	435.765	0.404237	0.0967563	4.17789	2.94e-05	0.000259941
ZNF75D	132.041	-0.635591	0.152173	-4.17676	2.96e-05	0.000261062
MORF4L2	10814.2	-0.108463	0.0259801	-4.17486	2.98e-05	0.000263074
LGR4	302.218	-0.508379	0.121803	-4.17379	3e-05	0.000264141
ARL4A	375.183	-0.449419	0.107785	-4.16961	3.05e-05	0.000268853
MAPK11	497.989	0.374175	0.0897489	4.16913	3.06e-05	0.000269239
C9orf25	1010.07	0.249597	0.0599043	4.1666	3.09e-05	0.000272061
NRIP1	1140.17	-0.245443	0.058938	-4.16444	3.12e-05	0.000274472
FRMD3	2117	-0.225175	0.054081	-4.16366	3.13e-05	0.000275078
KTN1	4798.4	-0.179957	0.0432212	-4.16363	3.13e-05	0.000275078
DDAH1	10617.4	-0.199871	0.0480088	-4.16322	3.14e-05	0.000275394
SPATA5	290.384	-0.428269	0.102906	-4.16175	3.16e-05	0.000276989
GGT7	546.923	0.332351	0.079878	4.16073	3.17e-05	0.00027804
PIEZO1	9843.49	0.204354	0.0492116	4.15255	3.29e-05	0.000287984
PRKCD	1345.48	0.289988	0.0698538	4.15136	3.31e-05	0.0002893
MGC2752	1132.92	0.268316	0.0646483	4.15039	3.32e-05	0.000290329
MMP17	413.337	0.435343	0.104897	4.15021	3.32e-05	0.000290375
PRKCA	4414.75	-0.189043	0.0455802	-4.14749	3.36e-05	0.000293642
TMEM217	31.0984	1.14251	0.275577	4.14589	3.38e-05	0.000295508
DOCK6	589.795	0.401815	0.0969394	4.14502	3.4e-05	0.000296444
COL4A1	38358.3	0.177571	0.0428432	4.14467	3.4e-05	0.000296701
RDX	3068.79	-0.237864	0.0574007	-4.14392	3.41e-05	0.000297468
FBXL7	257.715	-0.434237	0.104804	-4.14332	3.42e-05	0.000298055
MTF2	310.328	-0.44664	0.107805	-4.14304	3.43e-05	0.000298225
INO80	1383.98	-0.211899	0.0511518	-4.14256	3.43e-05	0.000298659
RHOBTB3	1201.62	-0.406678	0.0981899	-4.14175	3.45e-05	0.000299513
MAP4K5	2452.58	-0.256273	0.0619127	-4.13926	3.48e-05	0.000302585
RPRD1A	1258.96	-0.26098	0.0631386	-4.13344	3.57e-05	0.000310147
PAFAH1B1	5208.09	-0.154858	0.0374721	-4.13263	3.59e-05	0.00031104
TACO1	590.861	0.344245	0.0833759	4.12884	3.65e-05	0.000315807
USP6NL	314.684	-0.445587	0.10792	-4.12886	3.65e-05	0.000315807
KLF3	755.416	-0.360296	0.0873113	-4.12657	3.68e-05	0.000318723
TLK2	1066.18	-0.283591	0.0687446	-4.12528	3.7e-05	0.000320308
C17orf89	701.38	0.306987	0.0744503	4.12338	3.73e-05	0.000322538
MECR	418.935	0.40826	0.0990088	4.12347	3.73e-05	0.000322538
SMEK1	1758.64	0.281864	0.06836	4.12322	3.74e-05	0.00032255
CTIF	2184.13	-0.282948	0.0686297	-4.12283	3.74e-05	0.000322899
SPRYD3	1832.08	0.214263	0.0519846	4.12167	3.76e-05	0.000324317
USP36	1907.16	0.214297	0.0519954	4.12147	3.76e-05	0.000324385
STC1	8074.37	0.259482	0.0629741	4.12046	3.78e-05	0.000325385
TAOK2	2767.68	0.207946	0.0504653	4.12058	3.78e-05	0.000325385
LIN9	184.084	-0.464614	0.112763	-4.12029	3.78e-05	0.000325422
USP28	504.31	-0.39145	0.0950867	-4.11677	3.84e-05	0.000330206
FURIN	4535.66	0.19354	0.0470388	4.11448	3.88e-05	0.000333288
KAT7	1108.99	-0.266682	0.0648185	-4.11429	3.88e-05	0.000333354
BCAP29	1688.88	-0.265869	0.0647111	-4.10856	3.98e-05	0.000341506
COL16A1	711.515	0.339085	0.0825475	4.10776	4e-05	0.000342463
ILKAP	565.071	0.334649	0.0814993	4.10615	4.02e-05	0.000344638
OSBPL7	244.048	0.463669	0.11294	4.10546	4.04e-05	0.000345442
PRRC2C	6496.75	-0.168588	0.0410852	-4.10336	4.07e-05	0.000348373
DGKH	247.562	0.479384	0.116838	4.10298	4.08e-05	0.000348721
LINC00475	24.6921	1.23725	0.30161	4.10216	4.09e-05	0.000349504
TFAP2C	191.457	-0.563218	0.137297	-4.10219	4.09e-05	0.000349504
WHSC1L1	1515.31	-0.197283	0.0481087	-4.10078	4.12e-05	0.00035138
SENP5	1013.65	0.242575	0.0591679	4.09977	4.14e-05	0.00035269
LOC100128191	60.5356	-0.774152	0.188863	-4.09901	4.15e-05	0.000353622
LOC100009676	98.034	0.711533	0.173611	4.09843	4.16e-05	0.000354271
HILPDA	178.92	-0.520099	0.12692	-4.09786	4.17e-05	0.000354916
CAV1	28382.4	-0.161104	0.0393274	-4.0965	4.19e-05	0.000356787
TPR	3544.62	-0.200953	0.0490669	-4.09548	4.21e-05	0.000357897
YY1	1331.09	-0.264961	0.0646936	-4.09563	4.21e-05	0.000357897
KIAA1328	89.3988	-0.669315	0.163643	-4.09009	4.31e-05	0.000366086
C12orf65	284.969	-0.445226	0.108953	-4.08639	4.38e-05	0.000371643
GLOD4	1007.32	-0.234261	0.0573284	-4.0863	4.38e-05	0.000371643
ZNF697	784.133	0.320348	0.0784025	4.08594	4.39e-05	0.000371983
LINC00472	40.459	-0.953209	0.233339	-4.08508	4.41e-05	0.00037311
NAPB	256.492	-0.427401	0.104635	-4.0847	4.41e-05	0.000373248
SZT2	1433.48	0.227637	0.0557278	4.0848	4.41e-05	0.000373248
GPR37	37.6689	1.04065	0.254854	4.08334	4.44e-05	0.000375201
WDR4	582.036	0.311414	0.0762679	4.08316	4.44e-05	0.000375251
DAGLA	386.096	0.395096	0.0968762	4.07836	4.54e-05	0.000382835
VLDLR	362.031	-0.598158	0.146771	-4.07546	4.59e-05	0.0003874
ARHGAP20	188.034	0.497754	0.122192	4.07354	4.63e-05	0.000390364
AASS	697.921	-0.348396	0.0855417	-4.07282	4.64e-05	0.000391322
ZNF468	478.698	0.433261	0.106395	4.07221	4.66e-05	0.000392103
PDXK	2732.34	0.229132	0.0562815	4.07117	4.68e-05	0.000393602
ZNF319	517.429	0.379499	0.0932511	4.06964	4.71e-05	0.000395941
APTX	814.487	0.323702	0.0796152	4.06583	4.79e-05	0.000402207
CLCN2	161.277	0.533763	0.131353	4.06357	4.83e-05	0.000405731
PNRC1	366.517	-0.428247	0.105389	-4.0635	4.83e-05	0.000405731
NBN	1555.94	-0.270251	0.0665121	-4.06319	4.84e-05	0.000406017
BRCC3	674.306	-0.26793	0.0659508	-4.06257	4.85e-05	0.000406848
PPIG	1014.05	-0.283041	0.0697257	-4.05935	4.92e-05	0.000412229
SEPHS1	1256.11	-0.235283	0.0579841	-4.05771	4.96e-05	0.000414874
NPTN	4141.69	-0.149891	0.0369472	-4.05689	4.97e-05	0.000416074
UBE2K	2109.21	-0.223933	0.055214	-4.05573	5e-05	0.000417878
SLFN5	2008.01	0.266666	0.0657853	4.05359	5.04e-05	0.00042146
SHPK	548.596	0.301666	0.0744486	4.05201	5.08e-05	0.000424053
EIF2AK4	3935.26	-0.16597	0.0409716	-4.05084	5.1e-05	0.000425897
LMF2	4143.15	0.204136	0.050419	4.04878	5.15e-05	0.000429125
STX7	1319.7	-0.301216	0.0743962	-4.0488	5.15e-05	0.000429125
SH3KBP1	3439.99	-0.157198	0.0388274	-4.04863	5.15e-05	0.000429139
HOXB2	902.581	-0.387133	0.0956954	-4.04548	5.22e-05	0.00043448
SON	8975.31	-0.151091	0.0373486	-4.04544	5.22e-05	0.00043448
INO80C	426.542	0.350794	0.0867495	4.04375	5.26e-05	0.000437339
TEAD4	596.915	0.343802	0.0850537	4.04218	5.3e-05	0.000440014
OAS3	86.6603	0.730007	0.180759	4.03856	5.38e-05	0.00044658
ATXN2	1650.73	-0.243937	0.0604292	-4.03674	5.42e-05	0.00044977
AP3M2	450.343	-0.359168	0.0890066	-4.0353	5.45e-05	0.000452262
CARD10	359.236	0.410102	0.101644	4.0347	5.47e-05	0.00045313
TMEM194A	875.494	-0.315074	0.078106	-4.03393	5.49e-05	0.000454044
TOP2B	2422.49	-0.230088	0.0570368	-4.03403	5.48e-05	0.000454044
IKBKB	1559.07	-0.217553	0.054037	-4.02599	5.67e-05	0.000469346
EIF1AD	663.721	0.33168	0.0823919	4.02564	5.68e-05	0.000469768
LENG8	3537.24	0.246119	0.0611608	4.02412	5.72e-05	0.000472503
AKAP11	1687.18	-0.286984	0.0713256	-4.02357	5.73e-05	0.000473292
SLC25A36	765.951	-0.327369	0.0813654	-4.02344	5.74e-05	0.000473292
FHL3	553.599	0.375904	0.0934649	4.02187	5.77e-05	0.000476158
NFYA	1202.74	0.267506	0.0665412	4.02015	5.82e-05	0.000479352
ZNF335	759.904	0.286171	0.0711911	4.01975	5.83e-05	0.000479864
MLLT11	734.964	0.303689	0.0755825	4.01798	5.87e-05	0.000483183
DCAF6	2110.99	-0.198779	0.0494986	-4.01586	5.92e-05	0.00048725
FUBP1	3039.43	-0.224128	0.0558736	-4.01134	6.04e-05	0.000496362
UBE2G1	1351.35	-0.241002	0.0600995	-4.01006	6.07e-05	0.000498759
TRANK1	284.174	0.507948	0.126678	4.00976	6.08e-05	0.000499083
ISCA1	615.164	-0.285659	0.0712454	-4.0095	6.08e-05	0.000499315
SAP30BP	1864.07	0.217797	0.0543245	4.00918	6.09e-05	0.000499678
ZNF564	147.885	0.575976	0.143781	4.00594	6.18e-05	0.000506282
ALPK1	191	-0.578789	0.14449	-4.00575	6.18e-05	0.00050636
PRPF4B	1966.43	-0.224423	0.0560392	-4.00475	6.21e-05	0.000508193
RNF4	2283.94	-0.222859	0.0556538	-4.00437	6.22e-05	0.000508695
RBMS3	563.96	-0.386673	0.096579	-4.00369	6.24e-05	0.000509855
NUP107	1098.13	-0.249353	0.0622872	-4.00328	6.25e-05	0.000510133
SNX6	2546.77	-0.190193	0.0475095	-4.00327	6.25e-05	0.000510133
SBF2	1175.01	-0.286865	0.0716622	-4.00301	6.25e-05	0.000510359
SGCE	758.884	-0.258505	0.0645799	-4.00287	6.26e-05	0.000510359
PNKP	833.592	0.252674	0.0631435	4.00158	6.29e-05	0.000512516
SNAI2	3942.71	-0.264105	0.065999	-4.00164	6.29e-05	0.000512516
ATP10A	699.218	0.347611	0.0869083	3.99974	6.34e-05	0.000516211
PBX2	1032.16	-0.266366	0.0666585	-3.99597	6.44e-05	0.000524168
PLXNA2	6730.44	0.199064	0.0498199	3.99568	6.45e-05	0.000524491
MBNL1	5685.79	-0.240966	0.0603244	-3.99451	6.48e-05	0.00052677
COQ4	585.522	0.312087	0.0781814	3.99183	6.56e-05	0.000532423
ZWILCH	1135.52	-0.25209	0.063165	-3.99098	6.58e-05	0.000534016
FSCN1	9524	0.218061	0.0546512	3.99005	6.61e-05	0.000535799
RNF150	500.503	0.349614	0.0876388	3.98925	6.63e-05	0.000537259
QKI	2328.38	-0.448533	0.112453	-3.98864	6.65e-05	0.00053833
GPCPD1	489.195	0.393532	0.0987072	3.98686	6.7e-05	0.000542055
ACVR1	2101.68	-0.19613	0.049224	-3.98444	6.76e-05	0.000547263
FAM102A	499.896	0.415753	0.104366	3.9836	6.79e-05	0.000548862
SHROOM2	208.585	-0.518411	0.130199	-3.98168	6.84e-05	0.000552976
ZFP91	2724.59	-0.20976	0.0527096	-3.97954	6.9e-05	0.000557655
ANO6	2776.02	-0.176065	0.0442467	-3.97917	6.92e-05	0.000557963
MXD4	1828.21	-0.213421	0.0536354	-3.97912	6.92e-05	0.000557963
KIAA0528	737.205	-0.337585	0.0849203	-3.97531	7.03e-05	0.000566611
CTTNBP2NL	2180.09	-0.202941	0.051066	-3.97409	7.06e-05	0.00056919
BARD1	206.013	-0.452705	0.113948	-3.97291	7.1e-05	0.000571664
ZFP90	502.859	0.3183	0.0801929	3.96918	7.21e-05	0.000580325
PCMTD2	358.216	-0.427616	0.10776	-3.96823	7.24e-05	0.000582306
AARSD1	803.867	0.27325	0.0688676	3.96776	7.26e-05	0.000583087
TFE3	3921.22	-0.156888	0.0395453	-3.96731	7.27e-05	0.000583842
B3GNT5	483.352	-0.415707	0.104798	-3.96674	7.29e-05	0.000584882
PLEKHG1	9.02358	1.23158	0.310546	3.96586	7.31e-05	0.000586692
SHANK3	61.4795	0.786371	0.198413	3.96331	7.39e-05	0.000592631
KIAA1324	47.683	1.07622	0.271808	3.9595	7.51e-05	0.000601804
CCP110	485.874	-0.348571	0.088042	-3.95914	7.52e-05	0.000602351
AGTPBP1	308.672	-0.427336	0.107969	-3.95796	7.56e-05	0.000604959
NBPF1	690.838	-0.290574	0.0734674	-3.95514	7.65e-05	0.000611774
TRAPPC8	1295.03	-0.228705	0.0578328	-3.95459	7.67e-05	0.000612824
TTLL5	976.748	-0.235894	0.0596684	-3.95342	7.7e-05	0.000615463
GLIS1	298.398	-0.514266	0.13015	-3.95134	7.77e-05	0.000620453
KIAA1731	557.574	-0.312228	0.0790583	-3.94933	7.84e-05	0.000624927
PBRM1	2340.11	-0.203963	0.0516438	-3.94942	7.83e-05	0.000624927
C11orf87	64.9489	0.862234	0.218461	3.94686	7.92e-05	0.000631026
CTSD	8716.62	0.161833	0.0410046	3.9467	7.92e-05	0.000631068
CD82	766.214	0.295385	0.0748581	3.94593	7.95e-05	0.000632737
RBM38	84.144	0.708339	0.179617	3.9436	8.03e-05	0.000638518
SPATA13	397.107	-0.34459	0.0874046	-3.94247	8.06e-05	0.00064117
RTKN	400.401	0.394613	0.1001	3.94218	8.07e-05	0.000641565
EXOSC8	703.895	-0.259871	0.0659482	-3.94053	8.13e-05	0.000645584
SLC16A12	541.629	-0.35924	0.0911837	-3.93974	8.16e-05	0.000647331
TRPC4	452.367	0.334152	0.0848692	3.93726	8.24e-05	0.000653678
SPNS1	1360.6	0.23391	0.0594651	3.93357	8.37e-05	0.000663391
STK39	2411.15	-0.211957	0.0539037	-3.93213	8.42e-05	0.000666983
CHFR	947.425	0.268679	0.068347	3.9311	8.46e-05	0.00066905
SELPLG	384.744	0.543677	0.138297	3.93123	8.45e-05	0.00066905
PSIP1	1296.16	-0.302357	0.0769373	-3.92992	8.5e-05	0.000671951
ZNF641	222.141	0.513852	0.1308	3.92854	8.55e-05	0.000675413
LRRC42	1178.09	-0.248111	0.063165	-3.92798	8.57e-05	0.000676574
CUL4A	3320.94	-0.161203	0.0410423	-3.92773	8.58e-05	0.000676888
YEATS4	219.185	-0.453243	0.115415	-3.92708	8.6e-05	0.00067829
DCLRE1B	455.363	-0.337187	0.0859028	-3.92522	8.67e-05	0.000683155
BRD3	474.852	-0.353798	0.0901819	-3.92316	8.74e-05	0.00068861
ZNF441	212.744	0.512054	0.130573	3.92158	8.8e-05	0.000692742
TMEM50A	3673.05	-0.144542	0.0368871	-3.9185	8.91e-05	0.000701236
ATN1	7032.95	-0.192812	0.0492144	-3.91779	8.94e-05	0.000702536
VPS26A	1738.29	-0.255925	0.0653243	-3.91777	8.94e-05	0.000702536
BCL2L1	11250.5	0.192775	0.0492122	3.91722	8.96e-05	0.000703711
MGC16121	104.171	-0.707921	0.180766	-3.91622	8.99e-05	0.000706207
ITSN1	2131.62	-0.208658	0.0532901	-3.91552	9.02e-05	0.000707843
ABCC10	961.058	0.252744	0.0645591	3.91492	9.04e-05	0.000709189
LIN52	188.886	-0.529005	0.135149	-3.91424	9.07e-05	0.000710775
BYSL	1248.32	0.259215	0.0662542	3.91243	9.14e-05	0.000715698
PLEKHO2	1319.84	0.322347	0.0824774	3.90831	9.29e-05	0.000727173
SAP30L	336.137	-0.451973	0.115644	-3.9083	9.29e-05	0.000727173
S100A13	1593.76	0.246189	0.0630358	3.90554	9.4e-05	0.000735102
PDCD11	2722.99	0.207366	0.0531175	3.90391	9.47e-05	0.000739645
PABPN1	99.8534	0.702383	0.179945	3.90331	9.49e-05	0.000741027
ZNF584	185.41	0.511783	0.131125	3.903	9.5e-05	0.000741543
LDHA	43179.7	-0.104594	0.0268034	-3.90225	9.53e-05	0.000743233
PDE1C	206.663	-0.507199	0.129979	-3.90217	9.53e-05	0.000743233
MORC4	1123.94	0.237351	0.0608552	3.90026	9.61e-05	0.000748683
CCDC68	1489.06	-0.316949	0.0812902	-3.89899	9.66e-05	0.000752184
ZBTB2	702.117	-0.258857	0.0664008	-3.89839	9.68e-05	0.000753579
PAQR7	813.308	0.251649	0.0645902	3.89609	9.78e-05	0.000760341
TAF5L	911.961	-0.23487	0.0603213	-3.89366	9.87e-05	0.000767543
MTRF1	215.172	-0.45335	0.11646	-3.89277	9.91e-05	0.00076992
RTKN2	38.1326	-0.954641	0.245296	-3.89179	9.95e-05	0.000772565
LRRC32	612.848	0.320967	0.0825003	3.89049	0.000100041	0.00077627
KPNA3	2647.59	-0.196188	0.050452	-3.88859	0.000100827	0.000781908
SNHG12	312.871	0.454817	0.116994	3.88751	0.000101276	0.000784933
C7orf43	468.401	0.381407	0.0981472	3.88607	0.000101879	0.000788775
HOMER3	1191.65	0.284777	0.073282	3.88605	0.000101891	0.000788775
NKX3-1	163.39	0.549841	0.141516	3.88536	0.000102179	0.000790542
CEP112	229.757	-0.437153	0.11254	-3.8844	0.000102582	0.000792868
DDX42	3229.46	-0.159235	0.040994	-3.88436	0.000102599	0.000792868
EME1	213.848	-0.489614	0.126113	-3.88235	0.000103454	0.000798549
GCLM	1424.37	0.255736	0.0658715	3.88234	0.000103454	0.000798549
SSR3	18500.4	-0.12142	0.031277	-3.88209	0.000103563	0.000798924
SCARF2	1213.26	0.314377	0.0810038	3.88102	0.000104019	0.000801973
SIAH1	50.7417	-0.897745	0.231383	-3.87991	0.000104494	0.000805165
RBM27	1087.6	-0.264391	0.0681522	-3.87942	0.000104704	0.000806318
KIAA0513	820.026	0.298091	0.0768455	3.8791	0.000104844	0.000806931
PHF16	316.03	0.404182	0.104273	3.87619	0.000106105	0.000816159
RCOR3	617.16	-0.297921	0.076915	-3.87338	0.000107337	0.000824681
SLC2A6	481.593	0.364261	0.0940396	3.87349	0.000107289	0.000824681
MADD	1516.8	-0.211388	0.0545876	-3.87245	0.000107745	0.000827333
CCDC85B	1169.84	-0.372314	0.0961504	-3.87221	0.000107854	0.000827692
PEAK1	3416.62	-0.166443	0.0429929	-3.87142	0.000108203	0.000829892
MKRN1	1508.29	-0.212398	0.0548814	-3.87013	0.000108776	0.000833802
FERMT1	173.091	0.509044	0.131555	3.86945	0.000109082	0.000835183
IZUMO4	43.0757	0.897581	0.231958	3.86958	0.000109021	0.000835183
HSPA2	282.041	0.395475	0.102278	3.86669	0.000110323	0.000844198
LOC344887	90.2854	0.823649	0.213021	3.86651	0.000110402	0.000844312
SRRM2	17247.3	-0.129692	0.0335497	-3.86567	0.000110786	0.000846762
GSTCD	507.25	-0.360632	0.0933476	-3.86333	0.000111852	0.000854421
PUS3	266.174	0.441164	0.1142	3.86309	0.000111963	0.000854772
BAIAP2L1	805.191	0.257913	0.0667796	3.86215	0.000112392	0.000857551
WDR91	258.914	0.431848	0.111839	3.86132	0.000112774	0.000859978
LURAP1L	358.224	-0.598116	0.154968	-3.85962	0.000113566	0.000865515
MAP3K14	364.159	0.342679	0.0888009	3.85895	0.000113873	0.000867358
SH3GLB1	3488.94	-0.142111	0.0368395	-3.85756	0.000114523	0.000871808
POM121C	1957.98	0.225152	0.0583816	3.85655	0.000114999	0.000874927
MAP4K3	960.568	-0.29813	0.0773306	-3.85527	0.000115601	0.000879007
CALU	48019.7	-0.0924773	0.0240256	-3.84912	0.000118542	0.000900622
HSPA13	2163.85	-0.208852	0.0542607	-3.84904	0.00011858	0.000900622
TERT	17041.3	-0.19563	0.050851	-3.84712	0.000119515	0.000907204
TRIM5	1301.39	0.258963	0.0673215	3.84667	0.000119735	0.000908354
ARPP19	3825.53	-0.169603	0.0440979	-3.84606	0.000120032	0.000910089
EHD1	4336.08	0.257226	0.0668993	3.84497	0.000120565	0.000912972
ENGASE	314.812	0.359325	0.0934559	3.84486	0.000120619	0.000912972
SEC23B	2141.63	0.185806	0.0483248	3.84494	0.000120581	0.000912972
NBPF3	440.77	-0.348438	0.0906372	-3.84431	0.00012089	0.000914504
ZFP36	1368.21	-0.353442	0.0919972	-3.84188	0.000122097	0.000923102
CYBRD1	5258.14	-0.152765	0.0397841	-3.83985	0.000123111	0.000929711
LRP1	25386.9	0.196907	0.0512795	3.83987	0.000123101	0.000929711
TMEM120B	681.482	0.265563	0.0691848	3.83846	0.000123807	0.000934438
IFLTD1	13.1688	1.16953	0.304836	3.8366	0.000124751	0.000940828
PDSS2	463.543	-0.373514	0.0973578	-3.83651	0.000124796	0.000940828
CLIP2	1894.54	0.216302	0.0563923	3.83566	0.000125227	0.000943543
MAFK	1168.22	0.329846	0.0860044	3.83523	0.000125448	0.000944668
MLL	2165.29	-0.254592	0.0663874	-3.83495	0.00012559	0.0009452
GATA3	190.622	0.5436	0.141854	3.83211	0.00012705	0.00095565
PXK	632.128	-0.381231	0.0995002	-3.83146	0.000127383	0.000957613
TRPV2	6214.11	0.13778	0.0359711	3.83029	0.000127993	0.00096165
SPAST	362.747	-0.390421	0.101972	-3.8287	0.000128824	0.000967345
FOXJ3	1220.96	-0.232028	0.060608	-3.82835	0.000129006	0.000968163
HMGXB4	905.09	-0.210019	0.0548756	-3.82718	0.000129621	0.000972232
MAP3K3	1141.27	-0.236313	0.0617711	-3.82563	0.000130439	0.000977816
ZC3H14	1837.17	-0.182481	0.0477021	-3.82544	0.000130539	0.000978012
FSTL1	40607.9	-0.16996	0.0444323	-3.82513	0.000130701	0.000978672
ELF1	1325.64	-0.242206	0.0633439	-3.82367	0.000131478	0.000983935
SLC9A6	724.743	-0.261686	0.0684503	-3.82301	0.000131834	0.000986041
E2F2	60.1275	-0.86863	0.227258	-3.82221	0.00013226	0.000988669
C1orf21	207.527	-0.473219	0.12384	-3.82122	0.000132792	0.000992086
FBXW11	1689.6	-0.210226	0.0550182	-3.82102	0.000132902	0.000992348
BOK	1618.27	0.225334	0.0589819	3.82039	0.00013324	0.000994311
DUSP11	630.499	0.289	0.0756668	3.81938	0.00013379	0.000997594
LOC100499177	807.559	-0.277124	0.0725588	-3.8193	0.00013383	0.000997594
ILF3	9369.57	-0.103496	0.0271087	-3.8178	0.000134647	0.00100312
LOC100130581	19.8956	-1.12791	0.295561	-3.81616	0.000135547	0.00100926
MCAM	2999.14	0.200832	0.0526323	3.81576	0.000135766	0.00101032
ORAOV1	567.44	0.331308	0.0868458	3.8149	0.000136237	0.00101326
CLDN11	11323.7	-0.259501	0.0680273	-3.81466	0.000136368	0.00101367
THBS2	1912.62	0.214434	0.0562601	3.81147	0.000138145	0.0010263
SMEK2	1586.59	-0.196143	0.0514749	-3.81047	0.000138704	0.00102988
MIER2	1082.03	0.27879	0.0732138	3.80789	0.000140155	0.00104006
GRIK2	535.266	-0.303985	0.0798659	-3.80619	0.000141126	0.00104669
PARPBP	220.099	-0.435478	0.114453	-3.80487	0.000141877	0.00105167
PEX13	551.667	-0.320593	0.0842799	-3.80391	0.000142431	0.00105518
CPSF3L	1968.38	0.185701	0.0488246	3.80344	0.000142703	0.00105661
DCUN1D4	856.521	-0.299169	0.0787203	-3.8004	0.000144463	0.00106904
NPTX1	13388.6	0.240287	0.0632322	3.80007	0.000144655	0.00106986
ANKRD36B	61.1903	-0.7576	0.199583	-3.79592	0.000147097	0.00108732
MLF2	5920.67	0.152498	0.0401799	3.79538	0.000147419	0.00108849
STYK1	295.173	0.405047	0.106718	3.7955	0.000147344	0.00108849
EHBP1	1365.08	-0.216662	0.0571701	-3.78977	0.000150787	0.00111212
FAM134A	2029.6	-0.240509	0.0634611	-3.78987	0.000150727	0.00111212
MMACHC	217.546	-0.490009	0.129328	-3.78889	0.000151321	0.00111543
RPS19BP1	1220.4	0.244804	0.0646172	3.78853	0.00015154	0.00111643
CEP85L	225.152	0.468389	0.123656	3.78783	0.000151967	0.00111895
HTR1F	405.891	-0.386986	0.102205	-3.78636	0.000152867	0.00112496
UBE2S	3249.28	-0.222264	0.0587079	-3.78593	0.000153132	0.00112628
CPS1	752.601	-0.261448	0.0690738	-3.78505	0.000153676	0.00112903
NEK1	766.026	-0.286475	0.0756845	-3.78513	0.000153631	0.00112903
HTR1B	107.034	-0.58152	0.153644	-3.78486	0.000153795	0.00112928
RALGAPB	2594.21	0.160073	0.0422972	3.78449	0.000154023	0.00113033
BOP1	477.843	0.471423	0.12465	3.78196	0.000155596	0.00114124
GPBP1	1145.49	-0.212114	0.0560894	-3.78171	0.000155753	0.0011415
LETM1	1841.7	0.212044	0.0560722	3.78163	0.000155804	0.0011415
ZNF74	166.704	0.540325	0.142913	3.78079	0.00015633	0.00114473
KCTD16	265.533	-0.460866	0.121902	-3.78063	0.00015643	0.00114483
NDUFV3	845.886	0.235018	0.0621965	3.77864	0.000157686	0.00115338
GBP1	1443.26	0.253644	0.067135	3.77811	0.000158021	0.00115519
CKS1B	917.03	-0.282876	0.0749238	-3.77552	0.000159677	0.00116666
RMI2	195.342	-0.549097	0.14546	-3.77489	0.000160077	0.00116894
TTC3	4457.85	-0.155709	0.0412758	-3.77241	0.000161679	0.00117998
MZT1	613.495	-0.446284	0.118313	-3.77207	0.0001619	0.00118095
DNM1L	2994.47	-0.152025	0.0403197	-3.7705	0.000162921	0.00118774
POLQ	716.427	-0.337052	0.0893985	-3.77022	0.000163101	0.0011884
PGD	3912.5	0.16022	0.0425104	3.76897	0.000163924	0.00119374
PTPN21	1489.14	-0.214593	0.0569399	-3.76876	0.000164061	0.00119408
RP2	804.715	-0.264931	0.0703208	-3.76746	0.000164917	0.00119965
P4HA2	4141.72	0.155372	0.041249	3.76669	0.000165424	0.00120268
ARHGEF19	126.961	0.58558	0.155526	3.76515	0.00016645	0.00120947
NAA40	659.76	-0.296486	0.07875	-3.7649	0.000166613	0.00121
MBIP	287.568	-0.39388	0.104629	-3.76456	0.000166843	0.00121101
PKNOX1	1073.68	0.213418	0.0566969	3.76419	0.000167087	0.00121209
TARDBP	4371.69	-0.192861	0.0512374	-3.76406	0.000167175	0.00121209
C17orf82	19.9413	1.06102	0.282041	3.76194	0.000168604	0.00122178
LRRK2	290.128	-0.458969	0.122056	-3.76033	0.000169692	0.00122899
RGS17	64.524	-0.77543	0.206358	-3.75769	0.000171491	0.00124135
ZBTB44	362.788	-0.342768	0.0912753	-3.75532	0.000173119	0.00125244
UBP1	2427.56	-0.194479	0.0518277	-3.75241	0.000175142	0.00126639
RIF1	1592.47	-0.197813	0.0527368	-3.75094	0.00017617	0.00127313
NRIP3	931.018	0.255702	0.0681933	3.74966	0.000177073	0.00127872
PEX11A	70.9614	0.705174	0.188068	3.74957	0.000177137	0.00127872
ZSWIM3	92.1578	0.638467	0.170354	3.74789	0.000178331	0.00128664
CDH4	1970.54	-0.280321	0.0748235	-3.74644	0.000179365	0.0012934
MICALCL	96.9495	0.669311	0.178761	3.74416	0.000180996	0.00130445
RAB2B	642.255	0.271905	0.0726257	3.74393	0.000181165	0.00130445
ZNF440	221.94	0.488936	0.130596	3.74389	0.000181192	0.00130445
SF3B3	6058.48	-0.142864	0.0381631	-3.74352	0.000181464	0.00130569
ACTL6A	1259.78	-0.239031	0.0639007	-3.74067	0.000183532	0.00131986
ZNF3	554.164	0.272178	0.0728108	3.73816	0.000185375	0.00133239
OXSR1	3781.94	-0.160593	0.0429673	-3.73756	0.000185814	0.00133482
DENND3	1370.08	-0.214769	0.0574801	-3.73641	0.000186665	0.00133977
DUSP14	3871.29	0.189232	0.0506468	3.73631	0.000186739	0.00133977
TMOD2	750.83	-0.294865	0.0789207	-3.73622	0.000186806	0.00133977
SNORA25	34.8563	0.992048	0.265675	3.73407	0.00018841	0.00135054
APOL2	1165.18	0.260893	0.0698714	3.7339	0.000188535	0.00135071
PATL1	1737.21	-0.177028	0.0474555	-3.7304	0.000191175	0.00136888
HTT	3256.31	0.158535	0.042506	3.7297	0.00019171	0.00137198
SLC25A4	637.667	0.281317	0.0754357	3.72923	0.000192066	0.00137378
RUNDC1	602.385	0.29461	0.0790378	3.72745	0.000193424	0.00138275
MAZ	3570.73	-0.168646	0.0452501	-3.72697	0.000193792	0.00138314
PNN	2407.13	-0.252905	0.0678534	-3.72723	0.000193593	0.00138314
SASS6	189.825	-0.420946	0.112945	-3.72699	0.000193781	0.00138314
TCF20	963.246	-0.237117	0.0636256	-3.72675	0.000193965	0.00138363
CPSF2	2269.5	-0.185188	0.0497328	-3.72366	0.000196353	0.00139991
SCLT1	405.108	-0.477649	0.128303	-3.72283	0.000197005	0.0014038
LTBP2	2513.51	0.226754	0.0609758	3.71875	0.000200213	0.0014259
UTP3	1406.29	0.242102	0.0651279	3.71732	0.000201345	0.00143319
ZBED5	491.76	-0.326012	0.0877423	-3.71557	0.00020275	0.00144242
PVT1	265.452	0.471487	0.126968	3.71342	0.000204475	0.0014527
SUDS3	951.286	-0.25017	0.0673682	-3.71347	0.000204438	0.0014527
ZNF619	125.918	0.552514	0.148791	3.71336	0.000204524	0.0014527
FLJ43390	14.026	1.12717	0.303633	3.71226	0.000205413	0.00145762
SLC5A3	2226.84	0.427978	0.115289	3.71224	0.000205437	0.00145762
CAND1	3459.22	-0.178656	0.0481401	-3.71117	0.000206301	0.00146297
USP48	1452.17	-0.191571	0.0516442	-3.70945	0.000207714	0.0014722
ATHL1	625.065	0.31589	0.0852048	3.70742	0.000209378	0.00148321
EPT1	1198.46	0.292191	0.078849	3.70571	0.0002108	0.00149248
FAM24B	156.029	-0.494493	0.133542	-3.70289	0.000213156	0.00150836
CCRN4L	295.829	0.431138	0.116445	3.70249	0.000213492	0.00150993
ABHD2	3347.86	-0.212854	0.057509	-3.70123	0.000214554	0.00151663
ZFY	453.467	-0.323313	0.0874189	-3.69843	0.000216936	0.00153265
SCAF8	1535.43	-0.207743	0.0562076	-3.696	0.000219021	0.00154656
RPS6KB1	876.786	-0.244801	0.0663759	-3.68811	0.000225929	0.00159449
WRNIP1	925.248	-0.229089	0.0621301	-3.68725	0.000226694	0.00159904
ZNF30	84.6263	0.726758	0.197137	3.68656	0.000227307	0.00160251
ZNF664	1634.2	0.173724	0.0471499	3.6845	0.000229156	0.00161468
PPP2R5E	1164.5	-0.226198	0.0614427	-3.68144	0.00023192	0.0016333
LOC401093	206.742	-0.480158	0.130454	-3.68068	0.000232615	0.00163732
TMEM156	903.418	-0.299239	0.0813159	-3.67996	0.000233272	0.00164107
CORO2A	247.288	0.574373	0.156115	3.67917	0.000233991	0.00164526
FAM98C	182.897	0.456065	0.12398	3.67854	0.000234575	0.00164849
KNTC1	1153.08	-0.276751	0.0752974	-3.67544	0.000237442	0.00166775
TNFRSF25	287.51	0.403028	0.109778	3.67129	0.000241328	0.00169415
GPR63	188.472	-0.505156	0.137676	-3.66917	0.000243335	0.00170734
FAM54A	156.43	-0.495468	0.135074	-3.66812	0.000244336	0.00171164
MIR210HG	76.0493	-0.777654	0.211989	-3.66837	0.000244105	0.00171164
RNF115	936.342	-0.216645	0.0590608	-3.66817	0.000244292	0.00171164
FZD4	728.71	-0.271496	0.0740198	-3.66788	0.000244572	0.00171239
HNRNPK	17295.3	-0.0903315	0.0246386	-3.66627	0.000246119	0.00172231
ZNF202	537.658	0.314966	0.0859232	3.66567	0.000246693	0.00172542
RAB5A	1635.54	-0.227976	0.0622004	-3.66519	0.000247154	0.00172736
ZNF563	48.166	0.886823	0.241964	3.66511	0.000247231	0.00172736
WDR59	685.791	-0.27453	0.0749188	-3.66437	0.000247951	0.00173148
FAM102B	210.468	-0.477479	0.130329	-3.66365	0.000248643	0.00173539
POLR1A	2235.41	0.187251	0.0511218	3.66285	0.000249429	0.00173997
GNB4	3495.03	-0.190584	0.0520406	-3.66221	0.000250048	0.00174337
MCTP2	147.16	-0.491975	0.134428	-3.65975	0.000252461	0.00175927
NAV2	1551.03	-0.284165	0.077657	-3.65923	0.000252973	0.00176191
GNG12	8334.12	-0.211183	0.0577392	-3.65753	0.000254653	0.00177268
RBM7	659.767	-0.294443	0.0805136	-3.65707	0.000255119	0.00177499
RRP7A	2280.1	0.24344	0.0665851	3.65607	0.000256115	0.00178098
RNF220	1242.74	-0.21416	0.058594	-3.65499	0.000257196	0.00178757
PSMD3	4259.65	0.158179	0.0432823	3.65459	0.000257591	0.00178938
SRM	4843.38	0.159144	0.0435885	3.65106	0.000261164	0.00181324
CDKL5	250.873	0.417533	0.114468	3.6476	0.000264699	0.00183683
PRDM1	422.566	0.339959	0.0932064	3.64738	0.000264927	0.00183744
CNN2	13121.8	0.166478	0.0456678	3.64541	0.00026697	0.00185065
FKBP4	2897.46	0.205828	0.0564824	3.64411	0.000268319	0.00185903
CDYL2	414.056	0.326263	0.0895522	3.64327	0.000269195	0.00186412
IL10RB	1244.65	0.212269	0.0582762	3.64246	0.00027004	0.001869
ARFGAP2	1755.21	0.207267	0.0569104	3.64199	0.000270543	0.0018715
C11orf24	2784.94	0.170165	0.0467302	3.64144	0.000271114	0.00187448
LMNA	22421.4	0.17062	0.0468757	3.63985	0.0002728	0.00188515
MVD	944.536	0.318848	0.0876506	3.63772	0.000275062	0.00189979
SLC31A1	1797.51	-0.248789	0.0684075	-3.63687	0.000275968	0.00190424
ZNF526	682.471	0.275756	0.0758227	3.63685	0.000275993	0.00190424
LONP2	1980.73	0.176776	0.0486119	3.63647	0.000276396	0.00190602
HIC2	211.43	0.493504	0.135722	3.63615	0.000276745	0.00190744
GTDC1	270.491	-0.398246	0.109561	-3.63492	0.000278063	0.00191553
FLNA	148004	0.153792	0.0423158	3.63439	0.000278636	0.00191848
KIAA1161	242.252	0.438936	0.120825	3.63284	0.000280321	0.00192908
BDH1	78.3913	-0.612996	0.168811	-3.63125	0.000282053	0.00193999
TMEM68	239.173	0.445571	0.122721	3.63078	0.000282571	0.00194255
TBL1X	1471.5	-0.218244	0.0601618	-3.62762	0.00028605	0.00196545
AHSA2	777.696	-0.269383	0.0743301	-3.62415	0.00028991	0.00199094
ARPC1B	4896.37	0.19728	0.0544703	3.62179	0.000292567	0.00200741
CALCR	597.934	-0.407168	0.112425	-3.6217	0.000292678	0.00200741
EZH2	468.147	-0.319536	0.0882301	-3.62162	0.000292763	0.00200741
CDK1	1272.01	-0.350136	0.0966991	-3.62088	0.000293603	0.00201213
GULP1	307.446	-0.541145	0.149486	-3.62003	0.000294574	0.00201774
PIP5K1A	3409.51	-0.16201	0.0447776	-3.6181	0.000296774	0.00203176
SHOC2	1614.73	-0.207793	0.0574643	-3.61603	0.000299155	0.00204701
RIOK3	2232.68	0.211752	0.058562	3.61585	0.000299358	0.00204734
C9orf142	534.704	0.305908	0.0846467	3.61394	0.000301579	0.00206146
CPSF6	2076.06	-0.184982	0.0512046	-3.61261	0.00030313	0.00206993
ZNF596	89.2216	0.735651	0.203628	3.61273	0.000302994	0.00206993
MPZL1	4336.17	-0.148645	0.0411723	-3.61031	0.000305835	0.00208662
SLC31A2	700.862	0.269849	0.0747449	3.61026	0.000305889	0.00208662
PCIF1	641.827	-0.297577	0.0824294	-3.61008	0.000306099	0.00208698
EGFR	4160.82	-0.151358	0.0419587	-3.6073	0.000309397	0.00210838
ZNF436	364.344	0.341602	0.0947389	3.60572	0.000311283	0.00212015
NEK6	1999.72	-0.176267	0.048896	-3.60493	0.000312232	0.00212552
PARD3	466.437	-0.332387	0.0922212	-3.60424	0.000313069	0.00213012
CTGF	29806.6	-0.196197	0.0544504	-3.60323	0.000314286	0.00213731
TBC1D5	1538.33	-0.26063	0.0723498	-3.60236	0.000315336	0.00214335
PPP4R2	991.084	-0.247077	0.0686066	-3.60136	0.00031656	0.00215056
PAIP2	991.205	-0.228912	0.0635742	-3.6007	0.000317362	0.00215491
PDE5A	210.213	-0.579046	0.160843	-3.60007	0.000318127	0.002159
PPARA	758.368	-0.314498	0.0873754	-3.59939	0.00031897	0.00216361
CRKL	2176.06	-0.161792	0.0449712	-3.59768	0.000321071	0.00217675
GEM	344.957	-0.431794	0.120027	-3.59748	0.000321316	0.0021773
GTF2IRD1	248.586	-0.406999	0.113258	-3.59355	0.0003262	0.00220927
ADNP2	728.687	-0.230102	0.064047	-3.5927	0.000327269	0.00221537
PSPH	860.251	-0.355616	0.0989889	-3.59248	0.000327548	0.00221613
CHEK2	191.861	-0.447638	0.124614	-3.59219	0.000327905	0.00221741
NES	4235.87	0.209258	0.0582649	3.5915	0.000328783	0.00222222
JRK	870.063	-0.272865	0.0759942	-3.5906	0.000329913	0.00222699
SEC24B	1524.89	-0.223963	0.0623755	-3.59056	0.000329968	0.00222699
SYNRG	1315.98	-0.223917	0.062363	-3.59054	0.000329992	0.00222699
SMAD7	321.725	0.385083	0.107294	3.58905	0.00033189	0.00223751
TP53BP1	2223.9	-0.169999	0.0473658	-3.58906	0.000331868	0.00223751
ZDHHC3	1978.26	-0.162705	0.0453457	-3.5881	0.000333102	0.00224455
ZMYM4	2093.19	-0.167356	0.0466643	-3.58638	0.000335305	0.00225824
PRR15	50.5988	-0.842689	0.235167	-3.58336	0.000339206	0.00228335
TRIM13	415.997	0.308162	0.0860106	3.58283	0.00033989	0.0022868
COL18A1	4843.77	0.232127	0.0648144	3.58141	0.000341741	0.00229809
CD46	4546.98	0.178827	0.0499509	3.58006	0.000343519	0.00230887
LOC728392	152.395	0.483526	0.135091	3.57927	0.000344559	0.00231469
2022-09-07	5053.39	-0.154227	0.0430923	-3.579	0.000344909	0.00231587
MEIS1	842.942	0.253541	0.0708561	3.57825	0.0003459	0.00232134
TOB2	1586.15	0.251204	0.0702263	3.57706	0.000347477	0.00233075
ZYX	20830	0.158429	0.0443015	3.57616	0.000348675	0.0023376
MAPKAPK2	3731.17	-0.16843	0.0471944	-3.56886	0.000358531	0.00240247
PTGIR	174.361	0.494177	0.138495	3.5682	0.000359448	0.0024074
PHLDB1	4773.7	0.263134	0.0737608	3.5674	0.000360543	0.00241351
EEF1D	7488.76	0.184819	0.0518113	3.56715	0.000360886	0.00241459
ZSWIM4	103.906	0.622575	0.174554	3.56666	0.000361556	0.00241785
SF3B1	6781.08	-0.142452	0.0399412	-3.56653	0.000361742	0.00241787
TP53TG1	126.11	0.564853	0.158398	3.56603	0.000362437	0.00242129
POLM	310.616	0.366489	0.102831	3.56401	0.000365234	0.00243875
KIAA0415	1198.11	0.340135	0.0954458	3.56365	0.00036574	0.00243971
OPN3	244.244	-0.371365	0.10421	-3.56364	0.000365745	0.00243971
BCL2L12	467.085	-0.334687	0.0939335	-3.56302	0.000366615	0.00244429
ESYT1	8513.3	0.127047	0.0356676	3.56198	0.000368075	0.00245155
ORAI2	1162.64	0.239513	0.0672391	3.5621	0.000367899	0.00245155
BICC1	392.384	-0.368887	0.103587	-3.56112	0.00036927	0.00245828
ZBTB10	213.428	-0.492342	0.138273	-3.56066	0.000369927	0.00246142
MAGI1	580.384	-0.279739	0.0786271	-3.5578	0.000373977	0.00248712
SNX22	42.8437	0.827658	0.232646	3.55759	0.000374272	0.00248783
DDX52	1087.22	-0.206288	0.0579906	-3.55726	0.000374742	0.0024897
CCDC66	201.245	-0.431477	0.121318	-3.55659	0.000375705	0.00249486
TMEM138	716.726	-0.255961	0.0719801	-3.556	0.000376541	0.00249916
HERPUD2	575.598	-0.29355	0.0825996	-3.55389	0.000379584	0.00251809
[truncated: 21,369 more rows]

## Sheet: Description
List of differentially expressed genes
NCS treated samples 4 hours post-treatment vs. untreated cells
Fold change measured using DESEQ2
