# Supplementary material for: Coordination of MAPK and p53 dynamics in the cellular responses to DNA damage and oxidative stress
Source: Mol Syst Biol. 2022 Dec 6;18(12):e11401. doi: 10.15252/msb.202211401 (PMC9724178; doi:10.15252/msb.202211401)
Supplement: Supplementary file 6 — Dataset EV5 [file MSB-18-e11401-s005.xlsx]

## Sheet: NCS_8_vs_untreated
GeneID	Mean Normalized Counts	Log2 Fold Change	Std Err	Wald Statistic	p-value	adj. p-value
PAPPA	6355.22	2.1136	0.0507821	41.6209	0	0
ANGPTL4	3915.04	1.30359	0.0419369	31.0845	3.9e-212	2.66e-208
ATF3	1510.05	3.27675	0.112841	29.0385	2.15e-185	9.77e-182
ARL6IP1	2868.12	-1.81914	0.0659721	-27.5743	2.26e-167	7.71e-164
GDF15	3532.59	4.63309	0.178651	25.9337	2.78e-148	7.58e-145
BTG2	578.398	4.05543	0.157448	25.7572	2.68e-146	6.09e-143
FDXR	1337.47	2.66884	0.108529	24.5911	1.57e-133	3.06e-130
ARHGAP11A	1494.25	-1.61018	0.0695893	-23.1384	1.9e-118	3.25e-115
RAD21	4271.73	-0.951247	0.0413035	-23.0307	2.3e-117	3.48e-114
TRIM22	2311.65	1.49812	0.0664423	22.5477	1.42e-112	1.93e-109
CDKN1A	48172.7	2.46249	0.110974	22.1898	4.3e-109	5.34e-106
DEK	4624.29	-1.0376	0.0473041	-21.9348	1.21e-106	1.38e-103
TPX2	4471.27	-1.37051	0.0628324	-21.8121	1.78e-105	1.87e-102
SAPCD2	570.831	-2.12398	0.0974335	-21.7993	2.36e-105	2.29e-102
PRC1	4422.16	-1.53754	0.0716297	-21.4651	3.3e-102	3e-99
LIF	1054.1	1.82514	0.0859334	21.2389	4.17e-100	3.56e-97
AEN	3944.28	1.12413	0.0537822	20.9015	5.19e-97	4.16e-94
SMC4	4374	-1.26265	0.0605638	-20.8483	1.58e-96	1.2e-93
STOM	5533.49	1.40057	0.0680591	20.5787	4.26e-94	3.06e-91
HMGB2	1044.11	-1.63806	0.0796967	-20.5537	7.13e-94	4.86e-91
MCM3	2032.02	-1.42452	0.0694288	-20.5177	1.5e-93	9.72e-91
EDA2R	1064.61	1.47534	0.0723154	20.4015	1.62e-92	1.01e-89
IQGAP3	1883.6	-1.58116	0.0775928	-20.3776	2.64e-92	1.57e-89
TP53INP1	1301.23	1.83667	0.0908345	20.22	6.53e-91	3.71e-88
MDM2	7399.11	1.87175	0.0930804	20.1089	6.17e-90	3.36e-87
MAP1A	9735.49	0.94699	0.0476354	19.88	6.07e-88	3.18e-85
MCM4	3579.12	-1.04622	0.0529324	-19.7652	5.94e-87	3e-84
DKK1	2651.67	0.872405	0.04471	19.5125	8.6e-85	4.19e-82
SDPR	2181.49	1.42376	0.0732026	19.4496	2.94e-84	1.38e-81
MCMBP	2245.66	-0.981988	0.0505206	-19.4374	3.73e-84	1.69e-81
NEK2	488.665	-2.51016	0.130911	-19.1745	6.04e-82	2.66e-79
PTTG1	1655.05	-0.987348	0.0515127	-19.1671	6.97e-82	2.97e-79
ATAD2	2056.46	-0.934339	0.0488959	-19.1087	2.14e-81	8.83e-79
F3	1998.73	1.17586	0.0617884	19.0305	9.54e-81	3.83e-78
BIRC5	1814.33	-1.58493	0.0834082	-19.002	1.64e-80	6.39e-78
CHD4	5888.54	-0.620898	0.032934	-18.8528	2.79e-79	1.06e-76
COL7A1	7649.34	1.02167	0.0548478	18.6273	1.93e-77	7.11e-75
LMNB2	5312.07	-1.05495	0.0566675	-18.6165	2.36e-77	8.47e-75
GLUL	2452.74	-0.794439	0.0429588	-18.4931	2.35e-76	8.21e-74
SPAG5	2053.6	-1.47917	0.0812258	-18.2106	4.25e-74	1.45e-71
HNRNPF	4887.92	-0.620254	0.0341281	-18.1743	8.25e-74	2.74e-71
KIF20A	1625.04	-2.88682	0.159167	-18.1371	1.62e-73	5.28e-71
WDR76	535.944	-1.53978	0.0849987	-18.1153	2.41e-73	7.65e-71
SESN2	2679.56	2.01784	0.11172	18.0616	6.4e-73	1.98e-70
CKAP2	1535.62	-1.43076	0.0797377	-17.9433	5.42e-72	1.62e-69
SLBP	1137.59	-0.997597	0.0555985	-17.9429	5.46e-72	1.62e-69
PLK3	1542.46	1.54354	0.0863648	17.8724	1.94e-71	5.62e-69
DGKA	2275.27	0.783018	0.043868	17.8494	2.92e-71	8.23e-69
INHBA	8218.22	0.767908	0.0430231	17.8487	2.96e-71	8.23e-69
KIF4A	1198.51	-1.46069	0.0822036	-17.7692	1.22e-70	3.34e-68
SERPINE2	1106.57	1.49546	0.0845936	17.6782	6.18e-70	1.65e-67
FAS	2368.11	1.47732	0.0837887	17.6314	1.41e-69	3.71e-67
CDCA3	724.337	-2.07036	0.118043	-17.5391	7.2e-69	1.85e-66
CEP55	1761.93	-1.31651	0.0753612	-17.4693	2.46e-68	6.2e-66
DACH2	448.807	1.54399	0.0885279	17.4407	4.05e-68	1e-65
PLK2	1242.91	1.56266	0.0902541	17.314	3.69e-67	8.98e-65
SGOL2	454.656	-2.46359	0.143279	-17.1943	2.93e-66	7.01e-64
XPO1	5773.23	-0.664943	0.0390065	-17.047	3.68e-65	8.65e-63
CMBL	834.238	1.44721	0.0850298	17.02	5.84e-65	1.35e-62
PLK1	2008.14	-2.94317	0.173551	-16.9586	1.66e-64	3.78e-62
CDCA7	172.956	-2.92638	0.173683	-16.8489	1.07e-63	2.39e-61
BBC3	390.086	2.32819	0.139279	16.7161	1e-62	2.2e-60
PLXNB2	14007.7	0.868635	0.0520837	16.6777	1.91e-62	4.12e-60
SLC9A1	3044.86	1.13518	0.0682935	16.6221	4.82e-62	1.03e-59
MSH6	1850.61	-1.03605	0.0631674	-16.4016	1.86e-60	3.91e-58
AHNAK2	1311.02	0.935824	0.0573712	16.3117	8.14e-60	1.68e-57
KPNA2	6066.75	-1.47224	0.0911148	-16.1581	9.96e-59	2.03e-56
C12orf5	1391.95	1.22853	0.0762377	16.1144	2.02e-58	4.05e-56
XPC	1584.81	1.0483	0.0653226	16.048	5.9e-58	1.17e-55
TNFSF4	1419.53	1.23053	0.0769523	15.9908	1.48e-57	2.89e-55
SLC12A4	5226.84	0.606228	0.0379756	15.9636	2.29e-57	4.4e-55
BRD8	1076.86	-0.905853	0.0567803	-15.9536	2.69e-57	5.09e-55
PRR11	3087.93	-1.13815	0.0716553	-15.8837	8.21e-57	1.53e-54
ASCC3	5414.92	0.713827	0.0450126	15.8584	1.23e-56	2.27e-54
C15orf23	791.47	-1.55856	0.0984924	-15.8241	2.12e-56	3.86e-54
MAMDC4	484.713	1.76974	0.112208	15.7719	4.86e-56	8.71e-54
NUSAP1	1276.07	-1.27071	0.0807496	-15.7364	8.51e-56	1.51e-53
HSPA5	46550	0.879389	0.0560078	15.7012	1.48e-55	2.6e-53
UNG	363.62	-1.56954	0.100231	-15.6592	2.87e-55	4.96e-53
FAM111B	390.411	-1.43168	0.0915534	-15.6376	4.03e-55	6.88e-53
UBE2S	3249.28	-0.934847	0.0598266	-15.6259	4.85e-55	8.16e-53
CCNB2	830.473	-2.26216	0.14496	-15.6053	6.69e-55	1.11e-52
HDGF	8318.63	-0.4664	0.0299598	-15.5675	1.21e-54	1.99e-52
DLGAP5	1350.4	-2.05094	0.131832	-15.5572	1.42e-54	2.31e-52
CBX3	2797.68	-0.791656	0.0509539	-15.5367	1.96e-54	3.14e-52
FAM64A	867.765	-1.22113	0.0789851	-15.4603	6.43e-54	1.02e-51
CDCA2	490.268	-1.78527	0.115943	-15.3979	1.69e-53	2.65e-51
TTK	490.487	-1.57025	0.102055	-15.3863	2.02e-53	3.13e-51
CKAP5	4657.69	-0.868088	0.0564367	-15.3816	2.17e-53	3.33e-51
H1F0	2305.33	-0.720204	0.0468619	-15.3686	2.66e-53	4.03e-51
DEPDC1	967.885	-2.24894	0.146494	-15.3517	3.45e-53	5.17e-51
TBC1D2	4478.87	1.46589	0.0960135	15.2675	1.26e-52	1.87e-50
GADD45A	3748.59	1.2087	0.0794648	15.2105	3.01e-52	4.42e-50
CDKN3	486.012	-1.30801	0.0861448	-15.1838	4.53e-52	6.57e-50
CDC25B	1817.18	-1.13068	0.0752334	-15.0289	4.75e-51	6.81e-49
CDK2	1859.28	-0.940452	0.0626219	-15.0179	5.6e-51	7.96e-49
DTL	1311.12	-0.879309	0.0586037	-15.0043	6.88e-51	9.67e-49
BUB3	4742.3	-0.607988	0.040524	-15.0031	7e-51	9.74e-49
MCM6	1298.96	-0.962333	0.0641626	-14.9983	7.53e-51	1.04e-48
KIF11	1337.22	-1.50279	0.100339	-14.9771	1.04e-50	1.41e-48
GDNF	483.572	1.7272	0.115506	14.9533	1.48e-50	2e-48
THSD1	417.048	1.9436	0.13182	14.7444	3.34e-49	4.47e-47
CRISPLD2	2211.06	0.793047	0.0538254	14.7337	3.92e-49	5.18e-47
PBK	961.787	-1.38007	0.0937308	-14.7237	4.54e-49	5.95e-47
SESN1	727.205	1.55902	0.106301	14.6661	1.06e-48	1.38e-46
UHRF1	1457.9	-1.38011	0.0942997	-14.6354	1.67e-48	2.15e-46
APOBEC3C	1258.69	0.899534	0.0614697	14.6338	1.71e-48	2.18e-46
PAQR4	282.162	-1.63422	0.112112	-14.5767	3.95e-48	4.99e-46
DBF4	339.337	-1.38504	0.0950649	-14.5694	4.4e-48	5.5e-46
CKS2	1203.36	-1.22972	0.0844299	-14.565	4.69e-48	5.81e-46
ZNF367	287.424	-1.89684	0.130453	-14.5404	6.72e-48	8.26e-46
UBE2C	859.132	-1.65571	0.114143	-14.5056	1.12e-47	1.36e-45
PTGS2	624.836	1.45832	0.100616	14.494	1.32e-47	1.6e-45
LMNB1	835.826	-2.04139	0.141268	-14.4505	2.49e-47	2.98e-45
NASP	1962.23	-0.939401	0.0651188	-14.426	3.55e-47	4.21e-45
FST	925.322	1.34558	0.0933269	14.418	3.99e-47	4.69e-45
CYR61	28803.8	-0.395876	0.0277322	-14.2749	3.14e-46	3.65e-44
TNFRSF14	387.888	1.55857	0.109338	14.2547	4.19e-46	4.85e-44
TMEM200B	288.919	-1.55232	0.109015	-14.2394	5.21e-46	5.98e-44
HNRNPA0	2895.17	-0.691228	0.0485779	-14.2293	6.03e-46	6.85e-44
PHF19	1802.85	-0.933483	0.0657232	-14.2032	8.75e-46	9.86e-44
CCNE2	262.879	-1.64131	0.115872	-14.1649	1.51e-45	1.69e-43
TOPBP1	1510.63	-0.73426	0.0521694	-14.0745	5.45e-45	6.04e-43
CDCA8	877.268	-2.08323	0.148032	-14.0728	5.58e-45	6.14e-43
NUF2	665.006	-1.60007	0.113837	-14.0558	7.1e-45	7.75e-43
MAST4	692.02	1.08299	0.0770698	14.052	7.48e-45	8.1e-43
WHSC1	4922.62	-0.841922	0.0599768	-14.0375	9.19e-45	9.87e-43
SDC1	340.747	1.57825	0.112649	14.0103	1.35e-44	1.44e-42
PHLDA3	3213.52	1.56862	0.112045	14	1.56e-44	1.65e-42
TMPO	2448.75	-1.15296	0.0824125	-13.9901	1.79e-44	1.88e-42
PLK4	589.393	-1.18155	0.0847346	-13.9441	3.42e-44	3.56e-42
BAX	2884.53	0.610859	0.0438238	13.939	3.67e-44	3.79e-42
ANLN	7384.95	-1.44521	0.103751	-13.9295	4.19e-44	4.27e-42
OSBPL3	2324.42	0.931138	0.0668458	13.9296	4.18e-44	4.27e-42
KIF14	633.46	-1.78578	0.12827	-13.922	4.66e-44	4.7e-42
RACGAP1	2315.45	-1.46249	0.105687	-13.838	1.5e-43	1.51e-41
MCM10	694.005	-1.05176	0.0760903	-13.8225	1.87e-43	1.86e-41
DNMT1	5039.16	-0.691997	0.0502467	-13.772	3.76e-43	3.71e-41
FAM212B	724.333	1.41783	0.103066	13.7565	4.65e-43	4.56e-41
ANP32B	3467.63	-0.6193	0.0451497	-13.7166	8.08e-43	7.87e-41
MAT2A	5045.4	-0.57603	0.042141	-13.6691	1.55e-42	1.5e-40
TNFRSF10B	7400.65	1.24944	0.0914774	13.6584	1.8e-42	1.73e-40
CDC20	1958.19	-2.25248	0.165128	-13.6408	2.29e-42	2.18e-40
REEP4	801.603	-1.09333	0.0801577	-13.6397	2.33e-42	2.2e-40
RBMX	4663.05	-0.520715	0.0383594	-13.5747	5.66e-42	5.32e-40
CENPN	1464.27	-0.800878	0.0591187	-13.547	8.26e-42	7.71e-40
ASPM	1349.47	-2.12324	0.157311	-13.4971	1.63e-41	1.51e-39
LBR	1137.74	-1.17951	0.0874401	-13.4894	1.81e-41	1.66e-39
MCM2	1730.49	-0.871929	0.0647643	-13.4631	2.58e-41	2.36e-39
PSRC1	418.008	-1.94742	0.144657	-13.4623	2.61e-41	2.37e-39
NLRP1	1749.31	0.84488	0.0627684	13.4603	2.68e-41	2.42e-39
SMC3	1649.38	-0.793566	0.0590008	-13.4501	3.08e-41	2.76e-39
CCNB1	2480.26	-1.98985	0.148037	-13.4416	3.45e-41	3.07e-39
HMGB3	801.935	-1.14737	0.0855842	-13.4064	5.55e-41	4.91e-39
CSGALNACT1	872.742	1.20915	0.0904411	13.3695	9.11e-41	8.02e-39
HYOU1	6695.69	0.590358	0.0442154	13.3519	1.16e-40	1.01e-38
DDB2	1533.51	0.810905	0.0610097	13.2914	2.6e-40	2.26e-38
MELK	1641.52	-0.896486	0.0677819	-13.226	6.21e-40	5.36e-38
RFWD3	1667.64	-0.668774	0.0506122	-13.2137	7.31e-40	6.27e-38
TAP1	737.029	1.20296	0.0913952	13.1622	1.45e-39	1.23e-37
DDIT3	754.854	1.50939	0.114824	13.1452	1.81e-39	1.54e-37
HMGN2	5367.75	-0.471193	0.0359361	-13.112	2.81e-39	2.37e-37
EPS8L2	1051.86	0.98071	0.0748732	13.0983	3.37e-39	2.82e-37
CENPF	2385.82	-1.94752	0.148837	-13.0849	4.02e-39	3.34e-37
CES2	1262.71	0.998306	0.0764432	13.0594	5.61e-39	4.64e-37
BAZ1B	3614.64	-0.502716	0.0385827	-13.0296	8.31e-39	6.83e-37
RRM2B	1330.41	1.02328	0.078541	13.0285	8.42e-39	6.88e-37
DSP	14406.5	0.535772	0.0411406	13.023	9.06e-39	7.35e-37
HSPA4L	311.409	1.35084	0.103794	13.0147	1.01e-38	8.14e-37
EGR1	1526.74	-1.70364	0.131258	-12.9793	1.6e-38	1.29e-36
NCAPH	865.978	-1.43199	0.110829	-12.9206	3.44e-38	2.75e-36
NAV2	1551.03	-1.0239	0.0794107	-12.8938	4.88e-38	3.87e-36
NCAPG2	2431.01	-0.743083	0.0576704	-12.885	5.47e-38	4.31e-36
KIF22	1135.48	-1.12577	0.0873907	-12.882	5.68e-38	4.45e-36
CENPJ	592.561	-0.96473	0.0752103	-12.8271	1.16e-37	9.01e-36
SRSF2	4151.74	-0.653423	0.0510273	-12.8054	1.53e-37	1.19e-35
CASC5	933.132	-1.43925	0.112481	-12.7955	1.74e-37	1.34e-35
SUN2	5148.2	-0.618836	0.0483923	-12.7879	1.92e-37	1.47e-35
CSE1L	4547.94	-0.505103	0.039531	-12.7774	2.19e-37	1.67e-35
GPSM2	397.248	-1.33889	0.104905	-12.7629	2.64e-37	2e-35
KIF23	2479.45	-1.34914	0.10582	-12.7493	3.15e-37	2.37e-35
CHAF1A	1189.51	-0.886194	0.0695418	-12.7433	3.4e-37	2.54e-35
ILF3	9369.57	-0.350294	0.0275	-12.738	3.64e-37	2.71e-35
AMIGO2	3533.34	0.6608	0.052042	12.6974	6.11e-37	4.53e-35
NUCKS1	7259.07	-0.714218	0.0562613	-12.6946	6.33e-37	4.67e-35
HNRNPR	4788.35	-0.652435	0.0514394	-12.6836	7.29e-37	5.35e-35
TNFAIP1	3321.1	0.546587	0.0431189	12.6763	8.01e-37	5.84e-35
BLOC1S2	1405.42	1.01584	0.0801888	12.6681	8.88e-37	6.44e-35
SHCBP1	2015.33	-0.974453	0.0769345	-12.666	9.12e-37	6.58e-35
RETSAT	1645.18	0.68602	0.0542457	12.6465	1.17e-36	8.39e-35
MAD2L1	709.796	-1.25129	0.0989514	-12.6455	1.18e-36	8.46e-35
KIAA1524	989.463	-1.1043	0.0876083	-12.605	1.98e-36	1.41e-34
H2AFX	1283.32	-1.14328	0.0907999	-12.5912	2.36e-36	1.67e-34
RPL23AP82	601.519	1.10948	0.0882632	12.5701	3.08e-36	2.17e-34
KPNB1	16218.4	-0.413305	0.0328827	-12.5691	3.12e-36	2.18e-34
ASTN2	114.601	2.0259	0.161193	12.5682	3.16e-36	2.2e-34
CBX1	1882.94	-0.603221	0.0481316	-12.5327	4.94e-36	3.42e-34
MASTL	861.062	-0.827456	0.0661032	-12.5176	5.98e-36	4.12e-34
SMC2	1794.88	-0.758889	0.0607506	-12.4919	8.27e-36	5.67e-34
GAS2L3	202.21	-2.14723	0.172244	-12.4662	1.14e-35	7.78e-34
PIDD	799.843	1.33343	0.107289	12.4284	1.83e-35	1.24e-33
MKI67	4420.6	-1.65886	0.133795	-12.3986	2.66e-35	1.8e-33
DDX3X	8601.64	-0.402276	0.0324559	-12.3945	2.8e-35	1.88e-33
KIF2C	1350.99	-1.62251	0.130913	-12.3938	2.82e-35	1.89e-33
WDR62	788.046	-0.922629	0.0744983	-12.3846	3.17e-35	2.11e-33
ECT2	1550.26	-1.12185	0.0906378	-12.3773	3.47e-35	2.3e-33
TP53I3	2083.68	0.737671	0.0597968	12.3363	5.77e-35	3.8e-33
HES2	532.006	1.03934	0.0843142	12.327	6.49e-35	4.25e-33
UBA2	2679.03	-0.529323	0.0430424	-12.2977	9.32e-35	6.08e-33
HP1BP3	5045.89	-0.466449	0.0381876	-12.2147	2.6e-34	1.69e-32
TROAP	719.669	-1.42696	0.116933	-12.2032	2.99e-34	1.93e-32
WEE1	592.799	-1.30011	0.106579	-12.1985	3.17e-34	2.04e-32
RFC4	559.501	-1.03142	0.0845713	-12.1959	3.27e-34	2.09e-32
GABBR2	1275.64	0.888511	0.0730194	12.1681	4.59e-34	2.93e-32
H1FX	780.954	-1.04521	0.0860246	-12.1501	5.73e-34	3.63e-32
TMEM48	1261.89	-0.976834	0.0806479	-12.1123	9.09e-34	5.74e-32
TACC3	2669.22	-1.34963	0.111459	-12.1087	9.5e-34	5.97e-32
PLXNB3	222.583	1.65927	0.137104	12.1023	1.03e-33	6.42e-32
SLC30A1	800.854	1.28836	0.106522	12.0947	1.13e-33	7.01e-32
TOB1	1267.35	1.25103	0.103473	12.0904	1.19e-33	7.36e-32
EZH2	468.147	-1.12791	0.0935656	-12.0548	1.83e-33	1.13e-31
GTSE1	933.01	-1.32723	0.110222	-12.0415	2.15e-33	1.32e-31
LDLR	5353.18	-0.748969	0.06237	-12.0085	3.21e-33	1.96e-31
LIMA1	8854.75	0.423679	0.0353422	11.9879	4.11e-33	2.5e-31
FBXO22	645.232	1.04464	0.0873173	11.9638	5.5e-33	3.33e-31
SUPT16H	4395.43	-0.439236	0.0367179	-11.9624	5.59e-33	3.37e-31
NCAPD2	2768.88	-1.37085	0.115344	-11.8849	1.42e-32	8.52e-31
LRRC8C	1603.56	-0.614527	0.0517723	-11.8698	1.7e-32	1.02e-30
BUB1	1230.28	-2.06589	0.174142	-11.8632	1.84e-32	1.09e-30
PSTPIP2	381.773	1.68706	0.142563	11.8338	2.61e-32	1.55e-30
INSC	637.947	0.935955	0.0791151	11.8303	2.72e-32	1.61e-30
NCAPG	1447.28	-1.11497	0.0943861	-11.8129	3.35e-32	1.97e-30
CCNA2	1348.88	-1.81828	0.153969	-11.8094	3.49e-32	2.04e-30
FAM100B	574.315	-1.10166	0.0935245	-11.7794	4.98e-32	2.91e-30
PVR	3069.04	0.50888	0.0433197	11.7471	7.31e-32	4.24e-30
ERCC6L	376.805	-1.32632	0.113547	-11.6807	1.6e-31	9.24e-30
TM4SF1	5326.26	-0.697392	0.059861	-11.6502	2.29e-31	1.32e-29
AURKA	1096.8	-2.09266	0.180359	-11.6027	3.99e-31	2.29e-29
PHF15	1059.41	-0.663226	0.0573767	-11.5592	6.64e-31	3.79e-29
CDK19	527.711	-0.906849	0.0784895	-11.5538	7.07e-31	4.01e-29
RPS27L	3385.26	0.664622	0.0575758	11.5434	7.97e-31	4.51e-29
HNRNPAB	4883.6	-0.45066	0.0390593	-11.5378	8.5e-31	4.79e-29
CYFIP2	104.378	2.4676	0.21393	11.5346	8.83e-31	4.96e-29
CENPA	164.456	-2.1969	0.190999	-11.5022	1.29e-30	7.19e-29
INCENP	1080.64	-1.14381	0.0995776	-11.4867	1.54e-30	8.57e-29
TOP2A	4064.9	-1.80769	0.157382	-11.486	1.55e-30	8.6e-29
RNF26	1774.01	-0.597248	0.0521256	-11.4579	2.15e-30	1.19e-28
EMP2	752.386	-0.933772	0.0820112	-11.3859	4.92e-30	2.7e-28
CKAP2L	1095.56	-0.974011	0.0859568	-11.3314	9.17e-30	5.02e-28
CNTRL	353.61	-1.23556	0.109104	-11.3246	9.91e-30	5.41e-28
AMD1	2807.45	-0.599645	0.0529621	-11.3222	1.02e-29	5.54e-28
ASXL1	2704.6	-0.507809	0.0448653	-11.3185	1.06e-29	5.75e-28
FLJ41484	69.2253	2.647	0.233952	11.3143	1.11e-29	6.01e-28
G2E3	607.442	-1.24692	0.110255	-11.3094	1.18e-29	6.33e-28
STIL	588.027	-0.97913	0.0868825	-11.2696	1.85e-29	9.92e-28
GAL3ST4	145.166	1.82027	0.161594	11.2644	1.97e-29	1.05e-27
POLH	2712.63	0.517678	0.0459978	11.2544	2.2e-29	1.17e-27
MCM7	5401.05	-0.56581	0.0503757	-11.2318	2.85e-29	1.5e-27
FAM198B	275.626	1.51508	0.135084	11.2158	3.41e-29	1.8e-27
GMNN	664.172	-0.859949	0.0767352	-11.2067	3.78e-29	1.98e-27
ACER2	173.187	2.05953	0.183849	11.2023	3.97e-29	2.08e-27
RUSC2	4826.21	0.607764	0.0543362	11.1853	4.82e-29	2.51e-27
ORC1	386.694	-1.06312	0.0951541	-11.1726	5.55e-29	2.88e-27
RIF1	1592.47	-0.605504	0.0543925	-11.1321	8.75e-29	4.52e-27
SET	8059.3	-0.316538	0.0284518	-11.1254	9.44e-29	4.86e-27
DNAJC9	1780.85	-0.530175	0.0477227	-11.1095	1.13e-28	5.78e-27
DHX15	4616.44	-0.457269	0.0411642	-11.1084	1.14e-28	5.83e-27
SYNPO	820.24	0.759519	0.0685672	11.077	1.62e-28	8.25e-27
EMP1	12100.1	-0.37447	0.0338166	-11.0736	1.69e-28	8.54e-27
HNRNPK	17295.3	-0.274957	0.0248509	-11.0643	1.87e-28	9.44e-27
KRT17	59.0179	2.79666	0.253503	11.0321	2.68e-28	1.35e-26
NCAPD3	1703.37	-0.801002	0.0726159	-11.0307	2.72e-28	1.36e-26
HNRNPU	11135.4	-0.429647	0.0389572	-11.0287	2.78e-28	1.39e-26
DBF4B	488.233	-0.930036	0.0844139	-11.0176	3.14e-28	1.56e-26
FOXM1	3186.45	-0.778309	0.0708454	-10.986	4.46e-28	2.21e-26
ARL6IP6	468.728	-0.994711	0.0906006	-10.9791	4.82e-28	2.38e-26
PTBP1	8082.17	-0.467692	0.042744	-10.9417	7.28e-28	3.58e-26
CCNG1	2782.27	0.625376	0.057164	10.94	7.42e-28	3.64e-26
DHDDS	1854.22	0.506456	0.0464192	10.9105	1.03e-27	5.01e-26
PPP1CC	3443.08	-0.468276	0.0429202	-10.9104	1.03e-27	5.01e-26
PDS5A	2831.66	-0.512737	0.0471165	-10.8823	1.4e-27	6.79e-26
ADM	2087.51	-0.698778	0.0643714	-10.8554	1.88e-27	9.09e-26
SSRP1	5511.81	-0.377325	0.0347822	-10.8482	2.03e-27	9.8e-26
TMEFF2	716.989	-0.88447	0.0815601	-10.8444	2.12e-27	1.02e-25
ZMAT3	3808.41	0.867676	0.0800339	10.8414	2.19e-27	1.05e-25
GADD45B	3535.37	0.699492	0.064551	10.8363	2.32e-27	1.1e-25
FOS	119.432	-2.16472	0.200061	-10.8203	2.76e-27	1.31e-25
HNRNPD	4738.63	-0.435836	0.0403093	-10.8123	3.01e-27	1.43e-25
ANP32A	1731.18	-0.571733	0.0529059	-10.8066	3.2e-27	1.51e-25
DYRK3	674.982	1.06561	0.098683	10.7984	3.5e-27	1.65e-25
RFC1	1708.06	-0.51404	0.0477166	-10.7728	4.63e-27	2.17e-25
PID1	440.24	1.07687	0.0999838	10.7705	4.75e-27	2.21e-25
SH3BP5L	2186.75	0.793638	0.0736858	10.7706	4.74e-27	2.21e-25
MAZ	3570.73	-0.494994	0.0459948	-10.762	5.21e-27	2.41e-25
HEMK1	688.638	0.756053	0.0703339	10.7495	5.96e-27	2.75e-25
SYVN1	1683.99	0.62629	0.0582992	10.7427	6.41e-27	2.96e-25
DKC1	1904.62	-0.559919	0.0521273	-10.7414	6.51e-27	2.99e-25
WBP11	2528.09	-0.477965	0.0445875	-10.7197	8.23e-27	3.76e-25
MIS18BP1	642.652	-1.04719	0.0977796	-10.7097	9.17e-27	4.18e-25
CD97	3008.15	-0.604903	0.0565081	-10.7047	9.67e-27	4.4e-25
FAM83D	549.148	-1.89408	0.177445	-10.6742	1.34e-26	6.09e-25
SLC43A3	1851.82	-0.509515	0.0477782	-10.6642	1.5e-26	6.76e-25
NFKB2	1205.95	0.637519	0.059876	10.6473	1.79e-26	8.08e-25
ZNF79	347.503	1.17138	0.110147	10.6346	2.06e-26	9.22e-25
ZNF561	901.027	0.682603	0.064189	10.6343	2.06e-26	9.23e-25
MCC	97.9968	2.04599	0.192511	10.6279	2.21e-26	9.85e-25
UBTF	2631.73	-0.518701	0.0489324	-10.6004	2.97e-26	1.32e-24
SDCBP	4118.03	-0.545732	0.0515595	-10.5845	3.52e-26	1.56e-24
LYPLA2	1980.14	0.521356	0.0494217	10.5491	5.13e-26	2.26e-24
SIX1	478.637	-0.807012	0.0764996	-10.5492	5.12e-26	2.26e-24
AR	287.856	-1.12363	0.106955	-10.5056	8.14e-26	3.57e-24
CDC25A	546.177	-0.966959	0.092289	-10.4775	1.1e-25	4.79e-24
KIF15	342.006	-1.2423	0.118811	-10.4561	1.37e-25	5.99e-24
VANGL1	1007.91	-0.820367	0.0785869	-10.439	1.65e-25	7.15e-24
TRAF4	1595.83	0.92415	0.0885512	10.4363	1.69e-25	7.33e-24
SRRT	3332.05	-0.489527	0.0469476	-10.4271	1.87e-25	8.05e-24
CPSF6	2076.06	-0.547843	0.0525557	-10.4241	1.93e-25	8.28e-24
CARHSP1	877.407	-0.737706	0.0709247	-10.4013	2.45e-25	1.05e-23
MAPKBP1	1921.29	0.62729	0.0603301	10.3976	2.54e-25	1.09e-23
SUV39H1	545.083	-0.890069	0.0857158	-10.384	2.93e-25	1.25e-23
BMP6	3074.64	0.810202	0.0780334	10.3828	2.97e-25	1.26e-23
AURKB	655.488	-1.15981	0.111898	-10.3649	3.58e-25	1.52e-23
HMMR	656.261	-1.85521	0.179454	-10.3381	4.74e-25	2e-23
TNFRSF10D	8255.21	0.699519	0.0676993	10.3327	5.01e-25	2.11e-23
WNK4	2108.05	0.601256	0.0582686	10.3187	5.8e-25	2.43e-23
ILF2	4721.68	-0.335372	0.0325237	-10.3116	6.24e-25	2.6e-23
SMAD3	1368.87	-0.570705	0.0553445	-10.3119	6.23e-25	2.6e-23
FOXF2	634.198	-0.779345	0.0757141	-10.2933	7.56e-25	3.14e-23
CDCA4	690.019	-1.00971	0.0981394	-10.2885	7.94e-25	3.29e-23
FUCA1	580.272	1.0488	0.101974	10.285	8.24e-25	3.4e-23
PTP4A2	5733.27	-0.403321	0.0392546	-10.2745	9.18e-25	3.78e-23
EXOSC8	703.895	-0.70994	0.0692315	-10.2546	1.13e-24	4.64e-23
RBBP6	1541.67	-0.582265	0.0567866	-10.2536	1.14e-24	4.67e-23
PTCHD4	99.5127	2.11789	0.206663	10.248	1.21e-24	4.93e-23
TACC1	9921.18	-0.344939	0.0336652	-10.2462	1.23e-24	5.01e-23
C7orf10	364.206	1.05983	0.103443	10.2455	1.24e-24	5.03e-23
CEP152	488.641	-0.783353	0.0765607	-10.2318	1.43e-24	5.78e-23
CD274	830.762	0.830093	0.0811544	10.2286	1.48e-24	5.94e-23
YWHAH	5738.23	-0.370643	0.0362352	-10.2288	1.47e-24	5.94e-23
SPATA18	108.814	1.903	0.186671	10.1944	2.1e-24	8.42e-23
SKA3	624.451	-0.931443	0.09142	-10.1886	2.23e-24	8.91e-23
MOB3A	3469.52	0.392052	0.0385041	10.1821	2.38e-24	9.51e-23
FANCE	679.948	-0.782071	0.0768296	-10.1793	2.45e-24	9.75e-23
BUB1B	882.059	-1.89947	0.186955	-10.16	2.99e-24	1.19e-22
NRG1	535.924	1.07352	0.105849	10.142	3.6e-24	1.42e-22
ABL2	4225.87	0.482427	0.0475804	10.1392	3.7e-24	1.46e-22
TBC1D4	3380.61	-0.762292	0.0752792	-10.1262	4.23e-24	1.66e-22
SPC25	290.312	-1.21744	0.120275	-10.1221	4.41e-24	1.73e-22
SKA1	497.669	-0.888984	0.0878714	-10.1169	4.65e-24	1.82e-22
HMOX1	4216.1	0.880681	0.0871907	10.1006	5.49e-24	2.14e-22
E2F2	60.1275	-2.50427	0.248103	-10.0937	5.89e-24	2.29e-22
CRELD1	464.36	0.911248	0.0902827	10.0933	5.92e-24	2.29e-22
ITGA2	2148.57	0.593836	0.0589169	10.0792	6.83e-24	2.64e-22
CEP70	237.231	-1.22849	0.122003	-10.0693	7.55e-24	2.91e-22
SAT1	1170.26	0.902271	0.0898069	10.0468	9.49e-24	3.65e-22
DAZAP2	3264.72	-0.360502	0.0358858	-10.0458	9.59e-24	3.67e-22
KIF5B	8568.76	-0.426971	0.0425635	-10.0314	1.11e-23	4.24e-22
DIAPH3	2127.04	-0.566366	0.0564876	-10.0264	1.17e-23	4.45e-22
RELB	326.91	1.13739	0.113528	10.0186	1.26e-23	4.8e-22
CDC25C	146.655	-1.88883	0.188546	-10.0179	1.27e-23	4.82e-22
SRSF7	3074.58	-0.540246	0.0539521	-10.0134	1.33e-23	5.03e-22
POLE	1548.01	-0.61869	0.0618032	-10.0107	1.37e-23	5.15e-22
H2AFV	2621.1	-0.499038	0.0499152	-9.99772	1.56e-23	5.86e-22
MXD4	1828.21	0.516133	0.0518754	9.94948	2.54e-23	9.5e-22
SNRPD1	1271.07	-0.538235	0.0541034	-9.94827	2.57e-23	9.59e-22
RRM2	5266.76	-0.401737	0.0404235	-9.93821	2.84e-23	1.06e-21
TRA2B	3605.4	-0.508977	0.0514677	-9.88925	4.63e-23	1.72e-21
PDGFRB	5977.69	-0.598799	0.0605948	-9.88202	4.98e-23	1.85e-21
TEP1	1192.11	0.689692	0.0698347	9.87606	5.29e-23	1.95e-21
CDC6	1516.44	-0.553295	0.0560552	-9.87053	5.59e-23	2.06e-21
LIN54	575.355	-0.72716	0.0736756	-9.86976	5.63e-23	2.07e-21
TMEM194A	875.494	-0.792531	0.0803019	-9.86939	5.65e-23	2.07e-21
LOC100288637	144.013	-1.78458	0.18145	-9.83509	7.95e-23	2.91e-21
KIFC1	1290.18	-1.22214	0.124683	-9.80197	1.1e-22	4.03e-21
HAUS6	1088.67	-0.582851	0.0594664	-9.80135	1.11e-22	4.04e-21
CIT	967.415	-1.34452	0.137348	-9.78917	1.25e-22	4.55e-21
RTF1	1532.68	-0.444292	0.0454265	-9.78046	1.37e-22	4.93e-21
STMN1	8406.29	-0.341999	0.0349674	-9.78053	1.36e-22	4.93e-21
ARHGAP35	4809.74	-0.306222	0.0313522	-9.76715	1.56e-22	5.61e-21
PTPLAD1	2931.88	-0.434875	0.0445361	-9.76455	1.6e-22	5.74e-21
PDS5B	779.786	-0.706653	0.0724498	-9.75369	1.78e-22	6.37e-21
DUSP3	3360.48	0.373992	0.0383692	9.74719	1.9e-22	6.77e-21
SYNCRIP	6902.9	-0.343467	0.0352385	-9.7469	1.9e-22	6.77e-21
SEC23B	2141.63	0.468774	0.0481028	9.74525	1.93e-22	6.86e-21
FEN1	2090.79	-0.598144	0.0614154	-9.73931	2.05e-22	7.26e-21
CEP97	273.419	-1.01475	0.104328	-9.72654	2.32e-22	8.21e-21
PHPT1	1827.3	0.597429	0.0614277	9.72572	2.34e-22	8.25e-21
TBX3	3287.56	-0.489429	0.0503475	-9.72102	2.45e-22	8.62e-21
EPHA2	7049.32	0.545145	0.0561016	9.71711	2.55e-22	8.94e-21
TRIM5	1301.39	0.649125	0.0668371	9.71205	2.68e-22	9.37e-21
LIMK2	1053.65	0.63166	0.0650479	9.71068	2.72e-22	9.47e-21
RFC3	568.747	-0.984188	0.101536	-9.69295	3.23e-22	1.12e-20
ARFGAP1	3126.76	0.493081	0.0508849	9.69012	3.32e-22	1.15e-20
BCLAF1	4596.25	-0.584987	0.0604165	-9.68256	3.58e-22	1.24e-20
GALNT1	4219.4	0.414126	0.0428071	9.67424	3.88e-22	1.34e-20
PPP2R5C	1787.18	-0.507324	0.0524584	-9.67098	4.01e-22	1.38e-20
TNS1	4040.28	0.714629	0.0738982	9.67045	4.03e-22	1.38e-20
CSDA	5422.73	0.507361	0.0524828	9.66719	4.16e-22	1.42e-20
STAG1	1165.06	-0.718747	0.0743574	-9.66611	4.2e-22	1.44e-20
FMN1	394.229	0.849106	0.0879188	9.65784	4.55e-22	1.55e-20
TNFAIP8L1	302.466	-1.16428	0.120805	-9.63774	5.54e-22	1.88e-20
ZBTB2	702.117	-0.668475	0.0694924	-9.61941	6.62e-22	2.25e-20
SFPQ	6198.23	-0.487485	0.0506823	-9.61845	6.68e-22	2.26e-20
CLDN1	108.41	1.82945	0.190419	9.60751	7.43e-22	2.51e-20
DCLRE1B	455.363	-0.856489	0.089427	-9.57752	9.94e-22	3.35e-20
NUP50	2133.16	-0.464162	0.0485261	-9.56519	1.12e-21	3.76e-20
KRT34	569.727	0.944499	0.0987679	9.56281	1.15e-21	3.84e-20
SRSF1	7171.98	-0.445844	0.0466457	-9.55809	1.2e-21	4.01e-20
USP1	1871	-0.565895	0.0592144	-9.55671	1.22e-21	4.05e-20
H2AFZ	9951.98	-0.543649	0.0569126	-9.55234	1.27e-21	4.22e-20
CKS1B	917.03	-0.735128	0.077097	-9.53512	1.5e-21	4.97e-20
RGAG4	661.959	0.724893	0.0761744	9.51622	1.8e-21	5.94e-20
PKP1	91.8696	1.86035	0.195678	9.50718	1.96e-21	6.47e-20
FOPNL	877.16	-0.598691	0.0630848	-9.49025	2.3e-21	7.59e-20
NUP62	2063.72	-0.510442	0.053908	-9.46876	2.83e-21	9.31e-20
SMARCC1	2875.75	-0.357888	0.0378368	-9.45873	3.12e-21	1.02e-19
GMPS	1650.51	-0.495701	0.0524378	-9.45312	3.29e-21	1.08e-19
CDCA7L	641.562	-0.697788	0.0739655	-9.43397	3.95e-21	1.29e-19
ADCY7	2003.2	0.477413	0.050617	9.43187	4.03e-21	1.31e-19
KCNE4	1177.67	-0.71116	0.0754483	-9.42579	4.27e-21	1.39e-19
TNFRSF10A	145.041	1.81326	0.192552	9.417	4.64e-21	1.5e-19
FADS3	4822.99	0.458979	0.0487415	9.4166	4.66e-21	1.51e-19
SH2B3	5007.29	-0.40153	0.0426581	-9.41274	4.83e-21	1.56e-19
PPP1R15A	5391.3	0.58261	0.0620363	9.39143	5.92e-21	1.9e-19
SERTAD1	1153.95	0.776128	0.082822	9.37103	7.18e-21	2.3e-19
NDC80	625.799	-1.68683	0.180594	-9.34044	9.59e-21	3.07e-19
ISCU	1229.03	0.570978	0.0611675	9.33466	1.01e-20	3.24e-19
CUL1	2031.01	-0.470516	0.0505193	-9.31359	1.24e-20	3.94e-19
CORIN	5097.37	-0.357831	0.0384334	-9.31043	1.27e-20	4.05e-19
PTGER2	975.284	-0.692329	0.0745381	-9.28826	1.57e-20	4.97e-19
ITGB3	2016.41	0.459165	0.0494837	9.27912	1.71e-20	5.41e-19
CTNNAL1	2165.85	-0.561333	0.0605232	-9.27468	1.78e-20	5.62e-19
KIF20B	805.098	-1.56525	0.168786	-9.27353	1.8e-20	5.67e-19
NUDT21	2325.56	-0.452006	0.0487807	-9.26608	1.93e-20	6.07e-19
RABGGTA	913.454	0.625872	0.0675477	9.26563	1.94e-20	6.08e-19
FBXO5	524.339	-0.883866	0.0954329	-9.26165	2.01e-20	6.3e-19
CTPS	6266.02	0.474174	0.0512503	9.25212	2.2e-20	6.87e-19
ESPL1	537.779	-1.04494	0.113059	-9.24238	2.41e-20	7.51e-19
FRMD4A	3681.7	0.359951	0.0389579	9.23949	2.48e-20	7.69e-19
SCN2A	160.685	1.36649	0.147995	9.23335	2.62e-20	8.13e-19
CDC42SE1	2976.38	0.408591	0.0443018	9.22289	2.89e-20	8.94e-19
CCNF	608.129	-1.0486	0.113718	-9.22107	2.94e-20	9.08e-19
NUP205	2532.36	-0.521255	0.0566008	-9.20933	3.28e-20	1.01e-18
SHC1	12349.6	0.359008	0.0390727	9.18822	3.99e-20	1.23e-18
ERLIN1	3307.62	-0.410434	0.0447288	-9.17605	4.47e-20	1.37e-18
MMS22L	597.895	-0.711399	0.0775645	-9.17171	4.66e-20	1.42e-18
CHEK1	940.365	-0.623588	0.0680267	-9.16681	4.87e-20	1.49e-18
POLR3D	1287.71	0.508129	0.0554655	9.16118	5.13e-20	1.56e-18
MANF	2211	0.534126	0.0583157	9.15921	5.23e-20	1.59e-18
ALS2CL	378.968	0.874104	0.0955513	9.148	5.8e-20	1.76e-18
TNPO1	15973.6	-0.352617	0.038547	-9.14771	5.82e-20	1.76e-18
CLSPN	1148.14	-0.657449	0.0719215	-9.1412	6.18e-20	1.86e-18
FGD5-AS1	3044.7	-0.51699	0.0566612	-9.12423	7.22e-20	2.17e-18
TGFBR2	15265.4	-0.33614	0.0368616	-9.11897	7.58e-20	2.28e-18
HBEGF	2934.64	0.561927	0.0617588	9.09873	9.14e-20	2.74e-18
GREM1	87343.7	-0.28216	0.031055	-9.0858	1.03e-19	3.08e-18
AHCTF1	1921.1	-0.48154	0.053055	-9.07625	1.12e-19	3.35e-18
F2R	2385.65	-0.523881	0.0577316	-9.07443	1.14e-19	3.4e-18
HMGB1	6645.32	-0.394488	0.0435094	-9.06674	1.23e-19	3.64e-18
CENPO	802.495	-0.775035	0.0854889	-9.06592	1.24e-19	3.66e-18
TUBGCP3	764.875	-0.666314	0.0735477	-9.05962	1.31e-19	3.87e-18
KHDRBS1	3978.12	-0.359469	0.039749	-9.04349	1.52e-19	4.48e-18
NUP98	3921.01	-0.448845	0.0496527	-9.03968	1.57e-19	4.63e-18
GEMIN4	1147.05	-0.622481	0.0688791	-9.0373	1.61e-19	4.72e-18
HNRNPA2B1	21169.6	-0.396315	0.0439022	-9.02721	1.76e-19	5.16e-18
GPX1	7227.26	0.483671	0.0535931	9.02487	1.8e-19	5.26e-18
TRIM59	409.879	-0.917616	0.101818	-9.01236	2.02e-19	5.89e-18
PPM1G	3481.36	-0.343181	0.0380898	-9.00977	2.06e-19	6.02e-18
TMCO3	3883.86	-0.329593	0.0365847	-9.00904	2.08e-19	6.04e-18
RAD51	537.023	-0.777644	0.0863205	-9.0088	2.08e-19	6.04e-18
ITPKC	994.432	0.770639	0.0856487	8.99767	2.31e-19	6.68e-18
NRF1	324.8	-0.964441	0.107369	-8.98253	2.65e-19	7.65e-18
GCNT1	1192.1	-0.490517	0.0546234	-8.97998	2.71e-19	7.81e-18
FLNC	36971.1	0.518858	0.0578509	8.9689	3e-19	8.62e-18
TP53	1012.11	-0.535306	0.0597294	-8.96218	3.18e-19	9.14e-18
PSIP1	1296.16	-0.700936	0.0782162	-8.96152	3.2e-19	9.17e-18
ZNF697	784.133	0.695424	0.0776747	8.95303	3.46e-19	9.89e-18
SEMA7A	13913	0.3879	0.0433854	8.9408	3.86e-19	1.1e-17
ZBTB7B	651.241	0.746963	0.083558	8.93945	3.91e-19	1.11e-17
IER3	3180.9	0.670939	0.0751302	8.93034	4.25e-19	1.21e-17
CPA4	321.1	0.895266	0.10035	8.92144	4.6e-19	1.3e-17
GOLGA2	3602.2	0.356527	0.0399832	8.91692	4.79e-19	1.36e-17
SLC25A24	1700.73	-0.595043	0.066744	-8.91531	4.86e-19	1.37e-17
ANO6	2776.02	-0.402171	0.0451162	-8.91412	4.92e-19	1.39e-17
PPP2R5B	975.809	0.642666	0.0721724	8.90459	5.36e-19	1.51e-17
KHSRP	4309.31	-0.448966	0.0504467	-8.89981	5.59e-19	1.57e-17
HYLS1	192.556	-1.26259	0.14188	-8.89902	5.63e-19	1.58e-17
PAICS	4948.33	-0.327545	0.0368364	-8.8919	6.01e-19	1.68e-17
NCKAP1	7857.87	-0.382004	0.0429736	-8.88926	6.15e-19	1.72e-17
RALBP1	2302.69	-0.368264	0.0414468	-8.88523	6.38e-19	1.78e-17
HNRPDL	5031.58	-0.487395	0.0548662	-8.88333	6.49e-19	1.8e-17
CCDC90B	1205.75	0.553984	0.062364	8.88307	6.5e-19	1.8e-17
SGK223	375.215	0.924779	0.104446	8.8541	8.44e-19	2.33e-17
E2F1	732.846	-0.774301	0.0874819	-8.85098	8.68e-19	2.39e-17
NRP1	12175.9	-0.408785	0.0462315	-8.84212	9.39e-19	2.59e-17
ATL2	487.297	-0.763286	0.0864259	-8.83169	1.03e-18	2.83e-17
SYNE1	2857.3	0.514743	0.0583264	8.82521	1.09e-18	3e-17
PKP4	1896.58	-0.518022	0.0586997	-8.82496	1.1e-18	3e-17
PIF1	174.712	-1.58451	0.17957	-8.82395	1.1e-18	3.02e-17
SREBF1	2093.47	-0.580592	0.0658827	-8.81251	1.22e-18	3.34e-17
EML2	1138.05	0.562799	0.0639104	8.80607	1.3e-18	3.53e-17
BTG3	707.91	-0.608583	0.0691358	-8.80272	1.34e-18	3.63e-17
TMEM19	675.303	-0.668564	0.0759555	-8.80205	1.34e-18	3.64e-17
ELAVL1	2317.16	-0.409206	0.0465196	-8.79643	1.41e-18	3.82e-17
MEG3	5510.58	0.558002	0.0634926	8.78846	1.52e-18	4.09e-17
SLFN5	2008.01	0.574652	0.0654618	8.77843	1.66e-18	4.47e-17
CDC27	3555.17	-0.474493	0.0540707	-8.77541	1.7e-18	4.58e-17
CRELD2	940.673	0.49161	0.0560636	8.7688	1.81e-18	4.85e-17
ADAMTS1	9561.73	0.369107	0.0421514	8.75671	2.01e-18	5.39e-17
CNRIP1	915.718	-0.732254	0.0836291	-8.75596	2.02e-18	5.41e-17
C22orf13	1896.79	-0.42718	0.0489933	-8.71915	2.8e-18	7.48e-17
DHX9	6391.63	-0.321162	0.0368788	-8.70859	3.08e-18	8.19e-17
CBX5	4585.74	-0.458397	0.0526581	-8.70514	3.17e-18	8.43e-17
POLA1	545.278	-0.664385	0.0763538	-8.7014	3.28e-18	8.7e-17
SIDT2	1040.64	0.526725	0.060579	8.69484	3.47e-18	9.2e-17
SIRPA	1004.05	0.632137	0.0727463	8.68962	3.64e-18	9.61e-17
MET	4406.25	-0.322555	0.0371432	-8.6841	3.82e-18	1.01e-16
FRMD6	9983.5	0.284107	0.0327176	8.68362	3.83e-18	1.01e-16
FSTL3	9831.24	0.394866	0.0454941	8.6795	3.98e-18	1.04e-16
SORT1	8933.2	-0.344304	0.0397033	-8.67194	4.25e-18	1.11e-16
KDM3B	1970.29	-0.40546	0.0467912	-8.66531	4.5e-18	1.18e-16
AZIN1	4230.43	-0.376966	0.0435123	-8.66345	4.58e-18	1.2e-16
MDC1	1518.57	-0.498498	0.0576198	-8.6515	5.08e-18	1.33e-16
SLC44A1	2566.2	-0.47307	0.0547196	-8.64534	5.36e-18	1.4e-16
C1orf63	786.98	0.633712	0.0733055	8.64481	5.39e-18	1.4e-16
DUSP4	309.185	0.995271	0.115143	8.64374	5.44e-18	1.41e-16
MN1	1399.54	0.633488	0.0733067	8.64161	5.54e-18	1.43e-16
FAM57A	1265.87	-0.486984	0.0564081	-8.63323	5.96e-18	1.54e-16
KCTD3	1422.06	-0.48701	0.0564541	-8.62666	6.32e-18	1.63e-16
WDHD1	753.636	-0.763758	0.0886548	-8.61496	7e-18	1.8e-16
KDM4B	950.979	0.722655	0.0839597	8.60717	7.49e-18	1.92e-16
R3HDM1	1081.96	-0.510586	0.0593305	-8.60579	7.58e-18	1.94e-16
TUBB3	3801.51	0.454939	0.052904	8.59934	8.02e-18	2.05e-16
TUBB2A	2170.84	0.489664	0.0570195	8.58766	8.88e-18	2.27e-16
HAUS8	245.644	-1.01132	0.117805	-8.58468	9.11e-18	2.32e-16
RRP12	1732.43	0.543868	0.063468	8.56918	1.04e-17	2.65e-16
HMG20B	1789.07	-0.457676	0.0534194	-8.5676	1.06e-17	2.68e-16
PIM1	99.7284	-1.66853	0.194927	-8.55974	1.13e-17	2.87e-16
CSF1	1131.76	0.672363	0.0785575	8.55886	1.14e-17	2.88e-16
USP13	936.406	-0.83935	0.0982469	-8.54327	1.3e-17	3.29e-16
UBE2T	647.212	-0.83298	0.097683	-8.52738	1.5e-17	3.77e-16
TRIAP1	952.234	0.863979	0.101442	8.51693	1.64e-17	4.12e-16
VWCE	63.9163	2.15334	0.253056	8.50936	1.75e-17	4.39e-16
PPAT	508.993	-0.773581	0.0909422	-8.5063	1.8e-17	4.5e-16
RBBP4	1288.72	-0.493464	0.0580404	-8.50208	1.86e-17	4.66e-16
LDHA	43179.7	-0.228065	0.0268634	-8.48979	2.07e-17	5.17e-16
CDKN2C	378.445	-1.58112	0.186339	-8.48519	2.15e-17	5.37e-16
CENPE	959.949	-1.45387	0.171473	-8.47871	2.28e-17	5.67e-16
TRPV2	6214.11	0.305042	0.0359789	8.47837	2.28e-17	5.67e-16
TUBA1C	21444	-0.445934	0.052655	-8.46899	2.48e-17	6.14e-16
NET1	376.74	-0.826239	0.0977414	-8.45331	2.83e-17	7.01e-16
LIN9	184.084	-1.00978	0.119458	-8.45306	2.84e-17	7.01e-16
DEPDC1B	147.838	-1.66324	0.196784	-8.45214	2.86e-17	7.05e-16
NPTN	4141.69	-0.316672	0.0375128	-8.44169	3.13e-17	7.7e-16
H3F3B	6285.42	-0.346818	0.0411088	-8.43657	3.27e-17	8.03e-16
ANKRD1	25279	0.381374	0.0452537	8.42746	3.53e-17	8.66e-16
SERP1	2645.18	0.443457	0.0526442	8.42366	3.65e-17	8.93e-16
CTDSP2	3879.66	-0.447408	0.0531398	-8.41947	3.78e-17	9.24e-16
ZFP36L2	988.603	-0.65781	0.0781345	-8.41894	3.8e-17	9.27e-16
PSG4	1228.7	0.511731	0.0608722	8.40665	4.22e-17	1.03e-15
SYPL1	2083.16	-0.44997	0.0535418	-8.40409	4.31e-17	1.05e-15
BCOR	760.469	-0.62189	0.0740683	-8.39617	4.61e-17	1.12e-15
SAE1	4842.95	-0.346428	0.041268	-8.39459	4.68e-17	1.13e-15
ATF7IP	1026.84	-0.486289	0.0579415	-8.39275	4.75e-17	1.15e-15
PGPEP1	691.672	0.682701	0.0813461	8.39255	4.76e-17	1.15e-15
THRAP3	4002.89	-0.420627	0.0501251	-8.39155	4.8e-17	1.16e-15
FAM214B	1468.26	0.525656	0.0626505	8.39029	4.85e-17	1.17e-15
GLIPR1	5452.68	0.31686	0.0377713	8.38889	4.91e-17	1.18e-15
DFNA5	2160.36	0.343641	0.0409736	8.38688	4.99e-17	1.2e-15
FGD6	358.138	0.811648	0.0968384	8.38147	5.23e-17	1.25e-15
HSPB8	5937.38	0.377365	0.0450404	8.37837	5.37e-17	1.28e-15
WDR66	612.963	0.691255	0.0825306	8.37574	5.49e-17	1.31e-15
KCNJ2	327.98	1.01811	0.121572	8.3745	5.55e-17	1.32e-15
ATP2A2	11645.5	0.276326	0.033006	8.37201	5.66e-17	1.35e-15
DRAM1	701.247	0.686942	0.0821147	8.36564	5.98e-17	1.42e-15
RBBP7	3344.02	-0.311802	0.0372737	-8.36518	6e-17	1.42e-15
OBFC2A	2143.77	0.632607	0.0756329	8.36417	6.05e-17	1.43e-15
ZNF395	508.048	-0.916254	0.109643	-8.3567	6.45e-17	1.52e-15
CTDSPL2	649.815	-0.65301	0.0782231	-8.34805	6.94e-17	1.63e-15
CHAC1	1291.16	1.39222	0.166921	8.34058	7.39e-17	1.74e-15
SESTD1	711.381	-0.573942	0.0688351	-8.33793	7.56e-17	1.77e-15
MCM8	1193.44	-0.588228	0.070578	-8.33445	7.79e-17	1.82e-15
SZT2	1433.48	0.463081	0.0555733	8.33281	7.89e-17	1.85e-15
CENPB	2939.69	-0.49953	0.0599549	-8.33176	7.97e-17	1.86e-15
SMCHD1	1884.79	-0.498036	0.0598294	-8.32426	8.49e-17	1.98e-15
FAM46A	745.639	0.69632	0.0837367	8.31559	9.13e-17	2.12e-15
HSD3B7	498.65	0.722273	0.0868897	8.31252	9.37e-17	2.18e-15
RCC1	1858.51	-0.548262	0.0659988	-8.30714	9.8e-17	2.27e-15
SPHK1	2136.22	0.693323	0.0834622	8.30704	9.81e-17	2.27e-15
ACTL6A	1259.78	-0.541955	0.0652925	-8.30041	1.04e-16	2.4e-15
TRIP6	2986.02	0.544134	0.0655976	8.29503	1.09e-16	2.51e-15
NDST1	10529.8	0.296795	0.0357917	8.29228	1.11e-16	2.55e-15
PPM1D	833.806	0.85993	0.1037	8.29245	1.11e-16	2.55e-15
POLD1	890.15	-0.618769	0.0746305	-8.2911	1.12e-16	2.58e-15
CALR	38729.2	0.274591	0.0331286	8.28864	1.15e-16	2.63e-15
PTGES3	5732.81	-0.305221	0.036849	-8.283	1.2e-16	2.75e-15
DCAF16	576.824	-0.679949	0.0822182	-8.27005	1.34e-16	3.06e-15
CDK1	1272.01	-0.807191	0.0977243	-8.25988	1.46e-16	3.33e-15
PARP1	3920.89	-0.452212	0.0547627	-8.25765	1.49e-16	3.38e-15
RAD51AP1	370.54	-0.79856	0.0968692	-8.24369	1.67e-16	3.8e-15
ARVCF	84.3271	1.66827	0.202408	8.2421	1.69e-16	3.84e-15
C4orf21	287.536	-0.850852	0.103362	-8.23173	1.85e-16	4.18e-15
FIGNL1	691.798	-0.684257	0.0831259	-8.23158	1.85e-16	4.18e-15
ENTPD7	918.885	0.568474	0.0690779	8.22947	1.88e-16	4.25e-15
NUP153	2883.09	-0.336958	0.0410155	-8.21537	2.12e-16	4.77e-15
BCL2L12	467.085	-0.797954	0.0971517	-8.21348	2.15e-16	4.84e-15
RHEB	2020.24	-0.370659	0.0451547	-8.20863	2.24e-16	5.03e-15
FZD1	489.006	-0.687303	0.0838677	-8.19509	2.5e-16	5.62e-15
MICAL2	8951.1	0.284443	0.0347154	8.19358	2.54e-16	5.68e-15
HJURP	640.681	-1.57864	0.192725	-8.19115	2.59e-16	5.78e-15
ANXA4	1476.5	0.480591	0.0587307	8.18296	2.77e-16	6.18e-15
MSH2	860.478	-0.702194	0.0858533	-8.17899	2.86e-16	6.38e-15
PARPBP	220.099	-0.982054	0.120102	-8.17681	2.91e-16	6.48e-15
FAM210B	818.513	0.570987	0.0698419	8.17542	2.95e-16	6.55e-15
BTBD10	1797.13	0.620003	0.0759264	8.16584	3.19e-16	7.08e-15
CASP2	965.238	-0.483455	0.0592123	-8.16477	3.22e-16	7.13e-15
HAND2	1103.14	-0.749404	0.0919401	-8.151	3.61e-16	7.98e-15
KHNYN	1666.99	0.386801	0.0474658	8.14904	3.67e-16	8.09e-15
EI24	3814.45	0.343337	0.0421425	8.14705	3.73e-16	8.22e-15
LARP1	9129.19	-0.302305	0.0371135	-8.14541	3.78e-16	8.31e-15
NUP107	1098.13	-0.51781	0.0636682	-8.13295	4.19e-16	9.2e-15
FANCD2	867.518	-0.576728	0.0709801	-8.1252	4.47e-16	9.79e-15
MOGS	2091.64	0.393176	0.0484062	8.12244	4.57e-16	1e-14
ZFPM1	167.257	1.49911	0.184585	8.12153	4.6e-16	1.01e-14
ZEB2	1353.5	-0.527633	0.0649747	-8.12059	4.64e-16	1.01e-14
ICK	679.551	-0.793168	0.0976807	-8.12001	4.66e-16	1.02e-14
2022-09-11	22823.9	0.24859	0.030649	8.11085	5.03e-16	1.09e-14
CDKN1B	616.999	-0.807812	0.0997557	-8.09791	5.59e-16	1.21e-14
PHTF2	1442.26	-0.538796	0.0667861	-8.06748	7.18e-16	1.56e-14
POLQ	716.427	-0.733881	0.0910077	-8.06394	7.39e-16	1.6e-14
TCERG1	1793.5	-0.451925	0.0560435	-8.06381	7.4e-16	1.6e-14
RNF219	459.628	-0.667879	0.0829148	-8.055	7.95e-16	1.71e-14
CDC42	8181.14	-0.259717	0.0322668	-8.04906	8.34e-16	1.8e-14
KCTD9	3282.51	-0.343507	0.0427285	-8.03929	9.04e-16	1.94e-14
ABCB6	589.545	0.570169	0.0709758	8.03328	9.49e-16	2.04e-14
NHSL1	339.299	-0.965118	0.120215	-8.02828	9.88e-16	2.12e-14
MTMR6	1508.4	-0.497546	0.0620134	-8.02321	1.03e-15	2.21e-14
HELLS	407.735	-0.786965	0.0981426	-8.01859	1.07e-15	2.29e-14
SWAP70	1993.76	-0.40615	0.0506749	-8.0148	1.1e-15	2.35e-14
CBLB	763.885	0.599568	0.0749032	8.00458	1.2e-15	2.55e-14
ICMT	4987.19	-0.287317	0.0359398	-7.99439	1.3e-15	2.77e-14
HNRNPUL1	7657.32	-0.417087	0.0522235	-7.98657	1.39e-15	2.95e-14
TRPC4	452.367	0.670688	0.0841524	7.96993	1.59e-15	3.37e-14
SEPHS1	1256.11	-0.472502	0.0592919	-7.96908	1.6e-15	3.39e-14
TSKU	230.95	1.31821	0.165437	7.96806	1.61e-15	3.41e-14
PPP6R3	2236.1	-0.359831	0.0451901	-7.9626	1.68e-15	3.56e-14
SUN1	2942.28	-0.351548	0.0441534	-7.96195	1.69e-15	3.57e-14
DNAJB9	706.689	0.826559	0.103878	7.95705	1.76e-15	3.71e-14
TCF3	1756.75	-0.522437	0.0656798	-7.9543	1.8e-15	3.79e-14
MAPKAPK2	3731.17	-0.380086	0.047785	-7.95409	1.8e-15	3.79e-14
ORC6	612.285	-0.709621	0.0892682	-7.94932	1.88e-15	3.93e-14
TONSL	859.271	-0.604012	0.0760526	-7.94203	1.99e-15	4.16e-14
FHL2	8499.9	0.534557	0.0674558	7.92456	2.29e-15	4.78e-14
NUPL1	1945.85	-0.371003	0.046918	-7.90748	2.63e-15	5.48e-14
NCL	18004.8	-0.279451	0.0353419	-7.90708	2.63e-15	5.49e-14
MALT1	614.706	-0.593964	0.0752035	-7.89809	2.83e-15	5.89e-14
DDX39A	2629.47	-0.487664	0.061753	-7.89701	2.86e-15	5.93e-14
BORA	172.16	-1.21795	0.154269	-7.89502	2.9e-15	6.02e-14
IL10RB	1244.65	0.458406	0.0580669	7.89444	2.92e-15	6.03e-14
KDM6B	525.912	0.792721	0.100471	7.89005	3.02e-15	6.24e-14
HSP90B1	23179.7	0.258641	0.0328055	7.88407	3.17e-15	6.54e-14
SASS6	189.825	-0.936849	0.118892	-7.87983	3.28e-15	6.75e-14
SNHG3	1050.31	-0.627406	0.0796726	-7.8748	3.41e-15	7.02e-14
ZNF618	764.746	-0.508047	0.0645289	-7.87318	3.46e-15	7.1e-14
PLEKHO1	1021.81	-0.594368	0.0754958	-7.87285	3.47e-15	7.11e-14
DAG1	4800.36	-0.294757	0.0374492	-7.87084	3.52e-15	7.21e-14
NUAK2	529.643	0.65731	0.0835138	7.87067	3.53e-15	7.21e-14
SKA2	1270.58	-0.509254	0.0649086	-7.84571	4.31e-15	8.79e-14
PCNT	1651.83	-0.40576	0.0517345	-7.84313	4.39e-15	8.96e-14
HECW2	624.268	0.61217	0.0782064	7.82762	4.97e-15	1.01e-13
ZNF337	558.852	0.688334	0.0879661	7.82499	5.08e-15	1.03e-13
G3BP1	3969.1	-0.326235	0.041697	-7.82393	5.12e-15	1.04e-13
USP22	6615.6	-0.309433	0.0395606	-7.82175	5.21e-15	1.06e-13
GPC1	10989.6	0.472526	0.0604405	7.81804	5.37e-15	1.09e-13
CPSF7	2596.87	-0.338658	0.0433277	-7.8162	5.44e-15	1.1e-13
LEPREL1	610.974	0.582173	0.0745447	7.80972	5.73e-15	1.16e-13
FXR1	2983.67	-0.321359	0.0411543	-7.80865	5.78e-15	1.16e-13
BCL2L1	11250.5	0.38403	0.0492025	7.8051	5.95e-15	1.2e-13
ADIPOR2	2586.68	-0.331072	0.0424223	-7.80418	5.99e-15	1.2e-13
SSFA2	6639.15	-0.309392	0.0396823	-7.79674	6.35e-15	1.27e-13
RECQL5	515.081	0.652505	0.0838347	7.78322	7.07e-15	1.42e-13
POU2F2	317.659	0.798643	0.102672	7.7786	7.33e-15	1.47e-13
POMGNT1	2916.06	0.351949	0.0452863	7.77164	7.75e-15	1.55e-13
SCRIB	2776.33	0.554979	0.07168	7.74245	9.75e-15	1.94e-13
CNTROB	1034.26	-0.566031	0.0731953	-7.73316	1.05e-14	2.09e-13
TUBB4B	15850.3	-0.407429	0.0527032	-7.73064	1.07e-14	2.13e-13
GBA2	1572.84	0.384764	0.0497738	7.73025	1.07e-14	2.13e-13
SCRN1	9504.1	-0.226606	0.0293365	-7.72435	1.12e-14	2.23e-13
ARAP1	2080.17	0.386421	0.0500366	7.72277	1.14e-14	2.25e-13
PARP10	615.404	0.615792	0.0797473	7.72179	1.15e-14	2.27e-13
HLTF	814.7	-0.596675	0.0773746	-7.71151	1.24e-14	2.45e-13
KTN1	4798.4	-0.336219	0.0436205	-7.70783	1.28e-14	2.52e-13
KIF18A	362.437	-1.48731	0.19297	-7.70748	1.28e-14	2.53e-13
FSTL1	40607.9	-0.342683	0.0444786	-7.70445	1.31e-14	2.58e-13
MICAL1	2367.55	0.381225	0.0495823	7.68874	1.49e-14	2.92e-13
C15orf52	3995.43	0.397662	0.0517435	7.68526	1.53e-14	2.99e-13
COL27A1	363.202	0.708969	0.0923173	7.6797	1.59e-14	3.12e-13
HMGCL	593.863	0.611683	0.0796816	7.67659	1.63e-14	3.19e-13
ANP32E	1447.25	-1.07267	0.139879	-7.66853	1.74e-14	3.39e-13
NFX1	1736.7	0.360472	0.0470055	7.66871	1.74e-14	3.39e-13
SRA1	1410.3	0.576798	0.0753827	7.6516	1.99e-14	3.86e-13
DAAM2	2873.51	-0.518477	0.0677715	-7.65038	2e-14	3.89e-13
RRAD	109.613	1.89382	0.247542	7.6505	2e-14	3.89e-13
NSMAF	1075.04	-0.433567	0.0566939	-7.64751	2.05e-14	3.97e-13
PCNA	3120.6	0.486828	0.0636606	7.64725	2.05e-14	3.97e-13
DIAPH1	7663.57	-0.287229	0.0375888	-7.64134	2.15e-14	4.15e-13
PTPRJ	2076.17	-0.416652	0.0545423	-7.63907	2.19e-14	4.22e-13
TLE3	337.265	-0.89826	0.117658	-7.6345	2.27e-14	4.37e-13
U2SURP	2305.05	-0.366583	0.0480723	-7.62567	2.43e-14	4.67e-13
RALGPS2	262.21	-0.88038	0.115463	-7.62479	2.44e-14	4.69e-13
TNRC18	1995.61	-0.523427	0.0686544	-7.62408	2.46e-14	4.71e-13
ALAS1	1397.92	0.472164	0.0619567	7.62087	2.52e-14	4.83e-13
RNF19B	572.706	0.815962	0.107123	7.61704	2.6e-14	4.96e-13
RAD54B	212.107	-0.886357	0.116379	-7.61614	2.61e-14	4.99e-13
CDK4	2648.65	-0.456251	0.0599727	-7.60764	2.79e-14	5.32e-13
ASL	1664.84	0.457359	0.0601223	7.60714	2.8e-14	5.34e-13
LOC642852	1637.16	0.637418	0.0838055	7.60592	2.83e-14	5.38e-13
CDH4	1970.54	-0.574275	0.0755833	-7.5979	3.01e-14	5.72e-13
ULBP2	691.44	0.578522	0.0761549	7.59666	3.04e-14	5.76e-13
PDLIM4	1271.55	0.470214	0.0619055	7.59567	3.06e-14	5.8e-13
STAT2	2547.92	0.351234	0.0462509	7.59409	3.1e-14	5.86e-13
SPTBN1	21110.8	-0.232519	0.0306418	-7.5883	3.24e-14	6.12e-13
TCP11L1	944.049	0.596644	0.0788288	7.56885	3.77e-14	7.1e-13
CAMK2N1	1417.38	-0.607575	0.0802906	-7.5672	3.81e-14	7.18e-13
ELL2	6221.49	0.431405	0.0570172	7.56624	3.84e-14	7.23e-13
TFDP1	4676.03	-0.343636	0.0454528	-7.56028	4.02e-14	7.55e-13
SON	8975.31	-0.284069	0.0375779	-7.55947	4.05e-14	7.59e-13
ARID3A	505.102	0.769265	0.10188	7.55072	4.33e-14	8.11e-13
KNTC1	1153.08	-0.576251	0.076347	-7.54779	4.43e-14	8.28e-13
ADSS	1318.79	-0.428763	0.0568609	-7.54055	4.68e-14	8.74e-13
PPRC1	2454.77	-0.327265	0.0434296	-7.53553	4.86e-14	9.07e-13
SRGAP1	1389.41	0.516687	0.0687225	7.51844	5.54e-14	1.03e-12
TNFAIP3	633.941	0.725172	0.0965964	7.50724	6.04e-14	1.12e-12
DCAF7	2920.39	-0.345003	0.045963	-7.50609	6.09e-14	1.13e-12
MXD3	103.986	-1.38746	0.184879	-7.50469	6.16e-14	1.14e-12
SIPA1L1	4384.12	0.251956	0.0335974	7.49925	6.42e-14	1.19e-12
PCBP2	11193.7	-0.206853	0.0275862	-7.49842	6.46e-14	1.2e-12
CCDC85C	528.607	-0.694179	0.0925933	-7.49708	6.53e-14	1.21e-12
CLK1	1129.58	0.571981	0.0763177	7.49473	6.64e-14	1.23e-12
HAUS3	389.898	-0.653256	0.0871819	-7.49303	6.73e-14	1.24e-12
ULBP1	921.899	0.845858	0.112988	7.48628	7.09e-14	1.3e-12
TMEM63B	1101.39	0.536502	0.0717553	7.47682	7.61e-14	1.4e-12
TXNDC11	1685.1	0.374556	0.050133	7.47125	7.94e-14	1.46e-12
PDK1	416.007	-0.700893	0.0938422	-7.46885	8.09e-14	1.48e-12
SGOL1	221.577	-1.12842	0.151277	-7.4593	8.7e-14	1.59e-12
MORF4L1	7503.84	-0.240171	0.0322285	-7.45212	9.19e-14	1.68e-12
SNRNP40	750.372	-0.507286	0.0680726	-7.45213	9.18e-14	1.68e-12
SLC6A6	1888.06	-0.467346	0.0627607	-7.44648	9.59e-14	1.75e-12
BCL2L13	2254.2	0.329397	0.0443323	7.43019	1.08e-13	1.97e-12
PRKAB2	1072.79	0.493866	0.0664684	7.43008	1.09e-13	1.97e-12
ZNF207	4438.92	-0.275627	0.0371303	-7.42322	1.14e-13	2.08e-12
LCORL	104.928	-1.14488	0.154517	-7.40941	1.27e-13	2.3e-12
DDX17	6735.18	-0.349804	0.0472977	-7.39579	1.41e-13	2.55e-12
NTN4	6879.74	-0.268345	0.0362991	-7.39262	1.44e-13	2.6e-12
TRANK1	284.174	0.924234	0.125049	7.39096	1.46e-13	2.63e-12
PROCR	846.976	0.520263	0.0704436	7.38553	1.52e-13	2.74e-12
WNK1	4871.47	-0.301956	0.0408885	-7.38487	1.53e-13	2.75e-12
RDX	3068.79	-0.427648	0.057922	-7.38317	1.55e-13	2.78e-12
RFC5	531.436	-0.69293	0.0938669	-7.38205	1.56e-13	2.8e-12
SRSF4	1600.21	-0.469417	0.0635885	-7.38211	1.56e-13	2.8e-12
CENPL	329.531	-0.802078	0.108675	-7.38051	1.58e-13	2.83e-12
RBL2	990.866	-0.525049	0.0711451	-7.37998	1.58e-13	2.83e-12
DCUN1D3	589.866	0.677869	0.0918908	7.3769	1.62e-13	2.9e-12
MLLT6	1601.49	-0.500817	0.0679093	-7.37479	1.65e-13	2.94e-12
NBEAL2	381.316	0.705011	0.0956176	7.37323	1.67e-13	2.97e-12
SNRPA	1793.22	-0.335351	0.0455044	-7.36965	1.71e-13	3.05e-12
TRIB1	325.984	0.914634	0.124186	7.36502	1.77e-13	3.15e-12
CYBRD1	5258.14	-0.295505	0.0401722	-7.35596	1.9e-13	3.37e-12
VRK1	492.298	-0.585045	0.0795482	-7.35459	1.92e-13	3.4e-12
PPP2CA	3539.98	-0.304018	0.041351	-7.35213	1.95e-13	3.45e-12
GINS1	481.71	-0.809207	0.110088	-7.35052	1.97e-13	3.49e-12
ERI1	660.164	-0.568557	0.0773723	-7.34832	2.01e-13	3.54e-12
TNFRSF25	287.51	0.79674	0.108425	7.34832	2.01e-13	3.54e-12
ARSJ	6358.61	-0.396387	0.0539558	-7.34652	2.03e-13	3.58e-12
NOP58	1947.93	-0.462729	0.0630106	-7.34367	2.08e-13	3.66e-12
KLHDC3	1381.19	-0.433799	0.0590988	-7.34024	2.13e-13	3.75e-12
CDK5RAP2	1496.04	-0.429414	0.0585037	-7.33994	2.14e-13	3.75e-12
ZWILCH	1135.52	-0.472315	0.0643641	-7.33818	2.17e-13	3.8e-12
PUM2	1973.74	-0.433999	0.0591831	-7.33315	2.25e-13	3.94e-12
NCDN	1826.95	0.463444	0.0632048	7.33241	2.26e-13	3.95e-12
CNOT6L	298.3	-0.860119	0.117339	-7.3302	2.3e-13	4.01e-12
WDR63	28.7408	2.06178	0.281576	7.3223	2.44e-13	4.25e-12
ARHGAP11B	68.4239	-1.38953	0.189881	-7.31787	2.52e-13	4.39e-12
PLXNA3	4024.72	0.341128	0.0466357	7.31475	2.58e-13	4.49e-12
EPS8	9218.7	-0.213077	0.029145	-7.31095	2.65e-13	4.61e-12
DNAJB2	1635.5	0.458102	0.0626775	7.30887	2.69e-13	4.67e-12
PLSCR1	547.699	-0.638809	0.0874018	-7.30888	2.69e-13	4.67e-12
TRIM21	679.521	0.573076	0.0784715	7.30299	2.81e-13	4.87e-12
KBTBD8	152.176	0.977693	0.133912	7.301	2.86e-13	4.94e-12
PHLPP2	950.211	-0.475832	0.0651749	-7.30084	2.86e-13	4.94e-12
PODXL	195.502	1.0306	0.141285	7.2945	3e-13	5.17e-12
NOTCH2	11735.4	-0.214039	0.0293831	-7.28442	3.23e-13	5.56e-12
C17orf53	226.986	-0.835482	0.11472	-7.28278	3.27e-13	5.62e-12
GLUD1	4020.09	-0.273069	0.0375021	-7.28143	3.3e-13	5.67e-12
MRPL49	1734.23	0.418101	0.0574197	7.2815	3.3e-13	5.67e-12
ARMCX2	1585.47	0.486843	0.0669049	7.27664	3.42e-13	5.86e-12
BAHCC1	223.193	-0.955325	0.131288	-7.27658	3.42e-13	5.86e-12
MIR22HG	1764.43	0.39869	0.0548123	7.27374	3.5e-13	5.98e-12
GINS2	773.39	-0.519078	0.0714024	-7.26976	3.6e-13	6.15e-12
PAPD7	974.968	-0.414744	0.057095	-7.2641	3.76e-13	6.4e-12
PCBP4	2808.25	0.306159	0.0421586	7.26208	3.81e-13	6.49e-12
ETV4	640.25	-0.531068	0.0731744	-7.25757	3.94e-13	6.7e-12
XRCC2	225.095	-0.864403	0.119239	-7.24933	4.19e-13	7.11e-12
NUP35	278.277	-0.857304	0.118278	-7.24819	4.22e-13	7.16e-12
PFKFB4	596.633	0.640441	0.0884145	7.24362	4.37e-13	7.4e-12
UBASH3B	2826.31	0.370959	0.0512783	7.23423	4.68e-13	7.92e-12
CAV1	28382.4	-0.284903	0.039393	-7.23232	4.75e-13	8.02e-12
NUDT15	951.686	-0.422434	0.0584282	-7.22996	4.83e-13	8.15e-12
GJC1	1804.53	-0.523509	0.0724314	-7.22765	4.91e-13	8.28e-12
STK24	4142.75	-0.290358	0.0401941	-7.22389	5.05e-13	8.51e-12
SUV39H2	290.388	-0.776417	0.107574	-7.21755	5.29e-13	8.9e-12
NOLC1	3194.66	-0.362287	0.0502111	-7.21527	5.38e-13	9.04e-12
FAM168B	5464.66	-0.253592	0.0351885	-7.20668	5.73e-13	9.62e-12
BIRC3	294.499	0.84018	0.116601	7.2056	5.78e-13	9.68e-12
PNP	1949.07	0.449754	0.0624216	7.2051	5.8e-13	9.7e-12
C17orf89	701.38	0.534406	0.0742546	7.19694	6.16e-13	1.03e-11
FAM72B	55.2868	-1.78277	0.248083	-7.18618	6.66e-13	1.11e-11
DDX5	14843.9	-0.215089	0.029953	-7.1809	6.93e-13	1.15e-11
SAP30	180.504	-0.922095	0.12847	-7.17752	7.1e-13	1.18e-11
CEP85	466.754	-0.703962	0.0981173	-7.1747	7.25e-13	1.2e-11
RANBP1	2647.01	-0.277251	0.0386434	-7.17461	7.25e-13	1.2e-11
ARHGEF12	6863.84	-0.295006	0.0411615	-7.16704	7.66e-13	1.27e-11
RCAN1	2523.49	0.348155	0.0486051	7.16293	7.9e-13	1.31e-11
SLC19A1	462.055	-0.631547	0.0882212	-7.15868	8.15e-13	1.35e-11
SMPD4	2839.14	-0.348285	0.0486574	-7.15791	8.19e-13	1.35e-11
CARD6	784.318	0.528811	0.0739261	7.15324	8.48e-13	1.4e-11
SF3B3	6058.48	-0.275195	0.0384756	-7.15246	8.52e-13	1.41e-11
PNPO	691.538	0.527524	0.0737764	7.1503	8.66e-13	1.43e-11
MYLK	1850.6	0.452853	0.0633579	7.14754	8.83e-13	1.45e-11
CLDN11	11323.7	-0.487047	0.0681513	-7.14657	8.9e-13	1.46e-11
NAP1L4	2920.98	-0.274411	0.0384155	-7.14322	9.12e-13	1.5e-11
MYH10	882.624	-0.564088	0.0789744	-7.14268	9.15e-13	1.5e-11
CENPI	569.373	-0.87732	0.122861	-7.14073	9.28e-13	1.52e-11
NPR2	1048.06	0.460262	0.0644583	7.14047	9.3e-13	1.52e-11
PVT1	265.452	0.895588	0.125457	7.13861	9.43e-13	1.54e-11
CLN8	1089.36	0.478833	0.067092	7.13696	9.54e-13	1.56e-11
AGPAT5	575.853	-0.635394	0.0891137	-7.13015	1e-12	1.63e-11
ROCK2	2827.35	-0.369658	0.0519371	-7.11742	1.1e-12	1.79e-11
GLI3	317.576	-0.759129	0.106683	-7.11576	1.11e-12	1.81e-11
NUP37	547.237	-0.636692	0.0894992	-7.11394	1.13e-12	1.83e-11
SEC14L2	1008.09	0.502971	0.0707376	7.11039	1.16e-12	1.88e-11
POC1A	607.069	-0.580786	0.0817555	-7.10394	1.21e-12	1.96e-11
RAN	14602.7	-0.250471	0.0352625	-7.10305	1.22e-12	1.97e-11
OSGIN1	608.233	0.824221	0.11608	7.10047	1.24e-12	2.01e-11
PPM1B	789.48	-0.514611	0.0724903	-7.09904	1.26e-12	2.03e-11
TERT	17041.3	-0.361274	0.0509387	-7.09233	1.32e-12	2.13e-11
STAT3	2939.91	0.307416	0.0434273	7.07887	1.45e-12	2.34e-11
ZNF558	302.844	0.761125	0.107521	7.07887	1.45e-12	2.34e-11
HIATL1	2002.21	-0.310485	0.0439048	-7.07178	1.53e-12	2.46e-11
TTL	2058.17	-0.369095	0.0522572	-7.06306	1.63e-12	2.61e-11
CCDC85B	1169.84	-0.687288	0.0973114	-7.06277	1.63e-12	2.62e-11
SLC38A1	5769.99	-0.478985	0.0678554	-7.05891	1.68e-12	2.69e-11
TBL1X	1471.5	-0.431789	0.0612493	-7.04969	1.79e-12	2.87e-11
NUMA1	4625.75	-0.265939	0.0377353	-7.04749	1.82e-12	2.91e-11
HMGXB4	905.09	-0.397638	0.0565132	-7.03621	1.98e-12	3.15e-11
TXNDC12	1569.81	-0.357436	0.0508017	-7.0359	1.98e-12	3.15e-11
RB1	1669.38	-0.426993	0.0607376	-7.03013	2.06e-12	3.28e-11
TRPM4	1645.36	0.363994	0.0518442	7.02093	2.2e-12	3.5e-11
PHF3	1402.23	-0.365874	0.0521479	-7.01609	2.28e-12	3.62e-11
IPO13	1451.09	0.425114	0.0606027	7.01477	2.3e-12	3.65e-11
TEAD1	8744.57	-0.242229	0.0345636	-7.00822	2.41e-12	3.82e-11
CEP192	872.628	-0.524755	0.0749067	-7.00545	2.46e-12	3.89e-11
RAB27A	621.262	-0.5153	0.0735572	-7.00544	2.46e-12	3.89e-11
RBL1	531.962	-0.606587	0.0866001	-7.00446	2.48e-12	3.91e-11
HIPK1	1721.3	-0.357186	0.0510021	-7.00335	2.5e-12	3.94e-11
IGF2BP3	1289.92	-0.521616	0.0745573	-6.99618	2.63e-12	4.14e-11
DOCK11	468.132	-0.614029	0.0878352	-6.9907	2.74e-12	4.3e-11
PHF13	761.754	-0.507521	0.072602	-6.99045	2.74e-12	4.3e-11
SMS	5584.26	-0.257502	0.0369017	-6.97807	2.99e-12	4.7e-11
NUP54	852.225	-0.497304	0.071289	-6.97589	3.04e-12	4.76e-11
ARID1B	1453.73	-0.410377	0.0588645	-6.97154	3.13e-12	4.91e-11
TIMELESS	1686.54	-0.500086	0.0717559	-6.96926	3.19e-12	4.98e-11
RB1CC1	1219.79	-0.40736	0.058509	-6.96236	3.35e-12	5.23e-11
C15orf42	319.772	-0.788967	0.113343	-6.96091	3.38e-12	5.28e-11
SOAT1	2145.17	-0.307018	0.0441171	-6.95917	3.42e-12	5.33e-11
ARPP19	3825.53	-0.308929	0.0445491	-6.93457	4.07e-12	6.34e-11
INTS7	1004.06	-0.468026	0.0675199	-6.93168	4.16e-12	6.47e-11
PBX3	425.388	-0.644109	0.092942	-6.93023	4.2e-12	6.53e-11
C1orf174	574.86	-0.523696	0.0756261	-6.9248	4.37e-12	6.77e-11
GINS3	273.035	-0.734304	0.10614	-6.91825	4.57e-12	7.09e-11
ODF2	1527.29	-0.466039	0.0673719	-6.91741	4.6e-12	7.12e-11
FBXL18	1364.91	0.40502	0.0585559	6.91681	4.62e-12	7.14e-11
LSM14A	2292.11	-0.396865	0.057388	-6.91546	4.66e-12	7.2e-11
CSRP1	16659.9	0.324038	0.0468603	6.91499	4.68e-12	7.22e-11
ADAM10	6861.88	-0.269342	0.038979	-6.90993	4.85e-12	7.47e-11
GSG2	184.8	-0.847604	0.122693	-6.90832	4.9e-12	7.55e-11
RAD23B	5439.6	-0.264573	0.0383073	-6.90659	4.96e-12	7.63e-11
TSPYL2	725.096	0.577676	0.0836841	6.90306	5.09e-12	7.82e-11
PLEKHG5	1268.16	0.416201	0.0603373	6.8979	5.28e-12	8.1e-11
GALNT5	2941.1	0.315949	0.0458123	6.8966	5.33e-12	8.16e-11
CIRBP	2475.38	0.278181	0.0403761	6.88974	5.59e-12	8.55e-11
DOCK6	589.795	0.665547	0.0965997	6.88974	5.59e-12	8.55e-11
RGS3	1207.9	0.522784	0.0758984	6.88795	5.66e-12	8.64e-11
PORCN	765.124	0.555817	0.0807221	6.88557	5.76e-12	8.78e-11
KIF18B	589.161	-1.18123	0.171784	-6.87626	6.14e-12	9.36e-11
NEIL3	166.089	-0.955141	0.138971	-6.87293	6.29e-12	9.57e-11
KIAA0586	607.509	-0.703891	0.102423	-6.87237	6.31e-12	9.6e-11
CCDC50	5243.31	-0.306395	0.0445913	-6.87118	6.37e-12	9.67e-11
IPO9	4143.91	-0.285935	0.0416289	-6.86866	6.48e-12	9.83e-11
MYO7B	193.575	0.986312	0.143747	6.86146	6.82e-12	1.03e-10
RASSF3	476.941	-0.573614	0.083632	-6.85878	6.94e-12	1.05e-10
KCTD11	812.551	0.51968	0.0757758	6.85813	6.98e-12	1.05e-10
NEO1	3080.04	-0.376451	0.0548995	-6.85708	7.03e-12	1.06e-10
FANCC	321.478	-0.71383	0.104392	-6.83798	8.03e-12	1.21e-10
SELPLG	384.744	0.937095	0.137053	6.83746	8.06e-12	1.21e-10
QSER1	1339.03	-0.42717	0.0624826	-6.83662	8.11e-12	1.22e-10
CCDC99	1849.95	-0.609363	0.0891435	-6.83576	8.16e-12	1.23e-10
BTBD19	225.184	0.851167	0.124609	6.83072	8.45e-12	1.27e-10
CERS5	1092.38	0.500417	0.0733078	6.82624	8.72e-12	1.31e-10
SAMD1	279.997	-0.78854	0.115516	-6.82622	8.72e-12	1.31e-10
PMAIP1	1671.73	0.659146	0.0966341	6.82105	9.04e-12	1.35e-10
NFYB	356.927	-0.616902	0.0904928	-6.81714	9.29e-12	1.39e-10
HNRNPA3	7198.46	-0.314798	0.0462076	-6.8127	9.58e-12	1.43e-10
RPL23AP53	430.723	0.747516	0.109773	6.80964	9.78e-12	1.46e-10
SGCE	758.884	-0.453811	0.0666471	-6.80917	9.82e-12	1.46e-10
RANBP9	1212.73	-0.362051	0.0532032	-6.80506	1.01e-11	1.5e-10
CASP3	836.541	-0.444237	0.0652914	-6.80391	1.02e-11	1.51e-10
TCTEX1D4	53.7913	1.68541	0.247957	6.7972	1.07e-11	1.58e-10
RRM1	4200.27	-0.374667	0.0552295	-6.78382	1.17e-11	1.74e-10
PARP3	750.052	0.485764	0.0716495	6.77973	1.2e-11	1.78e-10
IGF2BP2	3278.13	-0.388401	0.0572994	-6.77846	1.21e-11	1.8e-10
GAS1	32.7196	-1.7738	0.261759	-6.77646	1.23e-11	1.82e-10
FKBP5	4829.12	-0.420698	0.0620856	-6.77609	1.23e-11	1.82e-10
SETD8	1454.46	-0.386593	0.0571022	-6.7702	1.29e-11	1.9e-10
MLLT11	734.964	0.510783	0.0754689	6.76813	1.3e-11	1.92e-10
ZBTB1	740.446	-0.510792	0.0754756	-6.76764	1.31e-11	1.93e-10
CCND1	29395.6	0.202763	0.0299623	6.76729	1.31e-11	1.93e-10
CDK15	606.434	-0.537071	0.0794198	-6.76243	1.36e-11	1.99e-10
ABHD2	3347.86	-0.391463	0.0579263	-6.75795	1.4e-11	2.05e-10
KIF26B	100.877	1.40893	0.208553	6.75574	1.42e-11	2.08e-10
NADSYN1	1336.89	0.449754	0.066582	6.75489	1.43e-11	2.09e-10
SLC46A3	348.247	0.710624	0.105225	6.75335	1.44e-11	2.11e-10
PARP4	3006.43	-0.283708	0.0420386	-6.74876	1.49e-11	2.18e-10
MRE11A	636.226	-0.525007	0.0778157	-6.74681	1.51e-11	2.21e-10
ZNF672	557.643	0.592727	0.087896	6.7435	1.55e-11	2.26e-10
MIS18A	292.17	-0.839931	0.124561	-6.74313	1.55e-11	2.26e-10
TRIP13	1377.01	-0.568659	0.0844874	-6.7307	1.69e-11	2.46e-10
WAC	3070.58	-0.297661	0.0442282	-6.7301	1.7e-11	2.46e-10
SIN3A	1129.79	-0.406996	0.0605422	-6.72252	1.79e-11	2.59e-10
WRNIP1	925.248	-0.428672	0.0637697	-6.72219	1.79e-11	2.6e-10
CDC7	262.002	-0.91761	0.136552	-6.71985	1.82e-11	2.64e-10
DDX11	709.086	-0.645084	0.0960401	-6.71682	1.86e-11	2.69e-10
SS18	2260.81	-0.374464	0.0557835	-6.71282	1.91e-11	2.76e-10
TPBG	2510.97	-0.407739	0.0607417	-6.71266	1.91e-11	2.76e-10
PATL1	1737.21	-0.325507	0.0484991	-6.71161	1.92e-11	2.78e-10
CRY1	595.085	-0.599229	0.0893316	-6.70792	1.97e-11	2.85e-10
POLD4	1410.6	0.41524	0.0619406	6.70385	2.03e-11	2.92e-10
LRRC58	1055.8	-0.483459	0.0721219	-6.70335	2.04e-11	2.93e-10
DDX20	627.329	-0.523333	0.0780765	-6.70283	2.04e-11	2.94e-10
KPNA4	3984.77	-0.291259	0.0435011	-6.69543	2.15e-11	3.09e-10
DOCK10	2982.46	-0.321542	0.0480509	-6.69169	2.21e-11	3.16e-10
PTP4A1	6417.28	0.4301	0.0642753	6.69153	2.21e-11	3.16e-10
KIF2A	1218.37	-0.396882	0.0593232	-6.69017	2.23e-11	3.19e-10
CD46	4546.98	0.33428	0.0499694	6.68969	2.24e-11	3.2e-10
DEGS1	4687.06	-0.260302	0.0389544	-6.68222	2.35e-11	3.36e-10
ZNF385A	317.609	0.758687	0.113547	6.6817	2.36e-11	3.37e-10
PDIA4	5916.96	0.256031	0.0383407	6.6778	2.43e-11	3.46e-10
KANK2	4130.61	-0.2852	0.0427476	-6.67172	2.53e-11	3.6e-10
CCDC18	228.559	-0.965914	0.144823	-6.66962	2.56e-11	3.65e-10
ARHGAP19	330.08	-0.82377	0.123571	-6.66637	2.62e-11	3.72e-10
PHACTR2	1537.87	-0.493602	0.0740943	-6.66181	2.7e-11	3.84e-10
TFAM	553.546	-0.507947	0.0762648	-6.66032	2.73e-11	3.87e-10
DNAJC13	4337.12	-0.301162	0.045237	-6.65744	2.79e-11	3.95e-10
MBNL1	5685.79	-0.402991	0.0605512	-6.65537	2.83e-11	4e-10
MTHFD1	2996.03	-0.385794	0.0579784	-6.6541	2.85e-11	4.03e-10
GOLGA3	3697.11	0.273486	0.041112	6.65222	2.89e-11	4.08e-10
KBTBD2	1193.59	-0.405142	0.0609133	-6.65112	2.91e-11	4.1e-10
APLP1	570.316	0.526809	0.0792471	6.64767	2.98e-11	4.19e-10
RAPGEF1	1899.45	-0.359512	0.0541107	-6.64401	3.05e-11	4.3e-10
ACOX1	816.132	0.441977	0.0665289	6.64339	3.07e-11	4.31e-10
FGF5	6973.57	-0.596738	0.0898652	-6.64037	3.13e-11	4.39e-10
PRRX2	121.12	-1.15507	0.174071	-6.63564	3.23e-11	4.53e-10
DPYSL2	2455.51	-0.293646	0.0442676	-6.63343	3.28e-11	4.6e-10
TINF2	1380.58	0.425384	0.0641318	6.63297	3.29e-11	4.61e-10
FHL1	2135.29	-0.329229	0.0496474	-6.63134	3.33e-11	4.65e-10
RPA2	747.858	-0.43503	0.0656082	-6.63073	3.34e-11	4.67e-10
C4orf46	329.012	-0.934411	0.140958	-6.62902	3.38e-11	4.72e-10
TGOLN2	10801.4	-0.182906	0.0275996	-6.62713	3.42e-11	4.77e-10
ATG16L2	179.485	0.951741	0.143655	6.62517	3.47e-11	4.83e-10
SRRM2	17247.3	-0.222929	0.0336616	-6.62264	3.53e-11	4.91e-10
ETV5	1604.65	-0.504069	0.0762124	-6.61401	3.74e-11	5.2e-10
SSB	5807.37	-0.300133	0.045417	-6.60839	3.89e-11	5.4e-10
XBP1	3986.19	0.420078	0.063574	6.6077	3.9e-11	5.42e-10
C11orf82	432.431	-0.637243	0.0965078	-6.60302	4.03e-11	5.58e-10
STAG2	1934.48	-0.42765	0.0647929	-6.60025	4.1e-11	5.68e-10
PPP2R3A	1440.2	-0.464331	0.0703593	-6.59942	4.13e-11	5.71e-10
TCF19	3619.34	-0.340664	0.0516312	-6.59804	4.17e-11	5.76e-10
KIAA0895L	401.327	0.566238	0.0858812	6.59328	4.3e-11	5.94e-10
MAML1	1018.83	-0.412413	0.0625638	-6.59187	4.34e-11	5.99e-10
CHN1	408.407	-0.689496	0.104655	-6.58827	4.45e-11	6.13e-10
TRIM58	3830.49	0.313178	0.047562	6.58463	4.56e-11	6.28e-10
CDCA5	1416.54	-0.440127	0.0668813	-6.58072	4.68e-11	6.44e-10
STX2	2311.78	-0.318337	0.0484188	-6.57467	4.88e-11	6.7e-10
BLM	369.145	-0.767406	0.116764	-6.57227	4.96e-11	6.8e-10
RNF4	2283.94	-0.370099	0.0563218	-6.57115	4.99e-11	6.84e-10
MMP14	22911.2	0.221089	0.0336612	6.56805	5.1e-11	6.98e-10
MYO5A	3290.61	0.248394	0.037835	6.56521	5.2e-11	7.11e-10
RPS6KA2	3028.95	-0.325173	0.0495639	-6.56069	5.36e-11	7.32e-10
SIN3B	1711.73	0.382244	0.0582991	6.5566	5.51e-11	7.51e-10
GLTP	2624.14	0.313138	0.0477891	6.5525	5.66e-11	7.72e-10
ERN1	272.185	0.823894	0.125778	6.55041	5.74e-11	7.82e-10
FMNL3	1044.78	-0.359288	0.0548814	-6.54663	5.88e-11	8.01e-10
PRRC2A	11276	-0.244873	0.0374085	-6.54594	5.91e-11	8.03e-10
RPS6KB1	876.786	-0.444794	0.0679495	-6.54595	5.91e-11	8.03e-10
CENPW	603.822	-0.496479	0.0758985	-6.54135	6.1e-11	8.27e-10
CFLAR	2210.57	0.334801	0.0512546	6.5321	6.49e-11	8.79e-10
PAK4	759.581	-0.662628	0.101448	-6.53173	6.5e-11	8.8e-10
CHRAC1	615.298	-0.575633	0.0882326	-6.52404	6.84e-11	9.26e-10
UCK2	1567.11	-0.295773	0.0453706	-6.51905	7.08e-11	9.56e-10
SRSF5	1671.19	-0.398072	0.0610658	-6.51874	7.09e-11	9.57e-10
PRKX	361.165	0.730157	0.112068	6.51529	7.26e-11	9.79e-10
CENPQ	219.563	-0.768841	0.118255	-6.50154	7.95e-11	1.07e-09
STOML1	724.599	0.567676	0.0873263	6.50064	8e-11	1.08e-09
TPR	3544.62	-0.321421	0.0494585	-6.49881	8.1e-11	1.09e-09
AMZ2	1589.89	0.343475	0.0528983	6.49312	8.41e-11	1.13e-09
YIPF5	3968.29	0.266783	0.0410952	6.49183	8.48e-11	1.14e-09
NUP160	1461.85	-0.36289	0.055922	-6.48922	8.63e-11	1.16e-09
CHEK2	191.861	-0.838534	0.129262	-6.48707	8.75e-11	1.17e-09
IPO7	7813.17	-0.204066	0.0314729	-6.48387	8.94e-11	1.2e-09
SRRM1	2190.11	-0.483914	0.0746449	-6.48287	9e-11	1.2e-09
RDH10	161.354	0.903227	0.139362	6.48115	9.1e-11	1.21e-09
YPEL2	289.407	0.703987	0.10862	6.48119	9.1e-11	1.21e-09
ABCC10	961.058	0.418719	0.0646088	6.48083	9.12e-11	1.22e-09
2022-09-10	2665.53	-0.348477	0.0537757	-6.48019	9.16e-11	1.22e-09
KRT80	180.265	0.819062	0.126407	6.47954	9.2e-11	1.22e-09
TMEM237	802.616	-0.474526	0.0732593	-6.47735	9.33e-11	1.24e-09
BET1L	1768.41	0.345408	0.053332	6.47657	9.38e-11	1.25e-09
NSMCE4A	409.828	-0.628335	0.097083	-6.47215	9.66e-11	1.28e-09
RAD54L	469.598	-0.607439	0.0938851	-6.47002	9.8e-11	1.3e-09
GSPT1	4992.31	-0.233718	0.0361455	-6.46604	1.01e-10	1.33e-09
CCP110	485.874	-0.582241	0.0900575	-6.46521	1.01e-10	1.34e-09
TJP2	6856.21	0.258169	0.039941	6.46377	1.02e-10	1.35e-09
REV3L	1289.23	0.39748	0.0615705	6.45569	1.08e-10	1.42e-09
PDIA6	6775.59	0.239753	0.0371675	6.45062	1.11e-10	1.47e-09
ACSL3	3926.65	-0.377164	0.0584833	-6.44908	1.13e-10	1.48e-09
SNX5	2043.47	-0.362962	0.0563174	-6.44494	1.16e-10	1.52e-09
SMC1A	3727.51	-0.351996	0.0546427	-6.44176	1.18e-10	1.55e-09
C1orf96	304.007	-0.770691	0.119702	-6.43841	1.21e-10	1.59e-09
ARGLU1	1175.05	-0.442786	0.068787	-6.43706	1.22e-10	1.6e-09
ERF	1147.93	-0.53095	0.0825767	-6.42978	1.28e-10	1.68e-09
ANKRA2	352.662	0.707641	0.110114	6.42645	1.31e-10	1.71e-09
RBBP8	867.114	-0.413634	0.0643678	-6.42611	1.31e-10	1.71e-09
FAM111A	1258.18	-0.416229	0.0647735	-6.42591	1.31e-10	1.71e-09
PRPSAP1	727.167	-0.432648	0.0673502	-6.42385	1.33e-10	1.74e-09
SAP130	995.536	-0.360331	0.0561043	-6.42251	1.34e-10	1.75e-09
ZAK	3133.54	-0.296299	0.0461417	-6.42151	1.35e-10	1.76e-09
RNPS1	2828.72	-0.303815	0.047347	-6.41678	1.39e-10	1.81e-09
RHOB	3718.96	0.490502	0.076484	6.41314	1.43e-10	1.85e-09
HN1	3148.72	-0.276541	0.0431224	-6.41292	1.43e-10	1.86e-09
TRIM3	815.794	0.425502	0.0663574	6.41228	1.43e-10	1.86e-09
LOC100507421	118.45	-0.984774	0.15364	-6.40962	1.46e-10	1.89e-09
NBLA00301	181.083	-0.92053	0.143649	-6.4082	1.47e-10	1.91e-09
BAIAP2L1	805.191	0.428116	0.0668253	6.40649	1.49e-10	1.93e-09
EFNB1	261.968	0.971968	0.151729	6.40595	1.49e-10	1.93e-09
SH3TC1	807.527	0.732575	0.114372	6.40521	1.5e-10	1.94e-09
MDFIC	823.197	-0.658866	0.102945	-6.40019	1.55e-10	2e-09
HAT1	1751.94	-0.34425	0.0537981	-6.39892	1.56e-10	2.02e-09
LASP1	29886.3	-0.173746	0.0271555	-6.39819	1.57e-10	2.03e-09
ADAMTS6	1396.15	0.442381	0.0691777	6.39485	1.61e-10	2.07e-09
RND3	5131.42	0.297101	0.0464588	6.39493	1.61e-10	2.07e-09
KDELR3	3461.03	0.262101	0.041048	6.38523	1.71e-10	2.2e-09
TMEM50B	512.513	0.515227	0.0807308	6.38203	1.75e-10	2.24e-09
KIAA1033	2179.92	-0.36097	0.0565836	-6.37941	1.78e-10	2.28e-09
DUSP14	3871.29	0.323299	0.0506931	6.37757	1.8e-10	2.31e-09
SLFN11	1384.8	-0.492604	0.0772475	-6.37696	1.81e-10	2.31e-09
SCAF11	2454.05	-0.285368	0.0447546	-6.37628	1.81e-10	2.32e-09
CNOT7	2108.7	-0.282312	0.0442789	-6.37578	1.82e-10	2.33e-09
MTAP	1308.01	-0.339977	0.0533412	-6.37363	1.85e-10	2.36e-09
RMI2	195.342	-0.952313	0.149431	-6.37292	1.85e-10	2.37e-09
USP36	1907.16	0.332271	0.0521404	6.37262	1.86e-10	2.37e-09
CTGF	29806.6	-0.347203	0.0544913	-6.37171	1.87e-10	2.38e-09
RGS20	373.454	0.637256	0.100061	6.36865	1.91e-10	2.43e-09
RBM12	1869.37	-0.295051	0.0463589	-6.36449	1.96e-10	2.49e-09
TMEM51	179.139	-0.809878	0.127322	-6.36088	2.01e-10	2.55e-09
CAND1	3459.22	-0.308883	0.0485818	-6.35799	2.04e-10	2.59e-09
YWHAZ	19913.2	-0.224401	0.0352979	-6.35734	2.05e-10	2.6e-09
SRSF10	2164.62	-0.385738	0.0606849	-6.3564	2.07e-10	2.62e-09
2022-09-07	5053.39	-0.276019	0.0434293	-6.3556	2.08e-10	2.63e-09
ITGA6	7483.51	-0.260993	0.0410792	-6.3534	2.11e-10	2.66e-09
KLF11	79.1066	-1.2736	0.200563	-6.35011	2.15e-10	2.72e-09
NAMPT	1060.75	-0.402645	0.063432	-6.34767	2.19e-10	2.76e-09
DNAJC3	2495.18	0.385154	0.0607248	6.3426	2.26e-10	2.84e-09
KIAA1609	1795.54	0.375461	0.0591954	6.34274	2.26e-10	2.84e-09
KIAA0247	1241.49	0.504275	0.0795219	6.34133	2.28e-10	2.87e-09
RIOK3	2232.68	0.371513	0.0585961	6.34023	2.29e-10	2.88e-09
RALGAPB	2594.21	0.269057	0.0424526	6.33781	2.33e-10	2.93e-09
KDM1A	1689.16	-0.372373	0.0588176	-6.33098	2.44e-10	3.06e-09
KIAA0513	820.026	0.486083	0.0768118	6.32824	2.48e-10	3.11e-09
GYS1	2618.17	0.27912	0.0441115	6.32761	2.49e-10	3.12e-09
MPHOSPH9	400.257	-0.607027	0.0961083	-6.31607	2.68e-10	3.36e-09
KCNN4	43.4015	1.67842	0.265864	6.31308	2.74e-10	3.42e-09
SDF2L1	365.049	0.710761	0.112617	6.31131	2.77e-10	3.46e-09
SLC12A2	1093.89	-0.490974	0.0778066	-6.31019	2.79e-10	3.48e-09
NCS1	1542.97	0.333521	0.0528836	6.30671	2.85e-10	3.55e-09
ANKRD32	307.115	-0.655151	0.103893	-6.306	2.86e-10	3.57e-09
TSPAN31	693.503	0.521159	0.0826493	6.30567	2.87e-10	3.57e-09
PEG10	2671.65	-0.351138	0.0557302	-6.30069	2.96e-10	3.68e-09
NR1D2	701.212	-0.591473	0.0939131	-6.29809	3.01e-10	3.74e-09
ADD1	10060.5	-0.148539	0.0235933	-6.29578	3.06e-10	3.8e-09
NR4A1	472.8	0.756839	0.120219	6.29552	3.06e-10	3.8e-09
CYP1B1	574.332	-0.786373	0.125104	-6.28577	3.26e-10	4.04e-09
PRPF4	1542.32	-0.311918	0.049624	-6.28563	3.27e-10	4.04e-09
PRKY	337.335	0.675457	0.107474	6.28484	3.28e-10	4.06e-09
DUSP5	5285.33	0.425104	0.0676423	6.28458	3.29e-10	4.06e-09
ATHL1	625.065	0.534128	0.0850401	6.28089	3.37e-10	4.15e-09
MLLT4	1509.88	-0.404069	0.06437	-6.27729	3.45e-10	4.25e-09
SMARCD1	1665.27	-0.382141	0.0609495	-6.2698	3.62e-10	4.45e-09
LDLRAD3	442.391	-0.591239	0.0943032	-6.26955	3.62e-10	4.46e-09
KIAA0889	2183.92	-0.396614	0.0633018	-6.26545	3.72e-10	4.57e-09
MORC4	1123.94	0.381925	0.0609631	6.26486	3.73e-10	4.58e-09
TSPAN9	681.365	0.507606	0.0810524	6.2627	3.78e-10	4.64e-09
POLE3	1723.75	-0.359856	0.0575047	-6.25785	3.9e-10	4.79e-09
MYO19	1752.79	-0.365837	0.0585091	-6.25265	4.04e-10	4.94e-09
RANGAP1	6936.03	-0.297785	0.0476811	-6.24533	4.23e-10	5.18e-09
RPL23AP7	263.516	0.77944	0.124884	6.2413	4.34e-10	5.31e-09
SLC38A2	17713.2	-0.329983	0.0529081	-6.23691	4.46e-10	5.45e-09
UNC5B	351.272	1.1897	0.190809	6.23502	4.52e-10	5.51e-09
TAF15	3531.91	-0.267791	0.0429602	-6.23347	4.56e-10	5.56e-09
YTHDF2	1986.05	-0.289193	0.0463942	-6.23339	4.56e-10	5.56e-09
SKP2	507.134	-0.519551	0.0835169	-6.2209	4.94e-10	6.02e-09
MOB3C	217.872	0.73477	0.118182	6.2173	5.06e-10	6.15e-09
DUT	1143	-0.346553	0.0557488	-6.21633	5.09e-10	6.19e-09
BZW1	8555.75	-0.233631	0.0376108	-6.21179	5.24e-10	6.36e-09
STX6	1381.43	0.321739	0.0518163	6.20924	5.32e-10	6.46e-09
ADAM19	2215.85	0.404714	0.0652079	6.20652	5.42e-10	6.57e-09
SYNM	1002.26	0.452916	0.0730045	6.20394	5.51e-10	6.67e-09
DCK	684.701	-0.454484	0.0732606	-6.20367	5.52e-10	6.67e-09
RPS6KA3	1173.51	-0.3684	0.059442	-6.19764	5.73e-10	6.93e-09
TRIB3	1860.63	0.89645	0.144697	6.19534	5.82e-10	7.02e-09
LOX	6967.57	-0.290809	0.0469562	-6.19318	5.9e-10	7.12e-09
RBM15B	2064.15	-0.342819	0.0553964	-6.18848	6.07e-10	7.32e-09
DHRS7	1072.98	0.439557	0.0710494	6.18665	6.15e-10	7.4e-09
BARD1	206.013	-0.724803	0.117192	-6.18473	6.22e-10	7.49e-09
POLD3	550.722	-0.557592	0.0901754	-6.18342	6.27e-10	7.54e-09
FAM72D	38.8835	-1.61568	0.261298	-6.18327	6.28e-10	7.54e-09
SLK	2104.23	-0.342332	0.0554064	-6.17856	6.47e-10	7.77e-09
AK5	1646.85	-0.339354	0.0549639	-6.17413	6.65e-10	7.98e-09
MEX3D	290.069	-0.691668	0.112103	-6.16992	6.83e-10	8.19e-09
ZC3H14	1837.17	-0.299159	0.0485141	-6.16644	6.98e-10	8.36e-09
ABCE1	3677.06	-0.261716	0.0424758	-6.16153	7.2e-10	8.62e-09
NUDT22	765.106	0.391307	0.0635235	6.16005	7.27e-10	8.69e-09
MLX	1777.05	0.301859	0.0490334	6.1562	7.45e-10	8.9e-09
STK17B	756.891	-0.514498	0.0835933	-6.15478	7.52e-10	8.97e-09
SEC31A	10807	0.162726	0.0264457	6.15322	7.59e-10	9.05e-09
NKIRAS2	1832.79	0.311172	0.0506026	6.14933	7.78e-10	9.27e-09
CAMTA2	2501.49	0.314405	0.0511399	6.14795	7.85e-10	9.34e-09
ACD	699.352	-0.410766	0.0668265	-6.14675	7.91e-10	9.4e-09
ARPC5	6555.42	-0.211996	0.0345015	-6.14453	8.02e-10	9.53e-09
NAA16	4337.33	-0.609522	0.0992683	-6.14015	8.24e-10	9.79e-09
PLAT	29541.1	0.282105	0.0459567	6.1385	8.33e-10	9.88e-09
MLF1IP	587.344	-0.489536	0.0797816	-6.13596	8.46e-10	1e-08
CD82	766.214	0.459472	0.0749184	6.13296	8.63e-10	1.02e-08
GRK6	874.256	-0.555304	0.0906579	-6.12527	9.05e-10	1.07e-08
SMARCA5	2693.05	-0.306611	0.0500998	-6.12	9.36e-10	1.11e-08
FAM214A	415.128	0.593953	0.0970564	6.11967	9.38e-10	1.11e-08
USP39	1345.62	-0.334092	0.0546431	-6.11407	9.71e-10	1.15e-08
PLXNB1	361.014	0.587937	0.0961979	6.11175	9.85e-10	1.16e-08
POLL	460.91	0.537906	0.0880849	6.10668	1.02e-09	1.2e-08
TCOF1	2728.07	-0.302942	0.0496494	-6.10162	1.05e-09	1.24e-08
RMI1	354.411	-0.602253	0.0987458	-6.09902	1.07e-09	1.25e-08
LANCL1	1901.92	-0.329971	0.0541189	-6.09715	1.08e-09	1.27e-08
BAK1	1184.06	0.531948	0.0872521	6.09668	1.08e-09	1.27e-08
ODZ4	578.93	0.559836	0.0918315	6.09634	1.09e-09	1.27e-08
DDX12P	272.055	-0.677528	0.111147	-6.09578	1.09e-09	1.28e-08
RASGRF2	271.666	-0.747469	0.122652	-6.09424	1.1e-09	1.29e-08
APBB3	273.222	0.738679	0.121361	6.08662	1.15e-09	1.35e-08
CEBPZ	1264.79	-0.353379	0.0580706	-6.08533	1.16e-09	1.36e-08
UBE2Q2	1083	-0.41928	0.068918	-6.08375	1.17e-09	1.37e-08
HSPA14	419.527	-0.54449	0.0895162	-6.08259	1.18e-09	1.38e-08
ELOVL4	292.743	0.783992	0.128907	6.08185	1.19e-09	1.38e-08
SHISA3	69.8999	-1.46148	0.240368	-6.08018	1.2e-09	1.4e-08
MZT1	613.495	-0.727287	0.119636	-6.07916	1.21e-09	1.41e-08
NAE1	952.028	-0.44261	0.0728398	-6.07648	1.23e-09	1.43e-08
RNF220	1242.74	-0.363069	0.0597624	-6.07521	1.24e-09	1.44e-08
IBTK	1918.38	0.302934	0.0498737	6.07402	1.25e-09	1.45e-08
CACYBP	2352.11	-0.280866	0.0462494	-6.07285	1.26e-09	1.46e-08
DARS2	1296.83	-0.478674	0.078827	-6.07246	1.26e-09	1.46e-08
AIM1	540.901	-0.714241	0.117635	-6.07168	1.27e-09	1.47e-08
PNN	2407.13	-0.414579	0.0683493	-6.0656	1.31e-09	1.52e-08
SUZ12	1003.85	-0.495688	0.0817262	-6.06523	1.32e-09	1.52e-08
UCN2	218.425	0.734328	0.121227	6.05744	1.38e-09	1.6e-08
AHRR	1218.58	-0.366765	0.0605823	-6.05399	1.41e-09	1.63e-08
NIF3L1	513.212	-0.606485	0.100197	-6.0529	1.42e-09	1.64e-08
MGRN1	1890.02	0.354824	0.0586759	6.04718	1.47e-09	1.7e-08
NUP133	1226.74	-0.403781	0.0667825	-6.04621	1.48e-09	1.71e-08
SCLT1	405.108	-0.787907	0.130317	-6.04606	1.48e-09	1.71e-08
LOC100287314	320.378	0.607865	0.100547	6.04558	1.49e-09	1.71e-08
DCAF15	589.203	-0.528974	0.0875096	-6.04475	1.5e-09	1.72e-08
KIAA0101	868.124	-0.37694	0.0623722	-6.04339	1.51e-09	1.73e-08
GOLPH3	2183.52	-0.31523	0.0522082	-6.03794	1.56e-09	1.79e-08
RAD1	710.427	-0.456613	0.0756506	-6.03581	1.58e-09	1.81e-08
TOX2	974.764	-0.438708	0.0727488	-6.03045	1.64e-09	1.87e-08
PTTG1IP	6815.99	-0.228274	0.0378645	-6.02871	1.65e-09	1.89e-08
TBC1D8	176.586	-0.823343	0.136601	-6.02734	1.67e-09	1.9e-08
HIP1R	1129.13	0.458723	0.0761275	6.02573	1.68e-09	1.92e-08
KCNMA1	916.707	0.43165	0.0716588	6.02368	1.7e-09	1.94e-08
COPG1	8151.78	0.188263	0.0312957	6.01561	1.79e-09	2.04e-08
CHD1	1056.89	-0.37041	0.0615837	-6.01473	1.8e-09	2.05e-08
AP3M2	450.343	-0.549051	0.0913043	-6.01342	1.82e-09	2.07e-08
RPA1	2987.33	-0.28235	0.0469593	-6.01267	1.82e-09	2.07e-08
HIVEP1	943.407	0.434577	0.0722874	6.01179	1.83e-09	2.08e-08
AGRN	7825.38	0.353802	0.058868	6.0101	1.85e-09	2.1e-08
KDM4A	1355.32	0.469921	0.0781886	6.0101	1.85e-09	2.1e-08
RXRA	932.411	-0.413618	0.0688586	-6.00677	1.89e-09	2.14e-08
MAPRE2	2271.7	-0.282143	0.0469775	-6.00591	1.9e-09	2.15e-08
PNISR	1153.66	-0.38183	0.0635826	-6.00526	1.91e-09	2.16e-08
BCAP29	1688.88	-0.392728	0.0654108	-6.00403	1.92e-09	2.17e-08
COPA	10550.2	0.175613	0.0292552	6.0028	1.94e-09	2.19e-08
CYLD	1446.65	0.330378	0.0550721	5.99902	1.99e-09	2.24e-08
PUM1	2220.38	-0.240949	0.0401659	-5.99886	1.99e-09	2.24e-08
FADS1	5785.71	0.350471	0.0584421	5.9969	2.01e-09	2.26e-08
ARNT2	144.484	-0.906069	0.151127	-5.99542	2.03e-09	2.28e-08
AP1G1	4231.43	0.219939	0.0366855	5.99527	2.03e-09	2.28e-08
RAC1	9878.13	-0.197174	0.0328951	-5.99402	2.05e-09	2.3e-08
TRMT1	1248.51	0.37729	0.0629457	5.9939	2.05e-09	2.3e-08
VAMP2	1060.23	-0.331391	0.055292	-5.99347	2.05e-09	2.3e-08
CASP8AP2	602.294	-0.463445	0.0773335	-5.99281	2.06e-09	2.31e-08
EXOSC6	406.321	-0.526855	0.087959	-5.98978	2.1e-09	2.35e-08
SNX9	2128.8	-0.302671	0.0505382	-5.98896	2.11e-09	2.36e-08
CCDC88A	2116.75	-0.410727	0.0686198	-5.98555	2.16e-09	2.41e-08
YY1	1331.09	-0.392458	0.065607	-5.98196	2.2e-09	2.46e-08
NONO	10691.3	-0.168494	0.028169	-5.98153	2.21e-09	2.47e-08
OTOGL	46.4098	1.32867	0.222225	5.97892	2.25e-09	2.5e-08
CTDSP1	1968.33	-0.27955	0.046796	-5.97381	2.32e-09	2.58e-08
IL4R	1888.35	0.35049	0.0586894	5.97194	2.34e-09	2.61e-08
GSN	6646.18	0.225371	0.0377563	5.9691	2.39e-09	2.65e-08
PRIC285	701.145	0.579491	0.0971347	5.96585	2.43e-09	2.7e-08
TTYH3	3572.74	0.335766	0.0562996	5.96391	2.46e-09	2.73e-08
CDV3	7839.42	-0.250443	0.0420316	-5.95845	2.55e-09	2.82e-08
XRN2	3100.09	-0.253907	0.0426134	-5.95838	2.55e-09	2.82e-08
SLC10A3	1259.8	0.417501	0.0701824	5.9488	2.7e-09	2.99e-08
SAP30L	336.137	-0.704695	0.118489	-5.94736	2.73e-09	3.02e-08
GEN1	566.291	-0.459753	0.0773347	-5.94497	2.76e-09	3.06e-08
PRRC2C	6496.75	-0.245521	0.0413169	-5.94239	2.81e-09	3.1e-08
SCML2	115.506	-0.879525	0.148007	-5.94247	2.81e-09	3.1e-08
2022-09-09	10400.1	-0.21661	0.0364527	-5.94222	2.81e-09	3.1e-08
AFAP1L1	843.753	-0.455662	0.0767136	-5.93978	2.85e-09	3.15e-08
SH3KBP1	3439.99	-0.233845	0.0393732	-5.93918	2.86e-09	3.16e-08
DCP1B	383.664	0.593995	0.100033	5.93797	2.89e-09	3.18e-08
TDP1	491.676	-0.70224	0.118296	-5.93631	2.92e-09	3.21e-08
C5orf62	2356.84	-0.302365	0.0509385	-5.93589	2.92e-09	3.21e-08
MTHFR	656.19	0.492729	0.0830079	5.93592	2.92e-09	3.21e-08
PSMG1	1030.68	-0.34197	0.057625	-5.93441	2.95e-09	3.24e-08
CPS1	752.601	-0.418442	0.0705505	-5.9311	3.01e-09	3.3e-08
DUSP1	9328.53	0.3296	0.0556667	5.92096	3.2e-09	3.51e-08
CALCR	597.934	-0.675778	0.114247	-5.91509	3.32e-09	3.63e-08
HHAT	132.464	0.891054	0.150675	5.91373	3.34e-09	3.66e-08
CHST2	6736.56	0.293622	0.0496817	5.91005	3.42e-09	3.74e-08
CUL7	2068.77	0.394866	0.0668195	5.90944	3.43e-09	3.75e-08
TSPAN10	107.176	1.11848	0.189295	5.90867	3.45e-09	3.76e-08
GDI1	6026.78	0.246208	0.0416872	5.90607	3.5e-09	3.82e-08
PRKD3	1178.67	-0.45653	0.077336	-5.90321	3.57e-09	3.88e-08
SH3BP4	6899.14	-0.271642	0.0460185	-5.90289	3.57e-09	3.89e-08
TSPAN3	2608.22	-0.249172	0.0422718	-5.89451	3.76e-09	4.09e-08
NUP85	1026.12	-0.418577	0.071072	-5.88947	3.87e-09	4.21e-08
COBLL1	1514.44	0.295085	0.0501424	5.88494	3.98e-09	4.32e-08
SPIN1	3594.81	-0.221755	0.0376862	-5.88424	4e-09	4.34e-08
POLR2B	2807.71	-0.335177	0.0569724	-5.88314	4.03e-09	4.36e-08
ATAD5	239.412	-0.690264	0.117343	-5.88244	4.04e-09	4.38e-08
NAT9	1027.7	0.429875	0.0731966	5.87288	4.28e-09	4.64e-08
GULP1	307.446	-0.891758	0.151906	-5.87046	4.35e-09	4.7e-08
FAM83G	602.754	0.533701	0.0909446	5.86843	4.4e-09	4.75e-08
ZDHHC3	1978.26	-0.270681	0.046142	-5.86627	4.46e-09	4.81e-08
GDF6	1146.15	-0.512161	0.0873423	-5.86383	4.52e-09	4.88e-08
SCMH1	704.771	-0.411476	0.0701719	-5.86384	4.52e-09	4.88e-08
SHISA9	1241.47	0.408842	0.0697294	5.86326	4.54e-09	4.89e-08
ARHGAP23	5706.65	-0.245298	0.0418721	-5.85825	4.68e-09	5.03e-08
RAB3GAP1	3501.31	0.2537	0.043327	5.85547	4.76e-09	5.12e-08
PDGFRA	1222.56	-0.590868	0.100915	-5.85513	4.77e-09	5.12e-08
RAD18	894.177	-0.418751	0.0715681	-5.85108	4.88e-09	5.24e-08
MTF2	310.328	-0.643713	0.11023	-5.83972	5.23e-09	5.61e-08
BHLHE40	2267.52	0.472277	0.080887	5.83873	5.26e-09	5.64e-08
ZFP90	502.859	0.468072	0.0804131	5.82085	5.86e-09	6.27e-08
VDR	766.512	0.453928	0.0779975	5.81978	5.89e-09	6.31e-08
CNKSR3	286.844	-0.629268	0.108154	-5.81823	5.95e-09	6.36e-08
ACIN1	4241.56	-0.222949	0.0383697	-5.81054	6.23e-09	6.66e-08
ISCA1	615.164	-0.424834	0.0731558	-5.80726	6.35e-09	6.78e-08
ALYREF	1572.9	-0.344701	0.0593795	-5.80504	6.43e-09	6.87e-08
RAP2B	660.528	0.508535	0.0876849	5.79957	6.65e-09	7.09e-08
ELOVL5	2889.24	-0.291559	0.0503034	-5.79601	6.79e-09	7.24e-08
KIAA1731	557.574	-0.467539	0.0806802	-5.79497	6.83e-09	7.27e-08
SCML1	425.598	-0.516441	0.089156	-5.79255	6.93e-09	7.37e-08
E2F3	806.67	-0.405088	0.0699609	-5.79021	7.03e-09	7.47e-08
PRKCD	1345.48	0.404948	0.0700047	5.78459	7.27e-09	7.72e-08
MTBP	189.063	-0.711223	0.123028	-5.78096	7.43e-09	7.88e-08
FANCI	1537.98	-0.432199	0.0747762	-5.7799	7.47e-09	7.93e-08
KCNJ8	346.995	0.541607	0.0937164	5.77921	7.51e-09	7.95e-08
MAPRE1	5196.54	-0.224994	0.0389413	-5.77777	7.57e-09	8.01e-08
BMP1	2434.02	0.293571	0.0508252	5.7761	7.65e-09	8.09e-08
CRTC2	1057.89	-0.373407	0.0646501	-5.77581	7.66e-09	8.1e-08
SNRNP48	640.817	-0.458165	0.0793613	-5.77316	7.78e-09	8.22e-08
SWI5	640.065	0.425684	0.0737495	5.77203	7.83e-09	8.27e-08
FMR1	542.456	-0.57475	0.0996954	-5.76505	8.16e-09	8.61e-08
PDGFC	1719.51	0.338957	0.0588153	5.76308	8.26e-09	8.7e-08
PSMC4	3183.71	0.291395	0.0505614	5.76319	8.25e-09	8.7e-08
CDC42EP2	1696.49	0.432672	0.0751027	5.76107	8.36e-09	8.79e-08
CEP128	293.146	-0.572006	0.0993422	-5.75793	8.51e-09	8.95e-08
LZTR1	2122.05	0.251961	0.0437792	5.75527	8.65e-09	9.09e-08
CENPK	392.713	-0.623831	0.108411	-5.75429	8.7e-09	9.13e-08
GGA2	1222.85	-0.420074	0.0730265	-5.75236	8.8e-09	9.23e-08
TP53INP2	3127.34	0.224364	0.039016	5.75056	8.89e-09	9.32e-08
KPNA3	2647.59	-0.292743	0.0509391	-5.74693	9.09e-09	9.52e-08
VEGFC	2900.45	0.213841	0.0372164	5.74588	9.14e-09	9.57e-08
PGF	43.1781	1.6058	0.279734	5.74046	9.44e-09	9.87e-08
DNAL4	199.544	0.695232	0.121278	5.73254	9.89e-09	1.03e-07
SLC36A1	1047.45	0.353481	0.061672	5.73162	9.95e-09	1.04e-07
TFPI	1829.05	-0.415035	0.0724194	-5.731	9.98e-09	1.04e-07
C16orf58	1525.18	0.293201	0.0511651	5.73049	1e-08	1.04e-07
DDX58	680.169	0.439425	0.0766909	5.72982	1.01e-08	1.05e-07
MYBL2	1643	-0.395706	0.0690637	-5.72959	1.01e-08	1.05e-07
KLHL12	982.326	0.363887	0.063524	5.72834	1.01e-08	1.05e-07
PGP	716.339	-0.477308	0.0833238	-5.72835	1.01e-08	1.05e-07
MAF1	1796.84	-0.269181	0.0469992	-5.72735	1.02e-08	1.06e-07
IL11	153.209	0.865051	0.151177	5.72212	1.05e-08	1.09e-07
ZNF425	96.4411	1.1037	0.192934	5.72062	1.06e-08	1.1e-07
AGTRAP	703.51	0.434733	0.076019	5.71875	1.07e-08	1.11e-07
NEDD4	3444.04	-0.239506	0.0419073	-5.71514	1.1e-08	1.14e-07
TTPAL	2488.54	0.274427	0.0480204	5.71479	1.1e-08	1.14e-07
MAT2B	1450.16	-0.38499	0.0673871	-5.71311	1.11e-08	1.15e-07
C2CD2	2450.73	-0.302606	0.0530517	-5.70398	1.17e-08	1.21e-07
MMP19	1426.04	0.300117	0.0526167	5.70384	1.17e-08	1.21e-07
KLHL5	7442.86	-0.261091	0.0457817	-5.70296	1.18e-08	1.21e-07
ZKSCAN1	1454.3	0.31724	0.0556421	5.70143	1.19e-08	1.22e-07
TOE1	325.024	-0.554551	0.0972802	-5.70056	1.19e-08	1.23e-07
DAXX	1615.23	-0.294761	0.051709	-5.70038	1.2e-08	1.23e-07
NFIL3	1269.71	-0.379759	0.0666335	-5.69922	1.2e-08	1.24e-07
TAF5L	911.961	-0.351119	0.0616218	-5.69796	1.21e-08	1.25e-07
DNAJB6	4177.81	-0.300621	0.0528623	-5.68687	1.29e-08	1.33e-07
OIP5	130.831	-1.04961	0.184564	-5.68694	1.29e-08	1.33e-07
EVI2B	27.4956	-1.58143	0.278241	-5.68368	1.32e-08	1.35e-07
LOC100506548	749.263	0.405367	0.0713254	5.68335	1.32e-08	1.35e-07
PREPL	1920.52	0.3673	0.0646548	5.68093	1.34e-08	1.37e-07
DGKI	508.152	0.475794	0.0837649	5.68012	1.35e-08	1.38e-07
TP73	94.54	-1.02614	0.180697	-5.67877	1.36e-08	1.39e-07
MPZL1	4336.17	-0.235959	0.0415614	-5.67735	1.37e-08	1.4e-07
FANCM	308.778	-0.581522	0.102469	-5.67512	1.39e-08	1.41e-07
BRF2	458.555	0.569291	0.100426	5.66876	1.44e-08	1.47e-07
PCGF5	2772.66	-0.371413	0.0655251	-5.66825	1.44e-08	1.47e-07
LRR1	440.41	-0.488313	0.0861918	-5.66542	1.47e-08	1.49e-07
PDXP	433.082	-0.56938	0.100614	-5.65903	1.52e-08	1.55e-07
ADAMTS7	1189.63	0.419019	0.0740501	5.6586	1.53e-08	1.55e-07
TFEB	215.971	0.725526	0.128276	5.65597	1.55e-08	1.57e-07
STARD7	3115.61	-0.247634	0.0437972	-5.65412	1.57e-08	1.59e-07
QKI	2328.38	-0.637195	0.11278	-5.6499	1.61e-08	1.63e-07
TANC2	2679.59	0.236378	0.0419104	5.6401	1.7e-08	1.72e-07
HDAC2	2838.2	-0.234824	0.0417015	-5.63106	1.79e-08	1.81e-07
CMTM6	2527.05	-0.313973	0.0557617	-5.63062	1.8e-08	1.82e-07
PHF17	1026.11	-0.351372	0.062405	-5.63051	1.8e-08	1.82e-07
TWIST1	288.012	-0.63093	0.112165	-5.62502	1.85e-08	1.88e-07
GPX8	4471.27	-0.246602	0.0438602	-5.62244	1.88e-08	1.9e-07
NDE1	1339.44	-0.320226	0.0569813	-5.61984	1.91e-08	1.93e-07
S1PR3	2905.5	-0.240448	0.0427903	-5.61921	1.92e-08	1.93e-07
ABCC3	622.24	0.545711	0.0971256	5.61861	1.92e-08	1.94e-07
AKT1	5209.35	-0.188024	0.0334944	-5.61359	1.98e-08	2e-07
RNF138	317.949	-0.794736	0.141578	-5.61343	1.98e-08	2e-07
U2AF1	1770.05	-0.284967	0.050785	-5.61124	2.01e-08	2.02e-07
MIR5047	605.045	0.479635	0.0855103	5.60909	2.03e-08	2.04e-07
DDX21	7143.61	-0.23299	0.0415705	-5.6047	2.09e-08	2.09e-07
TREX1	229.947	-0.678677	0.12109	-5.60474	2.09e-08	2.09e-07
GLRX5	834.599	-0.365613	0.0652439	-5.60378	2.1e-08	2.1e-07
USP37	405.566	-0.524421	0.0936515	-5.5997	2.15e-08	2.15e-07
CRKL	2176.06	-0.255637	0.0456795	-5.59633	2.19e-08	2.19e-07
NRM	706.824	-0.399853	0.0714938	-5.59283	2.23e-08	2.24e-07
KDM2B	579.25	-0.443271	0.0792763	-5.59147	2.25e-08	2.25e-07
NRCAM	522.661	0.584431	0.104526	5.59123	2.25e-08	2.25e-07
DNAJB11	2511.01	0.315951	0.0565138	5.59068	2.26e-08	2.26e-07
SLC7A2	11785	0.312993	0.0559902	5.59014	2.27e-08	2.26e-07
TUBB	77142.4	-0.245666	0.0439512	-5.58953	2.28e-08	2.27e-07
PNPT1	887.054	-0.404433	0.0723724	-5.58822	2.29e-08	2.29e-07
GART	2846.63	-0.287146	0.0513999	-5.58651	2.32e-08	2.31e-07
BLCAP	2202.89	0.275543	0.0493411	5.58446	2.34e-08	2.33e-07
NETO2	1035.26	-0.363279	0.0650513	-5.58451	2.34e-08	2.33e-07
THOC2	1504.28	-0.338831	0.0606954	-5.58248	2.37e-08	2.36e-07
THOC6	282.335	-0.60739	0.109016	-5.57159	2.52e-08	2.51e-07
ZNF609	1464.76	-0.294605	0.0528854	-5.57063	2.54e-08	2.52e-07
KCTD21	740.32	0.381811	0.0685729	5.56796	2.58e-08	2.55e-07
FAM72A	39.7651	-1.2866	0.23131	-5.56223	2.66e-08	2.64e-07
PPP2R5D	1920.06	-0.342213	0.0615405	-5.56078	2.69e-08	2.66e-07
RABL2B	395.726	0.56318	0.101389	5.55465	2.78e-08	2.75e-07
IRAK3	252.635	-0.663025	0.119372	-5.55428	2.79e-08	2.75e-07
MR1	1232.23	0.304279	0.0548077	5.55175	2.83e-08	2.79e-07
PHLPP1	174.24	-0.80545	0.145125	-5.55004	2.86e-08	2.82e-07
SH3GL1	4253.26	-0.224987	0.04056	-5.54702	2.91e-08	2.87e-07
CNST	1410.41	0.326888	0.0589432	5.5458	2.93e-08	2.88e-07
NID1	5685.68	-0.24389	0.0440146	-5.54113	3.01e-08	2.96e-07
ADNP2	728.687	-0.364389	0.0657894	-5.53872	3.05e-08	3e-07
ANAPC1	1296.36	-0.424541	0.0767144	-5.53404	3.13e-08	3.08e-07
LRIG2	289.892	0.646289	0.116848	5.53102	3.18e-08	3.13e-07
MAPK11	497.989	0.497811	0.0900117	5.53051	3.19e-08	3.13e-07
FGF2	2290.55	0.494115	0.089376	5.5285	3.23e-08	3.17e-07
IGDCC4	86.0802	1.14036	0.206288	5.52799	3.24e-08	3.18e-07
EXOSC2	839.13	-0.351945	0.0636746	-5.52724	3.25e-08	3.19e-07
NUP88	1401.09	-0.352253	0.063736	-5.52675	3.26e-08	3.19e-07
OSBP	2310.37	0.254932	0.0461279	5.52664	3.26e-08	3.19e-07
PARP2	640.585	-0.418035	0.0756409	-5.52657	3.27e-08	3.19e-07
ZEB1	1896.86	-0.31589	0.0571804	-5.52445	3.31e-08	3.23e-07
PPP5C	2464.58	-0.257228	0.0465705	-5.52342	3.32e-08	3.25e-07
EPAS1	3203.03	0.369503	0.0669097	5.52242	3.34e-08	3.26e-07
TMEM50A	3673.05	-0.206104	0.0373391	-5.51977	3.39e-08	3.31e-07
ABCB9	241.131	0.681052	0.123475	5.51572	3.47e-08	3.38e-07
HAUS4	579.984	-0.40901	0.0741562	-5.51552	3.48e-08	3.38e-07
PTPN9	1485.16	-0.293274	0.053249	-5.5076	3.64e-08	3.54e-07
RFTN1	1477.73	0.286824	0.052084	5.50695	3.65e-08	3.55e-07
ATP6V1A	2288.8	0.299754	0.0545485	5.49518	3.9e-08	3.79e-07
YIF1A	1968.34	0.319678	0.0582069	5.49209	3.97e-08	3.86e-07
FANCL	183.03	-0.817606	0.148896	-5.49111	3.99e-08	3.87e-07
SLC35C2	1203.5	0.345311	0.0628936	5.49041	4.01e-08	3.89e-07
LINC00346	317.881	0.560628	0.102163	5.48759	4.07e-08	3.95e-07
USO1	4043.73	0.253527	0.0462446	5.4823	4.2e-08	4.06e-07
AHNAK	95498.2	-0.268724	0.0490343	-5.48033	4.25e-08	4.11e-07
MSRB3	4025.34	-0.294837	0.0538044	-5.4798	4.26e-08	4.12e-07
RCAN2	647.958	-0.492044	0.0898238	-5.47789	4.3e-08	4.16e-07
PIK3R4	916.767	-0.358723	0.0654878	-5.4777	4.31e-08	4.16e-07
NIN	2747.56	-0.283498	0.0517694	-5.47617	4.35e-08	4.19e-07
COQ2	297.334	-0.533644	0.0974602	-5.47551	4.36e-08	4.2e-07
TMEM8B	254.081	0.575645	0.105137	5.4752	4.37e-08	4.21e-07
CYB5B	2571.17	-0.225121	0.0411747	-5.46747	4.57e-08	4.39e-07
BRCA1	821.48	-0.508965	0.0930928	-5.46728	4.57e-08	4.39e-07
KIAA1324	47.683	1.47463	0.269865	5.46433	4.65e-08	4.47e-07
P4HA1	2882.27	-0.260709	0.0477188	-5.46345	4.67e-08	4.48e-07
MTDH	4486.38	-0.267331	0.0489573	-5.46049	4.75e-08	4.55e-07
ZW10	741.838	-0.368959	0.0675691	-5.46048	4.75e-08	4.55e-07
UNC13B	1475.89	0.321152	0.0588365	5.45838	4.81e-08	4.6e-07
TAF7	2930.86	-0.226197	0.0414653	-5.45509	4.89e-08	4.69e-07
IFLTD1	13.1688	1.65045	0.303153	5.44429	5.2e-08	4.98e-07
ABCC9	447.301	0.493644	0.0907271	5.44098	5.3e-08	5.07e-07
SFXN1	1648.99	-0.32253	0.0592903	-5.43984	5.33e-08	5.1e-07
FBXW7	474.724	0.545227	0.100311	5.43537	5.47e-08	5.22e-07
C3orf37	621.168	-0.440835	0.0811798	-5.43035	5.62e-08	5.37e-07
ARHGAP17	2952.33	-0.216264	0.0398553	-5.42622	5.76e-08	5.49e-07
MYH16	12.8878	1.66905	0.307641	5.42532	5.78e-08	5.51e-07
CAPRIN1	9283.83	-0.193927	0.0357505	-5.42447	5.81e-08	5.54e-07
PIGW	288.562	-0.570939	0.10529	-5.42256	5.88e-08	5.59e-07
PAPLN	119.297	0.866261	0.159757	5.42238	5.88e-08	5.59e-07
POLE2	177.751	-0.82496	0.152376	-5.41398	6.16e-08	5.86e-07
CLIP3	1527.2	0.36979	0.068319	5.41269	6.21e-08	5.9e-07
MGC12982	125.743	-0.829909	0.153436	-5.40883	6.34e-08	6.02e-07
MARCKSL1	294.451	-0.588659	0.108848	-5.40809	6.37e-08	6.04e-07
PHLDB3	139.895	1.01465	0.187617	5.40807	6.37e-08	6.04e-07
FJX1	1119.26	-0.320279	0.0592525	-5.40532	6.47e-08	6.13e-07
TNPO3	2502.88	-0.239753	0.0443729	-5.40314	6.55e-08	6.2e-07
ENDOD1	4582.12	-0.232362	0.0430076	-5.4028	6.56e-08	6.2e-07
USP20	553.275	0.447349	0.0828209	5.40141	6.61e-08	6.25e-07
CPT2	387.866	0.523013	0.0968452	5.4005	6.65e-08	6.28e-07
KDELC2	4627.9	-0.225624	0.0417808	-5.40018	6.66e-08	6.28e-07
RALGDS	419.631	0.59439	0.110083	5.39949	6.68e-08	6.3e-07
DEDD2	439.886	0.522464	0.0967804	5.39844	6.72e-08	6.34e-07
SMARCE1	2392.73	-0.225405	0.0417657	-5.39689	6.78e-08	6.39e-07
UBR1	1588.9	0.300137	0.0556218	5.39602	6.81e-08	6.41e-07
MCAM	2999.14	0.284588	0.0527869	5.39127	7e-08	6.58e-07
P4HA2	4141.72	0.223257	0.0414126	5.39103	7.01e-08	6.58e-07
ARHGAP22	3239.54	0.298763	0.0554326	5.38966	7.06e-08	6.63e-07
GGT1	59.8309	1.32896	0.246571	5.38974	7.06e-08	6.63e-07
WARS	4101.85	0.325294	0.0603963	5.386	7.2e-08	6.76e-07
GNB4	3495.03	-0.282074	0.0523978	-5.38332	7.31e-08	6.85e-07
SIPA1L3	2216	0.293385	0.0545417	5.37909	7.49e-08	7.01e-07
CARM1	2018.61	-0.25003	0.0464997	-5.37702	7.57e-08	7.09e-07
MYLIP	166.298	-0.753777	0.14033	-5.37145	7.81e-08	7.31e-07
APTX	814.487	0.428615	0.0798452	5.36807	7.96e-08	7.44e-07
TRRAP	2332.23	-0.280646	0.0523448	-5.36148	8.25e-08	7.71e-07
SARS	7339.34	0.323355	0.0603501	5.35799	8.42e-08	7.85e-07
EXOSC10	2661.59	-0.22926	0.0428007	-5.35645	8.49e-08	7.92e-07
KLHDC5	1179.28	-0.324755	0.0606457	-5.35495	8.56e-08	7.98e-07
C21orf33	755.585	0.365531	0.0682679	5.35436	8.59e-08	8e-07
BNC2	511.702	-0.550894	0.102908	-5.35329	8.64e-08	8.04e-07
TMEM106A	593.179	0.405685	0.0757927	5.35257	8.67e-08	8.07e-07
TMEM60	297.259	-0.594	0.111022	-5.35028	8.78e-08	8.16e-07
LINC00475	24.6921	1.60644	0.3003	5.34945	8.82e-08	8.19e-07
VPS33B	518.531	0.436324	0.0815657	5.34936	8.83e-08	8.19e-07
GPR176	3871.45	-0.254928	0.0476578	-5.34913	8.84e-08	8.2e-07
EVI2A	48.0005	-1.3353	0.249665	-5.34839	8.87e-08	8.23e-07
UBP1	2427.56	-0.279942	0.0523635	-5.34614	8.99e-08	8.32e-07
UBR5	3420.78	-0.225321	0.0421459	-5.34621	8.98e-08	8.32e-07
S100A16	3007.14	0.258824	0.0484273	5.34458	9.06e-08	8.38e-07
C5orf34	124.912	-0.876385	0.164192	-5.33756	9.42e-08	8.71e-07
FAM59A	411.562	0.510911	0.0958138	5.33233	9.7e-08	8.96e-07
TPM4	53796.9	-0.178186	0.0334292	-5.33024	9.81e-08	9.06e-07
STAU1	3101.97	-0.227402	0.0426903	-5.32678	1e-07	9.22e-07
ENY2	1110.97	-0.28099	0.052762	-5.32561	1.01e-07	9.27e-07
NUP188	2505.58	-0.295429	0.0554732	-5.32561	1.01e-07	9.27e-07
CSTF2T	973.985	-0.334945	0.0628976	-5.32525	1.01e-07	9.28e-07
SMC6	755.943	-0.376892	0.0707768	-5.32508	1.01e-07	9.29e-07
ADAMTS4	357.102	0.583745	0.109656	5.32342	1.02e-07	9.36e-07
COQ4	585.522	0.418054	0.0785357	5.32311	1.02e-07	9.37e-07
LUC7L3	2314.78	-0.303836	0.0570831	-5.32271	1.02e-07	9.39e-07
FUBP1	3039.43	-0.299254	0.0562336	-5.32162	1.03e-07	9.44e-07
FAM107B	3538.18	-0.234132	0.0440036	-5.32075	1.03e-07	9.48e-07
NR2F2	4213.8	-0.561079	0.105498	-5.31836	1.05e-07	9.6e-07
C1orf198	2185.24	-0.274758	0.0516649	-5.31807	1.05e-07	9.6e-07
TARDBP	4371.69	-0.273899	0.0515091	-5.31749	1.05e-07	9.63e-07
IRF7	154.383	0.73081	0.137461	5.31649	1.06e-07	9.68e-07
HIVEP3	972.486	0.335424	0.0631177	5.31426	1.07e-07	9.79e-07
NAA38	629.282	-0.4741	0.0892233	-5.31364	1.07e-07	9.82e-07
TPP2	1650.02	-0.272274	0.0512547	-5.31218	1.08e-07	9.89e-07
MXD1	272.557	0.676436	0.127363	5.31109	1.09e-07	9.94e-07
TRAF1	111.492	0.830985	0.156528	5.30887	1.1e-07	1.01e-06
IER5	2764.68	0.317543	0.059833	5.30716	1.11e-07	1.01e-06
C2orf69	275.525	-0.628096	0.118391	-5.30529	1.12e-07	1.02e-06
ZNF526	682.471	0.403413	0.0760493	5.30462	1.13e-07	1.03e-06
ORAI3	509.885	0.451491	0.085199	5.29926	1.16e-07	1.06e-06
GPRIN1	300.901	-0.558353	0.105417	-5.29659	1.18e-07	1.07e-06
LMOD1	472.273	-0.616714	0.116453	-5.29584	1.18e-07	1.08e-06
PPME1	6177.66	0.254463	0.0480699	5.29361	1.2e-07	1.09e-06
FBXO17	492.656	-0.459888	0.0869215	-5.29084	1.22e-07	1.1e-06
CRIM1	37203.9	-0.17752	0.0335751	-5.28725	1.24e-07	1.13e-06
RHOBTB3	1201.62	-0.522531	0.0988383	-5.28672	1.25e-07	1.13e-06
VPS37B	1388.79	0.417187	0.0789572	5.28372	1.27e-07	1.15e-06
GIGYF1	1123.58	-0.329102	0.0622894	-5.28343	1.27e-07	1.15e-06
DDHD2	1047.25	-0.38322	0.072558	-5.28157	1.28e-07	1.16e-06
CHML	1184.3	-0.487866	0.0923785	-5.28116	1.28e-07	1.16e-06
ARAP2	494.14	-0.46104	0.0873134	-5.28029	1.29e-07	1.16e-06
GPR17	123.107	0.860199	0.163029	5.27637	1.32e-07	1.19e-06
ABCC4	1395.98	-0.305642	0.0579321	-5.27586	1.32e-07	1.19e-06
CUL3	2029.8	-0.291203	0.0551944	-5.27595	1.32e-07	1.19e-06
GLOD4	1007.32	-0.308039	0.058402	-5.27446	1.33e-07	1.2e-06
SMARCC2	2563.69	-0.375065	0.0711128	-5.27423	1.33e-07	1.2e-06
TRAIP	231.573	-0.669368	0.126921	-5.27388	1.34e-07	1.2e-06
NOP56	3542.06	-0.256206	0.0486081	-5.27084	1.36e-07	1.22e-06
C12orf32	564.41	-0.559076	0.106156	-5.26653	1.39e-07	1.25e-06
NACAD	93.8682	0.97267	0.184746	5.26491	1.4e-07	1.26e-06
COBRA1	1897.77	-0.266548	0.0506495	-5.26261	1.42e-07	1.27e-06
NEDD1	1049.98	-0.385174	0.0732481	-5.25848	1.45e-07	1.3e-06
MAPK9	938.718	-0.3283	0.0624597	-5.25619	1.47e-07	1.32e-06
MAP3K5	812.263	-0.468993	0.0893602	-5.24835	1.53e-07	1.37e-06
TEAD2	226.629	-0.638214	0.121606	-5.24821	1.54e-07	1.37e-06
ZNF668	400.522	0.494588	0.0942486	5.2477	1.54e-07	1.38e-06
OXTR	3157.35	0.252943	0.0482588	5.2414	1.59e-07	1.42e-06
CORO2A	247.288	0.815254	0.155622	5.2387	1.62e-07	1.44e-06
ZMYND11	2260.34	-0.32602	0.0622396	-5.23814	1.62e-07	1.45e-06
CTBP2	2264.41	-0.290136	0.0554294	-5.23434	1.66e-07	1.48e-06
TFAP4	93.7708	-0.942724	0.18011	-5.23414	1.66e-07	1.48e-06
NIPSNAP1	951.606	0.312701	0.0597787	5.23098	1.69e-07	1.5e-06
CDT1	913.234	-0.439502	0.0840853	-5.22686	1.72e-07	1.53e-06
MARCKS	3744.13	-0.592879	0.113493	-5.22394	1.75e-07	1.56e-06
RRAS	2738.08	0.243875	0.0466838	5.22398	1.75e-07	1.56e-06
SPOCD1	1915.24	0.352707	0.0675157	5.22407	1.75e-07	1.56e-06
LPAR1	4537.51	-0.335964	0.0643193	-5.22338	1.76e-07	1.56e-06
WNT5B	4565	0.190129	0.036417	5.22089	1.78e-07	1.58e-06
FERMT2	11449.3	0.178392	0.0341767	5.21969	1.79e-07	1.59e-06
WASF1	436.133	-0.516099	0.0988767	-5.21962	1.79e-07	1.59e-06
LSM14B	900.082	-0.344645	0.0660405	-5.21869	1.8e-07	1.59e-06
SYNC	529.389	0.406014	0.077808	5.21815	1.81e-07	1.6e-06
DSN1	647.397	-0.488364	0.093609	-5.21707	1.82e-07	1.61e-06
EIF4A3	1923.1	-0.253204	0.048537	-5.21672	1.82e-07	1.61e-06
GNG12	8334.12	-0.301877	0.0578733	-5.21617	1.83e-07	1.61e-06
CDC45	776.504	-0.344302	0.0660257	-5.21468	1.84e-07	1.62e-06
GYPC	526.837	-0.49613	0.0951505	-5.21416	1.85e-07	1.63e-06
METTL10	255.122	-0.57824	0.111006	-5.2091	1.9e-07	1.67e-06
KIAA0284	2477.33	0.378596	0.0726839	5.20879	1.9e-07	1.67e-06
PCYT1A	1738.79	0.291188	0.0559028	5.20882	1.9e-07	1.67e-06
GSK3A	1757.87	-0.2545	0.0488916	-5.20539	1.94e-07	1.7e-06
REPS1	920.31	-0.383846	0.0737667	-5.20352	1.96e-07	1.72e-06
DHFR	1429.08	-0.334851	0.0643609	-5.20271	1.96e-07	1.72e-06
DDX54	1880.52	-0.269847	0.0518754	-5.20184	1.97e-07	1.73e-06
SMARCA1	2195.55	-0.286034	0.0550909	-5.19204	2.08e-07	1.82e-06
PUS7	403.467	-0.45564	0.0877836	-5.19049	2.1e-07	1.84e-06
DDX23	2728.84	-0.232638	0.0448587	-5.18602	2.15e-07	1.88e-06
SUMO3	2987.69	-0.245548	0.0473635	-5.18433	2.17e-07	1.9e-06
RPL36A	81.5484	-0.957883	0.184831	-5.18249	2.19e-07	1.92e-06
MYC	1826.64	-0.305385	0.0589496	-5.18044	2.21e-07	1.94e-06
PIK3R3	426.909	0.567125	0.109492	5.1796	2.22e-07	1.94e-06
ELL	604.086	0.405326	0.0782823	5.17775	2.25e-07	1.96e-06
MYOF	33745.6	-0.169347	0.0327087	-5.17743	2.25e-07	1.96e-06
LOC100128054	114.181	-0.718347	0.138765	-5.1767	2.26e-07	1.97e-06
RBPMS	1610.96	-0.292416	0.0565731	-5.16882	2.36e-07	2.05e-06
CDKL5	250.873	0.591712	0.11453	5.16644	2.39e-07	2.08e-06
TCTA	1591.93	0.26061	0.0504465	5.16607	2.39e-07	2.08e-06
KLHL24	133.525	-0.805792	0.156032	-5.16428	2.41e-07	2.1e-06
TRIM35	807.859	0.475952	0.0922249	5.16077	2.46e-07	2.14e-06
CEP78	468.036	-0.459401	0.0890379	-5.15961	2.47e-07	2.15e-06
DDX42	3229.46	-0.21377	0.0414326	-5.15946	2.48e-07	2.15e-06
RNF145	2028.6	-0.304657	0.0590825	-5.15647	2.52e-07	2.18e-06
EIF4G2	31311.4	-0.170822	0.0331366	-5.15509	2.54e-07	2.2e-06
AGFG2	1009.64	-0.433593	0.0841228	-5.15429	2.55e-07	2.21e-06
TBC1D15	606.276	-0.434116	0.084232	-5.15382	2.55e-07	2.21e-06
NCOA6	1638.22	-0.251554	0.0488481	-5.14971	2.61e-07	2.26e-06
NCK2	722.678	-0.369659	0.0717913	-5.14908	2.62e-07	2.26e-06
ELOVL1	4689.48	0.210504	0.0408843	5.14878	2.62e-07	2.27e-06
TERF2IP	1783.95	0.33901	0.0658572	5.14765	2.64e-07	2.28e-06
CPNE2	533.854	-0.431533	0.0838553	-5.14616	2.66e-07	2.29e-06
RNF150	500.503	0.452134	0.0879545	5.14055	2.74e-07	2.36e-06
UCHL5	714.858	-0.347541	0.0676148	-5.14001	2.75e-07	2.37e-06
ATP2B1	3851.4	-0.291588	0.0567391	-5.13911	2.76e-07	2.38e-06
TBL1XR1	1365.55	-0.450043	0.0876463	-5.13476	2.83e-07	2.43e-06
GRAMD1A	1270.53	0.2986	0.0581595	5.13415	2.83e-07	2.44e-06
VAPA	3069.28	-0.233263	0.0454427	-5.13311	2.85e-07	2.45e-06
USP6NL	314.684	-0.564749	0.110066	-5.13101	2.88e-07	2.48e-06
BNIP3L	3526.31	-0.288553	0.0562763	-5.12744	2.94e-07	2.52e-06
MAP4	20563.7	-0.111507	0.0217469	-5.1275	2.94e-07	2.52e-06
PAPOLA	4173.98	-0.212515	0.0414477	-5.1273	2.94e-07	2.52e-06
SPC24	167.918	-0.644341	0.125675	-5.12706	2.94e-07	2.52e-06
MBD4	605.404	-0.413161	0.0806159	-5.12505	2.97e-07	2.55e-06
DVL2	1066.29	-0.30649	0.0598133	-5.12412	2.99e-07	2.56e-06
AMPD2	2080.22	0.23384	0.045674	5.11975	3.06e-07	2.62e-06
CCNI	3571.29	-0.196378	0.0384124	-5.11235	3.18e-07	2.72e-06
PIGY	1202.91	-0.382358	0.0748055	-5.11137	3.2e-07	2.73e-06
PKN3	157.046	-0.748618	0.14658	-5.10725	3.27e-07	2.79e-06
DCLRE1A	292.506	-0.593643	0.11627	-5.10573	3.3e-07	2.81e-06
TMEM141	801.04	0.399235	0.0781937	5.10572	3.3e-07	2.81e-06
HTT	3256.31	0.217911	0.0426812	5.10556	3.3e-07	2.81e-06
LONP2	1980.73	0.249308	0.0488545	5.10307	3.34e-07	2.85e-06
DUS1L	1286.29	0.282037	0.0553048	5.09968	3.4e-07	2.9e-06
TRERF1	768.21	-0.35823	0.0702786	-5.09729	3.45e-07	2.93e-06
PINK1	2454.3	-0.251876	0.0494184	-5.09682	3.45e-07	2.94e-06
PAG1	1069.6	0.387873	0.0761137	5.09597	3.47e-07	2.95e-06
WDFY1	2376.37	-0.28285	0.0555119	-5.0953	3.48e-07	2.96e-06
LOC100009676	98.034	0.884381	0.173682	5.09195	3.54e-07	3.01e-06
NUP93	1909.58	-0.316166	0.0621083	-5.09057	3.57e-07	3.03e-06
TTF2	987.706	-0.489196	0.0961365	-5.08856	3.61e-07	3.06e-06
TMEM39B	357.706	-0.502378	0.098756	-5.08707	3.64e-07	3.08e-06
PRKAG2	840.397	-0.37476	0.0737201	-5.08356	3.7e-07	3.14e-06
SCAF4	1129.49	-0.348731	0.0686322	-5.08115	3.75e-07	3.17e-06
TMEM199	536.703	0.4399	0.0866014	5.07959	3.78e-07	3.2e-06
FNDC4	577.775	0.391234	0.0770445	5.07802	3.81e-07	3.22e-06
PP7080	168.901	-0.672631	0.13246	-5.07801	3.81e-07	3.22e-06
PASK	262.125	-0.603725	0.118898	-5.07765	3.82e-07	3.22e-06
KCNK6	1566.1	0.325494	0.0641113	5.07701	3.83e-07	3.23e-06
EME1	213.848	-0.651389	0.128323	-5.07616	3.85e-07	3.25e-06
DLX1	148.696	-0.815317	0.160638	-5.0755	3.86e-07	3.26e-06
PAXIP1	261.242	-0.606092	0.11947	-5.07318	3.91e-07	3.29e-06
CXorf69	313.785	-0.52923	0.104323	-5.07301	3.92e-07	3.29e-06
FERMT1	173.091	0.668141	0.131744	5.07152	3.95e-07	3.32e-06
KPNA1	2941.53	-0.196589	0.0387787	-5.06951	3.99e-07	3.35e-06
NFKBIZ	699.447	-0.379703	0.0749109	-5.06873	4e-07	3.36e-06
RAI1	1332.52	-0.391788	0.0773717	-5.06371	4.11e-07	3.45e-06
C3orf52	338.978	0.590908	0.116705	5.06326	4.12e-07	3.46e-06
STRN	1154.77	-0.289469	0.0571956	-5.06104	4.17e-07	3.5e-06
XPO5	1385.17	-0.317401	0.062819	-5.05263	4.36e-07	3.65e-06
GATA2	166.833	-0.702072	0.139038	-5.04948	4.43e-07	3.71e-06
MAP4K5	2452.58	-0.314518	0.0622972	-5.04867	4.45e-07	3.72e-06
ZNF702P	165.681	0.740366	0.146682	5.04742	4.48e-07	3.74e-06
SHISA5	4982.97	0.175779	0.0348339	5.04619	4.51e-07	3.77e-06
PREX1	213.716	-0.655399	0.129918	-5.04472	4.54e-07	3.79e-06
WDR47	806.8	0.383325	0.0760178	5.04257	4.59e-07	3.83e-06
PREB	1432.13	0.279212	0.055398	5.04011	4.65e-07	3.88e-06
BUD13	473.195	-0.464614	0.0922081	-5.03876	4.69e-07	3.91e-06
SNPH	496.175	0.470297	0.0933594	5.03748	4.72e-07	3.93e-06
TRAF2	497.302	-0.448969	0.0891677	-5.03511	4.78e-07	3.98e-06
FLYWCH1	1270.56	0.418836	0.0831885	5.03479	4.78e-07	3.98e-06
CEBPB	759.992	0.541321	0.107544	5.0335	4.82e-07	4e-06
LHFP	3124.99	-0.271227	0.0539088	-5.03122	4.87e-07	4.05e-06
KAT6A	1767.49	-0.230496	0.0458184	-5.03064	4.89e-07	4.06e-06
ABTB2	502.296	0.504496	0.100386	5.02558	5.02e-07	4.17e-06
SRPK1	3773.97	-0.19449	0.0387103	-5.02425	5.05e-07	4.19e-06
CREM	359.185	0.467657	0.0930993	5.0232	5.08e-07	4.21e-06
GIT2	2243.45	0.27776	0.0552952	5.02323	5.08e-07	4.21e-06
ARMCX1	745.841	0.360177	0.0717578	5.01933	5.19e-07	4.29e-06
TIPIN	231.368	-0.602585	0.120063	-5.0189	5.2e-07	4.3e-06
NRP2	913.594	-0.384127	0.0765594	-5.01737	5.24e-07	4.33e-06
C16orf53	724.912	-0.387094	0.0771718	-5.016	5.28e-07	4.36e-06
BRCA2	406.465	-0.564715	0.112661	-5.0125	5.37e-07	4.43e-06
SIRT7	560.099	0.428541	0.0854908	5.01271	5.37e-07	4.43e-06
UTP18	713.81	-0.396407	0.0790798	-5.01275	5.37e-07	4.43e-06
VPS26A	1738.29	-0.330471	0.0659281	-5.01259	5.37e-07	4.43e-06
GPBP1	1145.49	-0.286018	0.0571146	-5.00779	5.51e-07	4.54e-06
SPTAN1	18491.6	0.144845	0.0289458	5.00399	5.62e-07	4.62e-06
PTCH1	123.637	-0.802313	0.160378	-5.00262	5.66e-07	4.65e-06
TFDP2	437.735	-0.436497	0.0872795	-5.00114	5.7e-07	4.69e-06
RNASEL	317.735	0.526449	0.105308	4.99912	5.76e-07	4.73e-06
PPTC7	703.997	-0.364561	0.0729384	-4.9982	5.79e-07	4.75e-06
DOPEY1	418.689	0.418551	0.0837531	4.99743	5.81e-07	4.77e-06
MTHFD1L	2324.79	0.29387	0.0588059	4.99729	5.81e-07	4.77e-06
SPRED2	1244.01	-0.284329	0.0568959	-4.99736	5.81e-07	4.77e-06
ZNF804A	879.463	-0.363484	0.072788	-4.99374	5.92e-07	4.85e-06
PRKDC	8983.73	-0.277586	0.0556091	-4.99173	5.98e-07	4.9e-06
IPO5	12467.8	-0.223994	0.0448777	-4.9912	6e-07	4.91e-06
SPATA5	290.384	-0.522408	0.104666	-4.99118	6e-07	4.91e-06
BMPR1A	734.526	-0.37146	0.0744329	-4.99053	6.02e-07	4.92e-06
THOP1	1586.16	-0.257252	0.0515698	-4.98842	6.09e-07	4.97e-06
ABCF1	2681.44	-0.196094	0.0393259	-4.98639	6.15e-07	5.02e-06
FRMD5	108.995	0.846093	0.169716	4.98536	6.18e-07	5.05e-06
ATOH8	407.007	-0.486681	0.0977688	-4.97787	6.43e-07	5.24e-06
UBE2E3	2127.26	-0.304594	0.0612002	-4.977	6.46e-07	5.26e-06
APPL1	930.61	-0.378897	0.0761572	-4.97519	6.52e-07	5.31e-06
PPP4R1	3051.97	-0.242768	0.0488023	-4.97453	6.54e-07	5.33e-06
MBD2	1490.31	-0.270698	0.0544281	-4.9735	6.58e-07	5.35e-06
BRIX1	811.901	-0.32582	0.0655355	-4.97166	6.64e-07	5.4e-06
UBQLN4	1124.25	-0.287907	0.0579105	-4.97158	6.64e-07	5.4e-06
C18orf54	282.885	-0.631925	0.127159	-4.96957	6.71e-07	5.45e-06
FICD	234.918	0.546836	0.110203	4.9621	6.97e-07	5.66e-06
CEP112	229.757	-0.573245	0.115528	-4.96196	6.98e-07	5.66e-06
USP24	2301.69	-0.249786	0.0503537	-4.96062	7.03e-07	5.7e-06
NR2F1	395.157	-0.540422	0.108985	-4.95867	7.1e-07	5.75e-06
PFN2	6083.44	-0.239875	0.0483932	-4.95679	7.17e-07	5.8e-06
ATP2B4	13286.1	0.162725	0.0328516	4.95333	7.3e-07	5.9e-06
HERPUD1	5833.03	0.340398	0.0687258	4.95299	7.31e-07	5.91e-06
NUDT18	311.187	0.533781	0.107861	4.94876	7.47e-07	6.03e-06
PFKFB3	1743.66	0.276402	0.0558517	4.94886	7.47e-07	6.03e-06
INO80C	426.542	0.431965	0.0872909	4.94857	7.48e-07	6.04e-06
NFIX	2001.65	-0.276013	0.0557784	-4.94839	7.48e-07	6.04e-06
IL8	45.2056	1.34377	0.271571	4.94815	7.49e-07	6.04e-06
PRPF4B	1966.43	-0.279975	0.0565821	-4.94812	7.49e-07	6.04e-06
ZNF408	404.085	0.538807	0.108958	4.94511	7.61e-07	6.13e-06
COL4A5	3075.14	0.271056	0.0548179	4.94465	7.63e-07	6.14e-06
CUL4A	3320.94	-0.204902	0.0414663	-4.9414	7.76e-07	6.24e-06
ATN1	7032.95	-0.243814	0.0493808	-4.93742	7.92e-07	6.37e-06
SIRT6	446.141	0.524025	0.106179	4.9353	8e-07	6.43e-06
SMEK2	1586.59	-0.25804	0.0522833	-4.93542	8e-07	6.43e-06
ZNF22	504.241	-0.393621	0.079758	-4.93519	8.01e-07	6.43e-06
IP6K2	1260.26	0.267583	0.0542458	4.93279	8.11e-07	6.5e-06
SRP68	3221.05	0.239723	0.0485971	4.93288	8.1e-07	6.5e-06
CDK16	3216.86	-0.232142	0.0470672	-4.93214	8.13e-07	6.52e-06
RAPGEF6	517.317	-0.394942	0.0800777	-4.93199	8.14e-07	6.52e-06
PML	2561.64	0.257847	0.052365	4.92403	8.48e-07	6.79e-06
PPIB	3607.4	0.273349	0.0555154	4.92384	8.49e-07	6.79e-06
TGFB2	794.943	-0.419477	0.0852684	-4.91949	8.68e-07	6.94e-06
B4GALT4	1579.35	-0.234216	0.0476295	-4.91745	8.77e-07	7e-06
STK38L	393.584	0.552175	0.112296	4.91713	8.78e-07	7.01e-06
KITLG	2286.07	0.331642	0.0674496	4.91688	8.79e-07	7.02e-06
ARMCX3	2207.04	0.229193	0.046633	4.91483	8.89e-07	7.09e-06
SERTAD4	36.2547	-1.21627	0.247537	-4.91349	8.95e-07	7.13e-06
DIS3L	465.239	-0.471943	0.0960547	-4.91328	8.96e-07	7.13e-06
NINJ1	444.119	0.548092	0.111584	4.91191	9.02e-07	7.18e-06
PITPNB	2851.28	-0.214787	0.0437541	-4.90895	9.16e-07	7.29e-06
FAM54A	156.43	-0.67851	0.138239	-4.90823	9.19e-07	7.31e-06
SLC20A1	7801.52	-0.172287	0.0351133	-4.90661	9.27e-07	7.36e-06
CCDC111	187.249	-0.609716	0.124279	-4.90602	9.29e-07	7.38e-06
NXT1	290.644	-0.480197	0.0978921	-4.90537	9.33e-07	7.4e-06
PVRL4	29.8357	1.45795	0.297303	4.90392	9.39e-07	7.45e-06
TRIP4	790.231	0.348177	0.071003	4.90369	9.41e-07	7.46e-06
LOC100131564	145.861	0.714857	0.145785	4.9035	9.41e-07	7.46e-06
GK	455.304	0.486562	0.0992506	4.90236	9.47e-07	7.49e-06
TOP2B	2422.49	-0.281643	0.0574483	-4.90254	9.46e-07	7.49e-06
ZCCHC14	570.235	-0.41254	0.0841515	-4.90235	9.47e-07	7.49e-06
HMGN4	1551.69	-0.252995	0.0516156	-4.90151	9.51e-07	7.52e-06
TSC22D1	1772.86	0.227775	0.046507	4.89764	9.7e-07	7.66e-06
KIAA1161	242.252	0.592503	0.120999	4.89678	9.74e-07	7.69e-06
UBAP2	1874.66	-0.240421	0.0490975	-4.8968	9.74e-07	7.69e-06
CCDC90A	934.806	-0.319993	0.0653619	-4.89571	9.8e-07	7.73e-06
C9orf69	1219.24	0.313097	0.0639843	4.89333	9.91e-07	7.81e-06
CTSC	5457.31	-0.17159	0.0350778	-4.89171	1e-06	7.88e-06
HN1L	3766.92	-0.197379	0.0403617	-4.89024	1.01e-06	7.92e-06
RAVER2	175.099	-0.625771	0.127961	-4.89032	1.01e-06	7.92e-06
UPF3A	1440.15	0.276642	0.0565705	4.89022	1.01e-06	7.92e-06
ESCO2	288.429	-0.515677	0.105463	-4.88963	1.01e-06	7.94e-06
MCM5	2906.66	-0.241352	0.0493611	-4.88952	1.01e-06	7.94e-06
RPTOR	1868.87	0.219907	0.0449782	4.8892	1.01e-06	7.95e-06
APOBEC3G	69.316	0.919475	0.188074	4.88891	1.01e-06	7.96e-06
BBS4	367.723	0.537725	0.110046	4.88636	1.03e-06	8.05e-06
CFL2	5480.11	-0.195521	0.0400234	-4.88516	1.03e-06	8.1e-06
FAM102B	210.468	-0.649106	0.132919	-4.88348	1.04e-06	8.16e-06
PER3	97.9113	-0.833462	0.170696	-4.88273	1.05e-06	8.19e-06
MED8	1418.79	0.296744	0.0607897	4.88149	1.05e-06	8.24e-06
ZWINT	1905.03	-0.341546	0.0699686	-4.88141	1.05e-06	8.24e-06
FOXK2	1588.79	-0.241124	0.0494018	-4.88087	1.06e-06	8.25e-06
TTI1	847.027	-0.346671	0.071026	-4.8809	1.06e-06	8.25e-06
PTPRA	1771.76	-0.244449	0.0500858	-4.8806	1.06e-06	8.26e-06
HOXB5	944.214	-0.417433	0.0855495	-4.87943	1.06e-06	8.3e-06
FAM20B	1835.62	-0.295587	0.0605858	-4.87881	1.07e-06	8.32e-06
ACBD6	701.914	-0.355699	0.0730377	-4.87007	1.12e-06	8.69e-06
TNFRSF1B	766.706	-0.334887	0.068792	-4.86811	1.13e-06	8.77e-06
NFIC	3032.31	-0.310644	0.063815	-4.86788	1.13e-06	8.78e-06
RAB8A	2465.46	-0.239056	0.0491223	-4.86655	1.14e-06	8.83e-06
SNAPC1	622.018	-0.359485	0.0738747	-4.86615	1.14e-06	8.85e-06
PER2	116.766	-0.870239	0.178867	-4.86528	1.14e-06	8.88e-06
TRIM32	1001.04	0.356475	0.0733509	4.85986	1.17e-06	9.12e-06
FANCB	158.083	-0.6964	0.143322	-4.859	1.18e-06	9.16e-06
LSM5	646.407	-0.400608	0.082452	-4.85868	1.18e-06	9.17e-06
IRAK2	184.637	0.656402	0.135117	4.85803	1.19e-06	9.19e-06
DAB2IP	1238.89	0.298166	0.0613786	4.85781	1.19e-06	9.2e-06
SORBS3	4205.68	-0.255011	0.0525271	-4.85484	1.2e-06	9.33e-06
RTCD1	1566.39	0.247027	0.0508865	4.85448	1.21e-06	9.34e-06
TIMM10	776.864	-0.366724	0.0755449	-4.85439	1.21e-06	9.34e-06
KCNH1	100.56	0.847576	0.174615	4.85397	1.21e-06	9.36e-06
PITPNA	1893.12	-0.251597	0.0518393	-4.85341	1.21e-06	9.38e-06
ARFGAP2	1755.21	0.27699	0.0571222	4.84907	1.24e-06	9.58e-06
ITGA11	13360.8	-0.190602	0.0393129	-4.84834	1.25e-06	9.61e-06
NOL6	3401.37	0.221446	0.045678	4.84797	1.25e-06	9.62e-06
RAB2B	642.255	0.354497	0.0731285	4.84759	1.25e-06	9.63e-06
SLC25A40	275.372	-0.622615	0.128465	-4.84658	1.26e-06	9.68e-06
WDR82	3157.25	-0.221688	0.0457438	-4.84631	1.26e-06	9.69e-06
C9orf5	3148.18	-0.221152	0.0456542	-4.84406	1.27e-06	9.79e-06
DAPK3	1930.66	0.29959	0.0618588	4.84313	1.28e-06	9.83e-06
EPG5	3317	0.202901	0.0419041	4.84203	1.29e-06	9.88e-06
RPAP1	1074.88	0.280781	0.0580089	4.84032	1.3e-06	9.96e-06
SH3PXD2A	4195.06	-0.209225	0.0432703	-4.8353	1.33e-06	1.02e-05
SIPA1L2	384.372	0.463602	0.0958993	4.83426	1.34e-06	1.03e-05
IL32	119.964	0.892532	0.184642	4.83384	1.34e-06	1.03e-05
MLKL	453.985	0.426741	0.0883075	4.83244	1.35e-06	1.03e-05
HERC2P3	11.3601	1.49479	0.309421	4.83093	1.36e-06	1.04e-05
ASB1	2871.63	0.263825	0.0546185	4.83033	1.36e-06	1.04e-05
SLC4A2	4872.68	-0.211735	0.0438356	-4.83021	1.36e-06	1.04e-05
WDTC1	1310.01	-0.296004	0.0613487	-4.82495	1.4e-06	1.07e-05
CCAR1	2284.13	-0.284594	0.0589954	-4.824	1.41e-06	1.08e-05
PPAPDC1A	148.256	0.739801	0.153456	4.82092	1.43e-06	1.09e-05
NIPBL	1726.97	-0.29206	0.0606242	-4.81754	1.45e-06	1.11e-05
RAPGEF2	1618.97	0.254162	0.0527704	4.81638	1.46e-06	1.11e-05
WLS	2554.3	-0.258425	0.0536544	-4.81647	1.46e-06	1.11e-05
HMGN1	3642.05	-0.2018	0.0419423	-4.81136	1.5e-06	1.14e-05
LCAT	479.848	0.45974	0.0955887	4.80957	1.51e-06	1.15e-05
PMP22	151.915	-0.639625	0.133126	-4.80466	1.55e-06	1.18e-05
CD163L1	406.812	0.437691	0.0911359	4.80262	1.57e-06	1.19e-05
LRP12	1288.36	-0.26372	0.0549132	-4.80249	1.57e-06	1.19e-05
IRS1	3466.51	-0.235046	0.0489539	-4.80138	1.58e-06	1.2e-05
MRVI1	439.689	-0.615394	0.128247	-4.79852	1.6e-06	1.21e-05
FBXL3	1086.86	-0.449057	0.0936024	-4.79749	1.61e-06	1.22e-05
PKIA	476.627	0.436397	0.0910111	4.79499	1.63e-06	1.23e-05
ID2	163.645	-0.684896	0.142855	-4.79434	1.63e-06	1.24e-05
ARMC8	1496.67	-0.277253	0.057835	-4.79386	1.64e-06	1.24e-05
SCARB1	688.432	0.330596	0.0690114	4.79045	1.66e-06	1.26e-05
C4orf27	417.256	-0.431415	0.0900745	-4.78953	1.67e-06	1.27e-05
ABCD1	467.47	0.424302	0.0886115	4.78834	1.68e-06	1.27e-05
WWC3	2277.25	-0.228809	0.0477944	-4.78735	1.69e-06	1.28e-05
TOB2	1586.15	0.33677	0.0704184	4.78242	1.73e-06	1.31e-05
RTKN	400.401	0.480594	0.100545	4.77987	1.75e-06	1.33e-05
ZNF100	127.067	-0.693699	0.145293	-4.77448	1.8e-06	1.36e-05
OSBP2	54.4044	1.06637	0.223376	4.7739	1.81e-06	1.36e-05
C11orf87	64.9489	1.04277	0.218455	4.77336	1.81e-06	1.37e-05
TP53TG1	126.11	0.755457	0.158341	4.77108	1.83e-06	1.38e-05
SERPINB1	882.712	0.358234	0.0750883	4.77084	1.83e-06	1.38e-05
IPP	360.827	0.497394	0.104282	4.7697	1.84e-06	1.39e-05
CBR3	163.907	-0.700332	0.146937	-4.7662	1.88e-06	1.41e-05
TM7SF3	1715.56	0.243976	0.0511891	4.76618	1.88e-06	1.41e-05
ANKRD34A	209.604	0.60755	0.127512	4.76466	1.89e-06	1.42e-05
ATP8B1	5782.47	0.230667	0.0484361	4.7623	1.91e-06	1.44e-05
PMEPA1	70.7105	1.06335	0.223446	4.75885	1.95e-06	1.46e-05
APLP2	18977.5	0.136332	0.0286488	4.75872	1.95e-06	1.46e-05
AFF1	1994.7	0.229411	0.0482295	4.75664	1.97e-06	1.48e-05
C12orf45	193.623	0.66039	0.138839	4.75653	1.97e-06	1.48e-05
FZD4	728.71	-0.35728	0.0751925	-4.75154	2.02e-06	1.51e-05
ZFP91	2724.59	-0.252241	0.0530862	-4.75153	2.02e-06	1.51e-05
LEPROT	4563.82	-0.170023	0.0358092	-4.74802	2.05e-06	1.54e-05
CALM2	19106.9	-0.211295	0.0445037	-4.7478	2.06e-06	1.54e-05
CD2BP2	2743.52	0.200377	0.0422272	4.74521	2.08e-06	1.56e-05
CTCF	1211.11	-0.275615	0.0580841	-4.74511	2.08e-06	1.56e-05
FN3KRP	1150.73	-0.296944	0.0625779	-4.74519	2.08e-06	1.56e-05
OSBPL7	244.048	0.538898	0.113613	4.74328	2.1e-06	1.57e-05
ZNF621	1025.72	0.356339	0.0751686	4.74054	2.13e-06	1.59e-05
SLC25A4	637.667	0.359577	0.0758788	4.73884	2.15e-06	1.6e-05
SIL1	1151.23	0.281081	0.0593165	4.73866	2.15e-06	1.6e-05
SSC5D	576.244	0.419784	0.0886221	4.73679	2.17e-06	1.62e-05
DNA2	258.259	-0.62271	0.131473	-4.73642	2.18e-06	1.62e-05
DZIP1	574.374	-0.427293	0.0902375	-4.73521	2.19e-06	1.63e-05
TMEM123	4138.84	-0.373663	0.0789417	-4.73341	2.21e-06	1.64e-05
AMFR	2734.45	-0.237845	0.0502691	-4.73144	2.23e-06	1.66e-05
TRMT2A	912.821	0.306785	0.0648587	4.73004	2.24e-06	1.67e-05
MORF4L2	10814.2	-0.123654	0.0261496	-4.72872	2.26e-06	1.68e-05
DUSP6	515.396	-0.402629	0.0851767	-4.72698	2.28e-06	1.69e-05
ADM2	550.542	0.735535	0.155625	4.72633	2.29e-06	1.7e-05
TKT	11558.2	0.198646	0.0420404	4.72512	2.3e-06	1.7e-05
KDM1B	825.388	0.299901	0.0634754	4.72468	2.3e-06	1.71e-05
MGC23284	72.3702	0.890879	0.188569	4.72442	2.31e-06	1.71e-05
FOSL2	3921.15	0.275718	0.0583617	4.7243	2.31e-06	1.71e-05
NAA40	659.76	-0.377031	0.079825	-4.72322	2.32e-06	1.72e-05
LEPR	320.224	-0.510774	0.108145	-4.72304	2.32e-06	1.72e-05
PIK3CA	839.841	-0.312499	0.0661753	-4.72229	2.33e-06	1.72e-05
HDAC7	3103.67	-0.231574	0.0490577	-4.72045	2.35e-06	1.74e-05
ETS1	5368.07	-0.192216	0.0407231	-4.72007	2.36e-06	1.74e-05
DNAJC16	806.783	0.336118	0.0712157	4.71971	2.36e-06	1.74e-05
ZMIZ1	2517.04	-0.25889	0.0548676	-4.71845	2.38e-06	1.75e-05
DCAF6	2110.99	-0.236148	0.0500518	-4.71808	2.38e-06	1.75e-05
GOLGA1	756.264	0.33054	0.0700726	4.7171	2.39e-06	1.76e-05
KLF8	25.1785	1.28817	0.273122	4.71647	2.4e-06	1.77e-05
ACBD7	36.0158	-1.14059	0.241841	-4.7163	2.4e-06	1.77e-05
PAN3	464.466	-0.382431	0.0811127	-4.7148	2.42e-06	1.78e-05
NAA50	3954.91	-0.199139	0.0422599	-4.71225	2.45e-06	1.8e-05
UFM1	2516.3	0.249271	0.0529137	4.71089	2.47e-06	1.81e-05
C6orf132	517.351	0.395238	0.0839128	4.7101	2.48e-06	1.82e-05
C17orf85	1135.93	-0.248823	0.0528317	-4.70973	2.48e-06	1.82e-05
CYB5R1	1399.15	0.26118	0.0554734	4.7082	2.5e-06	1.83e-05
CIC	2446.91	0.257887	0.054779	4.70777	2.5e-06	1.83e-05
FLRT2	877.621	-0.383136	0.0813842	-4.70774	2.5e-06	1.83e-05
KIF21A	341.894	0.508406	0.107996	4.70765	2.51e-06	1.83e-05
POLDIP2	3606.02	0.188317	0.0399998	4.70794	2.5e-06	1.83e-05
SLC35E1	2283.02	0.211241	0.0448795	4.70686	2.52e-06	1.84e-05
HSD17B11	338.105	-0.466202	0.0990582	-4.70635	2.52e-06	1.84e-05
TNFRSF12A	8189.19	0.226141	0.0480582	4.70556	2.53e-06	1.85e-05
EDN1	1189	0.40085	0.0852362	4.70282	2.57e-06	1.87e-05
PLEKHN1	324.644	0.490798	0.104365	4.70271	2.57e-06	1.87e-05
KIAA0226	1066.88	0.290041	0.061697	4.70105	2.59e-06	1.89e-05
PADI1	145.036	0.717911	0.152716	4.70096	2.59e-06	1.89e-05
SEC24C	5453.94	0.190397	0.0405102	4.69996	2.6e-06	1.9e-05
SNTB1	1246.19	-0.383181	0.0815554	-4.69841	2.62e-06	1.91e-05
OPN3	244.244	-0.503126	0.107124	-4.69666	2.64e-06	1.92e-05
PRPF19	2655.08	-0.237946	0.0506879	-4.69433	2.67e-06	1.95e-05
CDC42BPG	26.8831	1.41368	0.301333	4.69142	2.71e-06	1.97e-05
CALML4	124.905	-0.75564	0.161097	-4.69058	2.72e-06	1.98e-05
ARL6IP5	3355.78	-0.243636	0.0519679	-4.68821	2.76e-06	2e-05
SPIRE1	1715.08	0.287686	0.0613796	4.687	2.77e-06	2.01e-05
RBFOX2	4080.85	-0.233693	0.0498814	-4.68497	2.8e-06	2.03e-05
SETD2	2400.66	-0.258767	0.0552322	-4.68507	2.8e-06	2.03e-05
FOXJ2	1091.3	-0.303056	0.0647051	-4.68365	2.82e-06	2.04e-05
BEND3	111.642	-0.795413	0.169866	-4.68259	2.83e-06	2.05e-05
C12orf44	1561	0.315707	0.0674234	4.68245	2.83e-06	2.05e-05
ZNF641	222.141	0.614699	0.131275	4.68253	2.83e-06	2.05e-05
METRNL	1924.75	0.583529	0.124624	4.68232	2.84e-06	2.05e-05
OTUD4	1955.14	-0.261064	0.0557595	-4.68196	2.84e-06	2.05e-05
CCDC77	208.608	-0.575388	0.123011	-4.67753	2.9e-06	2.1e-05
ZMYM1	243.275	-0.559554	0.119704	-4.6745	2.95e-06	2.13e-05
LIPG	67.6878	1.00223	0.21443	4.67393	2.95e-06	2.13e-05
ATP11C	1416.05	-0.27782	0.0594983	-4.66937	3.02e-06	2.18e-05
ZNF195	327.901	0.543386	0.116414	4.66772	3.05e-06	2.2e-05
AFF3	880.096	-0.30394	0.0651266	-4.66691	3.06e-06	2.2e-05
BRD7	1189.17	-0.281102	0.060284	-4.66295	3.12e-06	2.24e-05
ABR	2219.35	-0.239036	0.0512695	-4.66234	3.13e-06	2.25e-05
TRIM16	856.453	0.458648	0.0984023	4.66095	3.15e-06	2.26e-05
LPXN	523.383	0.394406	0.084631	4.6603	3.16e-06	2.27e-05
GPD2	1970.86	-0.264404	0.0567424	-4.65972	3.17e-06	2.28e-05
UBTD2	647.118	-0.395427	0.0848676	-4.65933	3.17e-06	2.28e-05
MME	2846.14	-0.292086	0.0627145	-4.65739	3.2e-06	2.3e-05
FOSL1	6344	-0.220855	0.0474336	-4.65609	3.22e-06	2.31e-05
PLCB4	1256.51	0.336446	0.0722586	4.65614	3.22e-06	2.31e-05
MAGOH	529.416	-0.388792	0.0835417	-4.65387	3.26e-06	2.33e-05
TTTY15	601.69	0.329465	0.0707966	4.65368	3.26e-06	2.34e-05
UGCG	1654.86	-0.240233	0.0516372	-4.65232	3.28e-06	2.35e-05
XPO4	1087.11	-0.27072	0.0582005	-4.65151	3.3e-06	2.36e-05
TWSG1	3257.96	-0.339817	0.0730577	-4.65135	3.3e-06	2.36e-05
CHMP1B	1906.57	0.29282	0.0629555	4.65122	3.3e-06	2.36e-05
GPR3	85.3243	-0.85041	0.182872	-4.6503	3.31e-06	2.37e-05
SSU72	2280.01	-0.208365	0.0448149	-4.64946	3.33e-06	2.38e-05
GCFC1	442.097	-0.39887	0.0858184	-4.64783	3.35e-06	2.39e-05
INSIG1	2243.11	-0.626561	0.134906	-4.64442	3.41e-06	2.43e-05
SPATA13	397.107	-0.413397	0.0890558	-4.642	3.45e-06	2.46e-05
NEURL1B	19.9521	-1.35193	0.291461	-4.63848	3.51e-06	2.5e-05
PIKFYVE	1274.1	-0.261485	0.0563771	-4.63814	3.52e-06	2.5e-05
TCEA1	2124.53	-0.296194	0.0638898	-4.63601	3.55e-06	2.53e-05
ABI2	1931.86	-0.298206	0.0643583	-4.63352	3.59e-06	2.56e-05
WRAP53	485.983	-0.381991	0.082517	-4.62924	3.67e-06	2.61e-05
RHEBL1	30.2199	-1.17707	0.254407	-4.62671	3.72e-06	2.64e-05
MATR3	6511.96	-0.214438	0.0463808	-4.62343	3.77e-06	2.68e-05
CCNL2	2039.34	0.238144	0.0515165	4.62269	3.79e-06	2.69e-05
TMEM43	4412.79	-0.19331	0.0418439	-4.61979	3.84e-06	2.73e-05
DPH5	576.071	0.361386	0.0782602	4.61775	3.88e-06	2.75e-05
LOC100286844	15.1191	1.40286	0.303818	4.61746	3.88e-06	2.75e-05
DNM1L	2994.47	-0.18818	0.0407674	-4.61595	3.91e-06	2.77e-05
EDEM1	1919.41	0.242617	0.0525637	4.61567	3.92e-06	2.77e-05
SLC1A1	1319.98	-0.295712	0.0640763	-4.615	3.93e-06	2.78e-05
TEK	345.07	-0.458542	0.0993673	-4.61462	3.94e-06	2.79e-05
ATP1A1	9868.92	-0.152828	0.0331551	-4.60947	4.04e-06	2.85e-05
STYK1	295.173	0.494414	0.107259	4.60951	4.04e-06	2.85e-05
CNIH4	585.832	-0.413026	0.089662	-4.60648	4.1e-06	2.89e-05
KIF24	265.549	-0.5133	0.111505	-4.60339	4.16e-06	2.93e-05
STYXL1	588.716	0.363625	0.079048	4.60005	4.22e-06	2.98e-05
MLLT1	2458.68	-0.241422	0.0524859	-4.59975	4.23e-06	2.98e-05
ZNF557	192.996	0.584675	0.12712	4.59939	4.24e-06	2.99e-05
SPRED1	2499.49	-0.403823	0.0878062	-4.59902	4.24e-06	2.99e-05
JRK	870.063	-0.35334	0.0768536	-4.59758	4.27e-06	3.01e-05
REEP3	1936.19	-0.414659	0.0901888	-4.59768	4.27e-06	3.01e-05
B4GALT7	647.978	0.413044	0.0898616	4.59645	4.3e-06	3.02e-05
C7orf58	2507.98	-0.220963	0.0480759	-4.59614	4.3e-06	3.03e-05
FANCG	688.271	-0.39234	0.0853648	-4.59605	4.31e-06	3.03e-05
ZNF3	554.164	0.337271	0.0734461	4.59208	4.39e-06	3.08e-05
CHD3	7159.71	-0.182486	0.0397553	-4.59023	4.43e-06	3.11e-05
MESDC1	285.309	-0.486991	0.106107	-4.58963	4.44e-06	3.11e-05
SECISBP2	728.298	0.329414	0.0718103	4.58727	4.49e-06	3.15e-05
FZD2	978.855	-0.410937	0.0895889	-4.58692	4.5e-06	3.15e-05
NARFL	557.758	0.35269	0.0768909	4.58689	4.5e-06	3.15e-05
NACC1	3485.13	-0.250291	0.0545884	-4.58505	4.54e-06	3.18e-05
YY1AP1	1473.84	-0.247124	0.0539287	-4.58243	4.6e-06	3.22e-05
LPIN3	1217.85	0.299456	0.0654287	4.57683	4.72e-06	3.3e-05
APOL2	1165.18	0.320894	0.0701709	4.57304	4.81e-06	3.36e-05
MAPRE3	364.95	0.453179	0.0991334	4.5714	4.84e-06	3.38e-05
SMAD2	1604.57	-0.266595	0.0583253	-4.57083	4.86e-06	3.39e-05
ZZEF1	2244.94	0.205408	0.0449497	4.56973	4.88e-06	3.41e-05
CHAF1B	666.888	-0.377291	0.082565	-4.56962	4.89e-06	3.41e-05
APH1B	852.256	0.317341	0.0694545	4.56905	4.9e-06	3.41e-05
C7orf42	2979.83	-0.196854	0.0430843	-4.56904	4.9e-06	3.41e-05
PTGS1	9807.52	-0.252228	0.0552231	-4.56743	4.94e-06	3.44e-05
WRN	829.612	-0.356604	0.0780748	-4.56747	4.94e-06	3.44e-05
BSDC1	1610.49	0.258905	0.0566868	4.56729	4.94e-06	3.44e-05
PDCD7	475.375	-0.392013	0.0859428	-4.56132	5.08e-06	3.54e-05
CACHD1	139.084	0.661779	0.14512	4.56021	5.11e-06	3.55e-05
CLIP2	1894.54	0.258431	0.056687	4.55891	5.14e-06	3.57e-05
ANKRD10	283.475	-0.549729	0.120608	-4.55798	5.16e-06	3.59e-05
CORO1A	88.2289	0.82715	0.181527	4.55663	5.2e-06	3.61e-05
KIAA0368	3972.5	-0.184114	0.0404165	-4.55543	5.23e-06	3.63e-05
SCAMP2	1767.5	0.231828	0.0509252	4.55231	5.31e-06	3.68e-05
RAB11FIP1	798.763	0.332277	0.0731096	4.54491	5.5e-06	3.81e-05
EPB41L2	3770.05	-0.229572	0.0505649	-4.54015	5.62e-06	3.89e-05
XAF1	346.923	0.536781	0.118228	4.54022	5.62e-06	3.89e-05
SLC33A1	1038.78	0.297944	0.0656662	4.53725	5.7e-06	3.94e-05
FAM188A	847.309	0.290192	0.063982	4.53553	5.75e-06	3.97e-05
ARMC1	1191.29	-0.266629	0.0588049	-4.53413	5.78e-06	4e-05
PPP2R3B	22.5198	-1.36868	0.301898	-4.53358	5.8e-06	4e-05
ZNF440	221.94	0.594293	0.131087	4.53357	5.8e-06	4e-05
HAUS2	802.078	-0.308077	0.0680181	-4.52934	5.92e-06	4.08e-05
COG1	1207.91	0.24505	0.0541128	4.5285	5.94e-06	4.1e-05
CCDC66	201.245	-0.562713	0.124303	-4.52696	5.98e-06	4.13e-05
COL8A1	22441.8	-0.197673	0.0436712	-4.52639	6e-06	4.13e-05
ARID2	452.214	-0.426794	0.0943325	-4.52435	6.06e-06	4.17e-05
BCAT1	6127.61	-0.256633	0.0567418	-4.52283	6.1e-06	4.2e-05
CDR2L	1270.74	0.300743	0.0665101	4.52176	6.13e-06	4.22e-05
TMEM165	2303.24	-0.315401	0.0697762	-4.52017	6.18e-06	4.25e-05
SLC2A10	835.441	0.29827	0.065998	4.51938	6.2e-06	4.26e-05
TBC1D10A	427.786	0.437499	0.0969307	4.51352	6.38e-06	4.38e-05
ANKRD36B	61.1903	-0.919808	0.203929	-4.51043	6.47e-06	4.44e-05
SLC16A3	9858.11	0.194947	0.0432359	4.50891	6.52e-06	4.47e-05
SLC38A7	773.886	0.344481	0.0764436	4.50634	6.6e-06	4.52e-05
MTFR1	612.878	-0.311687	0.0691868	-4.505	6.64e-06	4.55e-05
E2F4	1826.45	-0.23354	0.0518505	-4.50411	6.67e-06	4.57e-05
RHBDD1	880.911	0.296997	0.0659633	4.50246	6.72e-06	4.6e-05
DPYD	965.608	-0.393844	0.08748	-4.5021	6.73e-06	4.61e-05
ZNF318	774.773	-0.371656	0.0825546	-4.50194	6.73e-06	4.61e-05
ANXA1	20372.6	-0.15538	0.034529	-4.49999	6.8e-06	4.65e-05
OGFOD2	298.575	0.531676	0.118167	4.49936	6.82e-06	4.66e-05
AIDA	1751.06	-0.302648	0.067267	-4.49921	6.82e-06	4.66e-05
HIAT1	1565.79	-0.248816	0.0553077	-4.49876	6.84e-06	4.67e-05
EXOSC9	864.24	-0.340552	0.0757191	-4.49757	6.87e-06	4.69e-05
RAB5B	3574.87	-0.201862	0.0448826	-4.49756	6.87e-06	4.69e-05
[truncated: 21,369 more rows]

## Sheet: Description
List of differentially expressed genes
NCS treated samples 8 hours post-treatment vs. untreated cells
Fold change measured using DESEQ2
