# Supplementary material for: Coordination of MAPK and p53 dynamics in the cellular responses to DNA damage and oxidative stress
Source: Mol Syst Biol. 2022 Dec 6;18(12):e11401. doi: 10.15252/msb.202211401 (PMC9724178; doi:10.15252/msb.202211401)
Supplement: Supplementary file 7 — Dataset EV6 [file MSB-18-e11401-s008.xlsx]

## Sheet: NCS_24_vs_untreated
GeneID	Mean Normalized Counts	Log2 Fold Change	Std Err	Wald Statistic	p-value	adj. p-value
ARHGAP11A	1494.25	-3.0495	0.0754703	-40.4067	0	0
ATAD2	2056.46	-2.58474	0.0565993	-45.6673	0	0
BIRC5	1814.33	-3.44435	0.091002	-37.8492	0	0
CDC6	1516.44	-2.84556	0.0689176	-41.2892	0	0
CDCA5	1416.54	-3.0606	0.0815261	-37.5413	0	0
DTL	1311.12	-2.99919	0.0722789	-41.4947	0	0
FEN1	2090.79	-2.65526	0.0685472	-38.7363	0	0
HMGN2	5367.75	-1.7685	0.0381708	-46.3311	0	0
IQGAP3	1883.6	-3.24239	0.0831863	-38.9774	0	0
MCM4	3579.12	-2.58453	0.056709	-45.5753	0	0
MCM7	5401.05	-2.62948	0.053983	-48.7093	0	0
PAPPA	6355.22	2.98004	0.0502643	59.2874	0	0
PRC1	4422.16	-3.3257	0.0749936	-44.3465	0	0
PTTG1	1655.05	-2.25296	0.0573581	-39.2789	0	0
RRM2	5266.76	-2.90999	0.0461102	-63.1096	0	0
SMC4	4374	-2.62806	0.0627047	-41.9117	0	0
TCF19	3619.34	-2.21953	0.0554518	-40.0263	0	0
DEK	4624.29	-1.81032	0.0484324	-37.3783	8.79e-306	7.57e-303
CEP55	1761.93	-3.06066	0.0819235	-37.36	1.75e-305	1.42e-302
MCM3	2032.02	-2.74064	0.0740719	-36.9997	1.16e-299	8.98e-297
HMGB2	1044.11	-3.28721	0.0888691	-36.9894	1.7e-299	1.25e-296
SPAG5	2053.6	-3.2079	0.0867634	-36.973	3.11e-299	2.19e-296
HMGB1	6645.32	-1.65321	0.0449072	-36.8139	1.11e-296	7.46e-294
MCM2	1730.49	-2.62358	0.0718826	-36.4982	1.19e-291	7.66e-289
TPX2	4471.27	-2.33516	0.0640593	-36.4531	6.14e-291	3.8e-288
NUSAP1	1276.07	-3.22582	0.0902282	-35.7519	6.19e-280	3.69e-277
KIF4A	1198.51	-3.26265	0.0913068	-35.7328	1.23e-279	7.03e-277
ANGPTL4	3915.04	1.46977	0.041497	35.4187	8.8e-275	4.87e-272
STMN1	8406.29	-1.26487	0.0357978	-35.3338	1.78e-273	9.51e-271
MYBL2	1643	-2.80124	0.0793008	-35.3243	2.49e-273	1.29e-270
SSRP1	5511.81	-1.26975	0.036066	-35.2062	1.61e-271	8.03e-269
NCAPG2	2431.01	-2.09466	0.0610196	-34.3276	3.04e-258	1.47e-255
SHCBP1	2015.33	-2.79069	0.0820898	-33.9955	2.59e-253	1.22e-250
MCM10	694.005	-3.38522	0.099725	-33.9455	1.42e-252	6.47e-250
TMPO	2448.75	-2.93328	0.0864721	-33.9217	3.19e-252	1.41e-249
WHSC1	4922.62	-2.07998	0.0614055	-33.8728	1.68e-251	7.21e-249
FAM64A	867.765	-3.09218	0.0930067	-33.2469	2.26e-242	9.48e-240
CLSPN	1148.14	-2.73681	0.0823852	-33.2197	5.6e-242	2.28e-239
UBE2S	3249.28	-2.04462	0.061999	-32.9783	1.67e-238	6.62e-236
MCM5	2906.66	-1.72589	0.0525901	-32.8177	3.3e-236	1.28e-233
LMNB2	5312.07	-1.88419	0.05754	-32.7458	3.48e-235	1.32e-232
USP1	1871	-2.08091	0.0642233	-32.4011	2.65e-230	9.77e-228
CSE1L	4547.94	-1.31857	0.0407283	-32.3749	6.19e-230	2.23e-227
PLK4	589.393	-3.42938	0.105999	-32.353	1.26e-229	4.44e-227
FOXM1	3186.45	-2.37246	0.0736359	-32.2187	9.64e-228	3.32e-225
WDR62	788.046	-2.7893	0.0869353	-32.0847	7.2e-226	2.43e-223
KIF11	1337.22	-3.4339	0.107275	-32.0102	7.87e-225	2.59e-222
PBK	961.787	-3.34564	0.105162	-31.8142	4.11e-222	1.33e-219
WDR76	535.944	-3.3438	0.106213	-31.4819	1.54e-217	4.86e-215
SAPCD2	570.831	-3.54564	0.11291	-31.4023	1.88e-216	5.84e-214
DGKA	2275.27	1.33477	0.0426037	31.3298	1.83e-215	5.57e-213
ARL6IP1	2868.12	-2.07321	0.0661775	-31.3281	1.94e-215	5.77e-213
MKI67	4420.6	-4.27827	0.136663	-31.3052	3.96e-215	1.16e-212
POLE	1548.01	-2.09385	0.0671021	-31.2039	9.43e-214	2.71e-211
DNAJC9	1780.85	-1.60322	0.0514609	-31.1542	4.45e-213	1.25e-210
DNMT1	5039.16	-1.59605	0.0512492	-31.1428	6.34e-213	1.75e-210
MCM6	1298.96	-2.17182	0.0697565	-31.1343	8.26e-213	2.25e-210
FAM111B	390.411	-4.52322	0.147213	-30.7257	2.58e-207	6.9e-205
UHRF1	1457.9	-3.06719	0.0998462	-30.7191	3.16e-207	8.31e-205
ZWINT	1905.03	-2.29994	0.0754675	-30.4758	5.45e-204	1.41e-201
NCAPG	1447.28	-3.06172	0.100488	-30.4684	6.83e-204	1.74e-201
PRR11	3087.93	-2.2371	0.0734295	-30.4659	7.38e-204	1.84e-201
H2AFV	2621.1	-1.59486	0.05238	-30.4478	1.28e-203	3.15e-201
ANLN	7384.95	-3.17809	0.104874	-30.3038	1.02e-201	2.47e-199
RRM1	4200.27	-1.72856	0.0570733	-30.2866	1.72e-201	4.1e-199
HNRNPAB	4883.6	-1.2116	0.040113	-30.2047	2.05e-200	4.82e-198
SMC2	1794.88	-1.92694	0.0640499	-30.0851	7.6e-199	1.76e-196
RAD21	4271.73	-1.24435	0.0415341	-29.9598	3.28e-197	7.47e-195
FANCD2	867.518	-2.45527	0.0819978	-29.9431	5.41e-197	1.22e-194
SKA1	497.669	-3.44847	0.115861	-29.764	1.14e-194	2.53e-192
RANBP1	2647.01	-1.22236	0.0410807	-29.7551	1.49e-194	3.25e-192
CENPN	1464.27	-1.88835	0.0635005	-29.7376	2.51e-194	5.41e-192
H2AFZ	9951.98	-1.70987	0.057605	-29.6827	1.28e-193	2.73e-191
CDKN3	486.012	-3.19979	0.108218	-29.5681	3.85e-192	8.06e-190
PHF19	1802.85	-2.0307	0.0687877	-29.5213	1.53e-191	3.17e-189
CKAP2L	1095.56	-2.75127	0.0932688	-29.4982	3.03e-191	6.19e-189
CDCA3	724.337	-3.85052	0.131132	-29.3637	1.6e-189	3.21e-187
MASTL	861.062	-2.17531	0.074446	-29.2199	1.08e-187	2.15e-185
KIF22	1135.48	-2.73518	0.0941192	-29.0608	1.12e-185	2.2e-183
MELK	1641.52	-2.07224	0.0713817	-29.0305	2.72e-185	5.26e-183
DIAPH3	2127.04	-1.71474	0.0591806	-28.9747	1.37e-184	2.62e-182
UBE2C	859.132	-3.63963	0.125815	-28.9284	5.25e-184	9.92e-182
AURKB	655.488	-3.72523	0.12926	-28.8197	1.21e-182	2.27e-180
CDC45	776.504	-2.30534	0.0800734	-28.7904	2.83e-182	5.22e-180
CHAF1A	1189.51	-2.16398	0.0752161	-28.7702	5.06e-182	9.23e-180
CASC5	933.132	-3.49006	0.121343	-28.762	6.41e-182	1.16e-179
LMNB1	835.826	-4.4451	0.154765	-28.7215	2.06e-181	3.66e-179
NCAPH	865.978	-3.50033	0.121912	-28.7118	2.72e-181	4.79e-179
GTSE1	933.01	-3.40765	0.119333	-28.5558	2.38e-179	4.15e-177
HDGF	8318.63	-0.862707	0.0302439	-28.525	5.74e-179	9.88e-177
TTK	490.487	-3.29412	0.115884	-28.4259	9.67e-178	1.65e-175
CDK1	1272.01	-3.01183	0.106125	-28.3801	3.56e-177	5.99e-175
SLC43A3	1851.82	-1.43924	0.0507151	-28.379	3.67e-177	6.12e-175
MCMBP	2245.66	-1.44873	0.0515254	-28.1169	6.09e-174	1e-171
ILF3	9369.57	-0.781144	0.0278041	-28.0945	1.14e-173	1.86e-171
TOPBP1	1510.63	-1.54303	0.0549232	-28.0943	1.15e-173	1.86e-171
TACC3	2669.22	-3.20345	0.114451	-27.9898	2.16e-172	3.46e-170
KIF20A	1625.04	-4.63753	0.165697	-27.9881	2.27e-172	3.59e-170
PAICS	4948.33	-1.0565	0.0377811	-27.9638	4.48e-172	7.01e-170
CDT1	913.234	-2.7397	0.0983533	-27.8557	9.18e-171	1.42e-168
CDK2	1859.28	-1.80062	0.0647687	-27.8008	4.24e-170	6.5e-168
GINS2	773.39	-2.30018	0.0831947	-27.6481	2.94e-168	4.47e-166
CYR61	28803.8	-0.767078	0.0278018	-27.5909	1.43e-167	2.15e-165
GMNN	664.172	-2.42034	0.0880712	-27.4816	2.91e-166	4.34e-164
ASF1B	755.262	-2.91314	0.106194	-27.4322	1.13e-165	1.67e-163
CKAP2	1535.62	-2.23529	0.0817177	-27.3538	9.74e-165	1.42e-162
KIFC1	1290.18	-3.60268	0.131797	-27.335	1.63e-164	2.36e-162
GDF15	3532.59	4.87188	0.178516	27.291	5.42e-164	7.78e-162
CDCA2	490.268	-3.53981	0.129749	-27.2821	6.92e-164	9.84e-162
HNRNPF	4887.92	-0.934516	0.0344261	-27.1456	2.86e-162	4.02e-160
STIL	588.027	-2.6702	0.0986229	-27.0749	1.95e-161	2.72e-159
POLQ	716.427	-2.77941	0.102918	-27.006	1.26e-160	1.74e-158
MAP1A	9735.49	1.27337	0.0474356	26.8443	9.84e-159	1.35e-156
NEK2	488.665	-3.86982	0.144209	-26.8349	1.27e-158	1.72e-156
RFWD3	1667.64	-1.42116	0.0530053	-26.8117	2.36e-158	3.18e-156
KIF2C	1350.99	-3.67462	0.13707	-26.8083	2.59e-158	3.46e-156
TROAP	719.669	-3.42177	0.127863	-26.7613	9.13e-158	1.21e-155
FANCI	1537.98	-2.13271	0.0797797	-26.7325	1.97e-157	2.59e-155
SKA3	624.451	-2.77506	0.103897	-26.7099	3.61e-157	4.71e-155
ORC1	386.694	-3.28645	0.123691	-26.5698	1.51e-155	1.96e-153
H2AFX	1283.32	-2.52875	0.0953605	-26.5177	6.05e-155	7.75e-153
NUF2	665.006	-3.28304	0.123873	-26.5033	8.87e-155	1.13e-152
FBXO5	524.339	-2.91545	0.110495	-26.3855	2.01e-153	2.54e-151
KIAA1524	989.463	-2.46103	0.093274	-26.385	2.04e-153	2.55e-151
CDCA8	877.268	-4.13878	0.156964	-26.3677	3.22e-153	3.99e-151
EZH2	468.147	-2.9916	0.113658	-26.321	1.1e-152	1.36e-150
CDC25A	546.177	-2.86608	0.109731	-26.1191	2.21e-150	2.7e-148
KIF23	2479.45	-2.81549	0.107982	-26.0738	7.24e-150	8.76e-148
ERCC6L	376.805	-3.52162	0.135689	-25.9537	1.65e-148	1.99e-146
TMEM48	1261.89	-2.19686	0.0847261	-25.929	3.14e-148	3.74e-146
NCAPD3	1703.37	-1.9582	0.0755318	-25.9254	3.44e-148	4.07e-146
RBMX	4663.05	-1.0085	0.038908	-25.9202	3.95e-148	4.64e-146
NASP	1962.23	-1.73086	0.0670033	-25.8324	3.84e-147	4.47e-145
ZNF367	287.424	-4.44984	0.172937	-25.7309	5.27e-146	6.1e-144
KIF15	342.006	-3.77798	0.147112	-25.6809	1.91e-145	2.19e-143
E2F1	732.846	-2.53566	0.0989656	-25.6216	8.76e-145	9.98e-143
HNRNPD	4738.63	-1.04938	0.0410502	-25.5632	3.92e-144	4.43e-142
RACGAP1	2315.45	-2.75426	0.107835	-25.5414	6.85e-144	7.69e-142
FUS	11012.8	-1.03313	0.0405486	-25.4789	3.38e-143	3.77e-141
SERPINE2	1106.57	2.11033	0.0829339	25.4459	7.83e-143	8.67e-141
ESPL1	537.779	-3.21613	0.127032	-25.3175	2.05e-141	2.24e-139
PTMA	10577.6	-1.44346	0.0570141	-25.3176	2.05e-141	2.24e-139
TIMELESS	1686.54	-1.90486	0.075399	-25.2637	8.01e-141	8.68e-139
PLK1	2008.14	-4.45885	0.177132	-25.1725	8.03e-140	8.64e-138
YWHAH	5738.23	-0.925097	0.0367889	-25.1461	1.56e-139	1.67e-137
KIAA0101	868.124	-1.74995	0.0698459	-25.0544	1.56e-138	1.66e-136
RPA1	2987.33	-1.21739	0.0486541	-25.0213	3.58e-138	3.78e-136
DLGAP5	1350.4	-3.38779	0.135667	-24.9714	1.25e-137	1.31e-135
CENPJ	592.561	-2.05274	0.0826504	-24.8364	3.63e-136	3.78e-134
MXD4	1828.21	1.23819	0.0500368	24.7455	3.47e-135	3.58e-133
MAD2L1	709.796	-2.64143	0.106979	-24.691	1.34e-134	1.37e-132
RECQL4	1049.86	-1.94013	0.0788697	-24.5992	1.29e-133	1.31e-131
C15orf23	791.47	-2.5269	0.102738	-24.5957	1.41e-133	1.42e-131
CDC25B	1817.18	-1.88614	0.076765	-24.5704	2.62e-133	2.64e-131
MLF1IP	587.344	-2.30368	0.09391	-24.5307	6.94e-133	6.94e-131
CCNE2	262.879	-4.0989	0.167425	-24.4821	2.29e-132	2.28e-130
RNASEH2A	1413.2	-1.42816	0.0583754	-24.4651	3.47e-132	3.43e-130
CCNA2	1348.88	-3.89517	0.159388	-24.4383	6.69e-132	6.57e-130
KIF14	633.46	-3.33042	0.136341	-24.4272	8.8e-132	8.57e-130
MCM8	1193.44	-1.82997	0.0750198	-24.3931	2.02e-131	1.96e-129
KPNB1	16218.4	-0.804555	0.0330016	-24.3793	2.84e-131	2.73e-129
FANCA	771.738	-2.18981	0.0900234	-24.3249	1.07e-130	1.02e-128
CCNF	608.129	-2.99237	0.123196	-24.2895	2.53e-130	2.41e-128
SUPT16H	4395.43	-0.905452	0.0372809	-24.2873	2.67e-130	2.52e-128
TP53INP1	1301.23	2.17913	0.0897629	24.2765	3.47e-130	3.26e-128
RAD54L	469.598	-2.73017	0.112526	-24.2625	4.88e-130	4.56e-128
SGOL2	454.656	-3.69046	0.152123	-24.2596	5.23e-130	4.85e-128
DDX39A	2629.47	-1.53914	0.0637725	-24.1349	1.08e-128	9.93e-127
CHAF1B	666.888	-2.28843	0.0949621	-24.0983	2.6e-128	2.39e-126
SUV39H1	545.083	-2.31708	0.0961704	-24.0935	2.93e-128	2.67e-126
POLD1	890.15	-1.9429	0.0809075	-24.0139	1.99e-127	1.81e-125
KPNA2	6066.75	-2.19783	0.0915423	-24.0089	2.24e-127	2.02e-125
FIGNL1	691.798	-2.19406	0.0918717	-23.8817	4.74e-126	4.25e-124
PKMYT1	751.967	-2.4734	0.103592	-23.8765	5.38e-126	4.79e-124
TRIP13	1377.01	-2.12835	0.0891572	-23.8719	6e-126	5.31e-124
CDC20	1958.19	-3.99665	0.168439	-23.7275	1.87e-124	1.65e-122
POLA1	545.278	-2.06891	0.0872406	-23.715	2.52e-124	2.21e-122
DCLRE1B	455.363	-2.44229	0.102987	-23.7144	2.56e-124	2.23e-122
RBL1	531.962	-2.36154	0.0997407	-23.6768	6.25e-124	5.41e-122
TUBB4B	15850.3	-1.25129	0.0529479	-23.6325	1.79e-123	1.54e-121
EXO1	532.409	-2.74353	0.116356	-23.5788	6.36e-123	5.45e-121
NCL	18004.8	-0.836104	0.0355292	-23.5329	1.88e-122	1.6e-120
PARP1	3920.89	-1.30844	0.0557574	-23.4667	8.93e-122	7.56e-120
SPC25	290.312	-3.48902	0.149184	-23.3873	5.75e-121	4.84e-119
RAD51	537.023	-2.29957	0.0984155	-23.3659	9.5e-121	7.96e-119
ICMT	4987.19	-0.854406	0.0365769	-23.3591	1.11e-120	9.27e-119
CENPF	2385.82	-3.51717	0.150827	-23.3192	2.83e-120	2.35e-118
MSH6	1850.61	-1.48797	0.0640392	-23.2354	2e-119	1.65e-117
DEPDC1	967.885	-3.5024	0.151103	-23.1789	7.43e-119	6.09e-117
RFC4	559.501	-2.15798	0.09315	-23.1667	9.86e-119	8.05e-117
SET	8059.3	-0.664521	0.0286916	-23.1608	1.13e-118	9.18e-117
TRIM22	2311.65	1.52876	0.0662211	23.0856	6.46e-118	5.21e-116
ALDH1L2	4585.65	0.914553	0.0396468	23.0675	9.82e-118	7.89e-116
CENPW	603.822	-1.99591	0.0865434	-23.0626	1.1e-117	8.79e-116
ORC6	612.285	-2.34063	0.10154	-23.0514	1.43e-117	1.13e-115
EDA2R	1064.61	1.6373	0.0714672	22.9098	3.71e-116	2.93e-114
ANP32B	3467.63	-1.04653	0.0457086	-22.8957	5.13e-116	4.03e-114
ASPM	1349.47	-3.67135	0.160477	-22.8777	7.75e-116	6.07e-114
RBBP7	3344.02	-0.870185	0.0381944	-22.7831	6.75e-115	5.25e-113
RFC3	568.747	-2.56158	0.112578	-22.7537	1.32e-114	1.02e-112
ESCO2	288.429	-3.14041	0.138743	-22.6347	1.97e-113	1.52e-111
SMC1A	3727.51	-1.25263	0.0557113	-22.4842	5.92e-112	4.54e-110
RAD51AP1	370.54	-2.58113	0.114898	-22.4645	9.24e-112	7.05e-110
POLA2	1256.28	-1.73875	0.0774648	-22.4456	1.41e-111	1.07e-109
PLAT	29541.1	1.02679	0.045806	22.416	2.75e-111	2.08e-109
UBE2T	647.212	-2.38489	0.106412	-22.4119	3.01e-111	2.27e-109
TONSL	859.271	-1.82491	0.0815985	-22.3646	8.71e-111	6.52e-109
CDKN1A	48172.7	2.47611	0.110967	22.314	2.7e-110	2.01e-108
DHFR	1429.08	-1.51532	0.0679501	-22.3005	3.65e-110	2.71e-108
RFC2	881.14	-1.74462	0.0782724	-22.289	4.72e-110	3.48e-108
WDHD1	753.636	-2.11726	0.0950803	-22.2681	7.54e-110	5.54e-108
SRSF7	3074.58	-1.22714	0.05514	-22.2549	1.01e-109	7.39e-108
MAZ	3570.73	-1.03992	0.0467388	-22.2496	1.14e-109	8.29e-108
INCENP	1080.64	-2.27302	0.102499	-22.1761	5.84e-109	4.23e-107
CHTF18	877.513	-2.09421	0.0945568	-22.1476	1.1e-108	7.93e-107
DHX9	6391.63	-0.824394	0.0373085	-22.0967	3.4e-108	2.44e-106
TFDP1	4676.03	-1.01886	0.046178	-22.0638	7.04e-108	5.03e-106
TOP2A	4064.9	-3.49091	0.158579	-22.0138	2.13e-107	1.51e-105
RBBP8	867.114	-1.54557	0.0702145	-22.0121	2.21e-107	1.56e-105
XPO1	5773.23	-0.858846	0.0390388	-21.9998	2.89e-107	2.04e-105
DBF4	339.337	-2.23283	0.102438	-21.7968	2.49e-105	1.74e-103
GINS1	481.71	-2.67928	0.123201	-21.7472	7.34e-105	5.13e-103
CBX5	4585.74	-1.15762	0.053326	-21.7083	1.71e-104	1.19e-102
BTG2	578.398	3.43702	0.158522	21.6816	3.06e-104	2.12e-102
COL7A1	7649.34	1.18584	0.0547008	21.6787	3.26e-104	2.25e-102
HMGB3	801.935	-1.92765	0.0889358	-21.6746	3.56e-104	2.44e-102
ZWILCH	1135.52	-1.47363	0.0680923	-21.6416	7.29e-104	4.98e-102
CCNB2	830.473	-3.21677	0.148825	-21.6145	1.31e-103	8.92e-102
TUBB	77142.4	-0.949056	0.0439959	-21.5715	3.33e-103	2.25e-101
GINS4	997.154	-1.65437	0.0769381	-21.5026	1.47e-102	9.91e-101
ATP2B4	13286.1	0.69858	0.0325033	21.4926	1.83e-102	1.23e-100
ANXA4	1476.5	1.21616	0.056609	21.4835	2.22e-102	1.48e-100
C11orf82	432.431	-2.41032	0.112342	-21.4552	4.08e-102	2.72e-100
PCNT	1651.83	-1.15047	0.0536935	-21.4267	7.53e-102	4.99e-100
POLD3	550.722	-2.14014	0.0999334	-21.4156	9.55e-102	6.3e-100
HSPD1	9595.05	-0.784885	0.0367592	-21.3521	3.73e-101	2.45e-99
FANCG	688.271	-1.9867	0.0935096	-21.2459	3.6e-100	2.35e-98
SLC7A2	11785	-1.20294	0.0566436	-21.237	4.35e-100	2.83e-98
BLM	369.145	-2.88417	0.135948	-21.2152	6.92e-100	4.48e-98
TMEM194A	875.494	-1.79779	0.0848038	-21.1994	9.68e-100	6.25e-98
LIG1	1410.5	-1.52086	0.0717762	-21.1889	1.21e-99	7.78e-98
CIT	967.415	-3.00782	0.142028	-21.1777	1.53e-99	9.82e-98
SMC3	1649.38	-1.26954	0.059985	-21.1643	2.04e-99	1.3e-97
STAT2	2547.92	0.951651	0.0450019	21.1469	2.95e-99	1.87e-97
NUP62	2063.72	-1.16745	0.0552853	-21.1168	5.57e-99	3.52e-97
PTBP1	8082.17	-0.90748	0.0429906	-21.1088	6.6e-99	4.16e-97
KHSRP	4309.31	-1.07914	0.0511361	-21.1032	7.43e-99	4.66e-97
KNTC1	1153.08	-1.68074	0.0796561	-21.1	7.96e-99	4.97e-97
TCOF1	2728.07	-1.07608	0.0510095	-21.0957	8.7e-99	5.42e-97
ALYREF	1572.9	-1.3114	0.062217	-21.0778	1.27e-98	7.89e-97
HNRNPR	4788.35	-1.09079	0.0517885	-21.0623	1.76e-98	1.09e-96
CDCA4	690.019	-2.18043	0.103592	-21.0482	2.38e-98	1.46e-96
KIF18B	589.161	-3.85037	0.183187	-21.0188	4.41e-98	2.7e-96
HAT1	1751.94	-1.17748	0.0560697	-21.0003	6.52e-98	3.98e-96
SLFN5	2008.01	1.33956	0.0638176	20.9904	8.02e-98	4.87e-96
DUT	1143	-1.24677	0.0594015	-20.9888	8.29e-98	5.02e-96
NUP107	1098.13	-1.40338	0.0668823	-20.9829	9.4e-98	5.67e-96
DBF4B	488.233	-1.90588	0.0910551	-20.931	2.79e-97	1.68e-95
TYMS	773.106	-2.16971	0.104001	-20.8623	1.18e-96	7.05e-95
HNRNPA0	2895.17	-1.02132	0.04897	-20.856	1.34e-96	8.01e-95
HNRNPU	11135.4	-0.814913	0.0391096	-20.8366	2.01e-96	1.2e-94
HELLS	407.735	-2.33865	0.112331	-20.8193	2.9e-96	1.71e-94
MLLT11	734.964	1.48309	0.0712445	20.8169	3.04e-96	1.79e-94
VRK1	492.298	-1.86567	0.0896382	-20.8133	3.28e-96	1.92e-94
ILF2	4721.68	-0.682051	0.0328742	-20.7473	1.3e-95	7.59e-94
MMS22L	597.895	-1.73984	0.0839526	-20.724	2.1e-95	1.23e-93
RPS27L	3385.26	1.17663	0.0568751	20.688	4.44e-95	2.58e-93
WBP11	2528.09	-0.937946	0.045393	-20.6628	7.49e-95	4.33e-93
NUP153	2883.09	-0.866665	0.0419515	-20.6587	8.15e-95	4.69e-93
CBS	2574.14	1.19587	0.0579422	20.6389	1.23e-94	7.04e-93
TRPV2	6214.11	0.730706	0.0354159	20.6322	1.41e-94	8.07e-93
GSN	6646.18	0.766005	0.037162	20.6126	2.12e-94	1.21e-92
PSG4	1228.7	1.20566	0.0584961	20.611	2.19e-94	1.24e-92
FDXR	1337.47	2.23933	0.108826	20.5772	4.39e-94	2.48e-92
CKS1B	917.03	-1.67036	0.081206	-20.5694	5.16e-94	2.91e-92
ECT2	1550.26	-1.89081	0.0920746	-20.5356	1.04e-93	5.81e-92
CENPO	802.495	-1.84516	0.0900564	-20.4889	2.71e-93	1.51e-91
RCC1	1858.51	-1.39987	0.0683627	-20.4771	3.45e-93	1.92e-91
GALNT5	2941.1	0.916518	0.0448093	20.4537	5.57e-93	3.09e-91
RFC5	531.436	-2.10257	0.102884	-20.4363	7.95e-93	4.4e-91
PPM1G	3481.36	-0.789973	0.0386913	-20.4173	1.17e-92	6.47e-91
CKS2	1203.36	-1.74784	0.0856741	-20.401	1.64e-92	9e-91
RANGAP1	6936.03	-0.981355	0.0481182	-20.3947	1.86e-92	1.02e-90
HES2	532.006	1.66128	0.081503	20.3831	2.36e-92	1.29e-90
CEP152	488.641	-1.68231	0.0825525	-20.3787	2.59e-92	1.41e-90
NUP50	2133.16	-1.01123	0.049646	-20.3687	3.17e-92	1.72e-90
IGFBP4	22422	0.639046	0.0314217	20.3377	5.97e-92	3.22e-90
POLE3	1723.75	-1.21319	0.0598	-20.2874	1.66e-91	8.93e-90
CDCA7	172.956	-3.80866	0.18785	-20.275	2.14e-91	1.15e-89
DACH2	448.807	1.76237	0.0870797	20.2386	4.48e-91	2.39e-89
APOBEC3C	1258.69	1.21718	0.0602927	20.1879	1.25e-90	6.66e-89
GEMIN4	1147.05	-1.44469	0.0716738	-20.1564	2.36e-90	1.25e-88
NUCKS1	7259.07	-1.13531	0.0564475	-20.1126	5.72e-90	3.03e-88
LRP10	9287.41	0.681002	0.0339157	20.0793	1.12e-89	5.91e-88
NCAPD2	2768.88	-2.33383	0.11633	-20.0621	1.58e-89	8.31e-88
POC1A	607.069	-1.78287	0.0888949	-20.0559	1.79e-89	9.39e-88
RAD18	894.177	-1.52323	0.0761308	-20.0081	4.69e-89	2.45e-87
HAUS8	245.644	-2.75002	0.137878	-19.9454	1.64e-88	8.55e-87
PAQR4	282.162	-2.40287	0.120737	-19.9016	3.94e-88	2.04e-86
SLBP	1137.59	-1.09899	0.0552497	-19.8913	4.84e-88	2.5e-86
SUN2	5148.2	-0.966033	0.048613	-19.8719	7.13e-88	3.67e-86
NUP205	2532.36	-1.14087	0.0575658	-19.8186	2.06e-87	1.06e-85
HJURP	640.681	-3.97281	0.200527	-19.8118	2.35e-87	1.2e-85
LRRC8C	1603.56	-1.04642	0.052822	-19.8104	2.42e-87	1.23e-85
TRA2B	3605.4	-1.03034	0.0520793	-19.784	4.09e-87	2.08e-85
SRSF2	4151.74	-1.01417	0.0513102	-19.7654	5.91e-87	2.99e-85
DDX12P	272.055	-2.60694	0.131937	-19.759	6.72e-87	3.39e-85
HAUS6	1088.67	-1.21797	0.0617498	-19.7242	1.34e-86	6.72e-85
BRCA1	821.48	-1.94653	0.0986975	-19.7221	1.39e-86	6.98e-85
TP53I3	2083.68	1.16026	0.0588812	19.7051	1.95e-86	9.75e-85
BRIP1	657.545	-2.3009	0.116932	-19.6773	3.37e-86	1.68e-84
ETS1	5368.07	-0.813794	0.0414582	-19.6292	8.7e-86	4.32e-84
SRRT	3332.05	-0.927803	0.0474866	-19.5382	5.2e-85	2.57e-83
FAM111A	1258.18	-1.31433	0.0673322	-19.5201	7.4e-85	3.65e-83
NEIL3	166.089	-3.43073	0.175981	-19.4948	1.21e-84	5.97e-83
AHNAK2	1311.02	1.10064	0.0565309	19.4698	1.98e-84	9.72e-83
S100A6	17940.6	0.693156	0.0356042	19.4684	2.04e-84	9.96e-83
BUB3	4742.3	-0.78897	0.0405424	-19.4604	2.38e-84	1.16e-82
CACYBP	2352.11	-0.924892	0.0475404	-19.4549	2.65e-84	1.29e-82
SFPQ	6198.23	-0.991751	0.0510286	-19.4352	3.89e-84	1.88e-82
CCNB1	2480.26	-2.88192	0.148955	-19.3476	2.13e-83	1.03e-81
NDC80	625.799	-3.6291	0.187826	-19.3216	3.53e-83	1.7e-81
ERLIN1	3307.62	-0.87383	0.0453236	-19.2798	7.94e-83	3.81e-81
PSRC1	418.008	-2.87809	0.149363	-19.2691	9.76e-83	4.67e-81
BRCA2	406.465	-2.41112	0.125183	-19.2608	1.15e-82	5.47e-81
LBR	1137.74	-1.7017	0.0886325	-19.1995	3.74e-82	1.78e-80
NUDT15	951.686	-1.18425	0.0617395	-19.1814	5.3e-82	2.51e-80
LRR1	440.41	-1.86543	0.0972846	-19.175	5.99e-82	2.83e-80
BARD1	206.013	-2.73885	0.142873	-19.1698	6.61e-82	3.12e-80
GINS3	273.035	-2.40636	0.125597	-19.1593	8.09e-82	3.8e-80
BUB1	1230.28	-3.38662	0.176815	-19.1534	9.06e-82	4.24e-80
PTGES3	5732.81	-0.711898	0.0371791	-19.1478	1.01e-81	4.71e-80
HNRNPA2B1	21169.6	-0.840783	0.0439909	-19.1127	1.98e-81	9.22e-80
MTHFD1	2996.03	-1.12586	0.0589776	-19.0896	3.08e-81	1.43e-79
SCARA3	1022.07	-1.61096	0.0844775	-19.0696	4.51e-81	2.09e-79
GSG2	184.8	-2.93009	0.154453	-18.9707	2.98e-80	1.37e-78
CSGALNACT1	872.742	1.68493	0.0889144	18.95	4.42e-80	2.03e-78
NONO	10691.3	-0.535718	0.02835	-18.8966	1.22e-79	5.58e-78
NAV2	1551.03	-1.51686	0.0803323	-18.8824	1.59e-79	7.28e-78
EXOSC2	839.13	-1.28377	0.0680171	-18.8742	1.86e-79	8.47e-78
LIF	1054.1	1.62187	0.0860278	18.8528	2.79e-79	1.27e-77
GPSM2	397.248	-2.05635	0.109184	-18.8337	4e-79	1.81e-77
STOM	5533.49	1.28098	0.0680322	18.8291	4.36e-79	1.97e-77
POLD4	1410.6	1.12556	0.0598707	18.7999	7.57e-79	3.41e-77
CENPM	443.069	-2.05917	0.110083	-18.7056	4.46e-78	2e-76
XRCC3	626.255	-1.53299	0.0821006	-18.6721	8.35e-78	3.74e-76
C4orf21	287.536	-2.15548	0.115512	-18.6602	1.04e-77	4.66e-76
TUBA1B	63527.7	-0.986169	0.0528554	-18.6579	1.09e-77	4.86e-76
CENPA	164.456	-3.92433	0.21053	-18.6403	1.51e-77	6.72e-76
XRCC2	225.095	-2.74293	0.147384	-18.6107	2.63e-77	1.16e-75
PLD3	3226.92	0.751876	0.0404103	18.606	2.87e-77	1.27e-75
GMPS	1650.51	-0.993089	0.0536041	-18.5264	1.27e-76	5.57e-75
CMBL	834.238	1.55453	0.084344	18.4308	7.44e-76	3.26e-74
DSN1	647.397	-1.8401	0.0999093	-18.4177	9.47e-76	4.15e-74
ATAD5	239.412	-2.53675	0.137776	-18.4121	1.05e-75	4.59e-74
BUB1B	882.059	-3.51188	0.190853	-18.401	1.29e-75	5.62e-74
SHC1	12349.6	0.714444	0.0388311	18.3987	1.34e-75	5.84e-74
CBX3	2797.68	-0.935983	0.0508985	-18.3892	1.6e-75	6.94e-74
TUBA1C	21444	-0.968999	0.0527437	-18.3719	2.21e-75	9.53e-74
TK1	4858.63	-1.34451	0.0735279	-18.2857	1.07e-74	4.63e-73
UBA2	2679.03	-0.791399	0.0432987	-18.2777	1.25e-74	5.35e-73
EMP2	752.386	-1.54605	0.0846196	-18.2705	1.42e-74	6.08e-73
FAM101B	2295.41	-0.95843	0.0524632	-18.2686	1.47e-74	6.28e-73
EXOSC8	703.895	-1.32278	0.0724119	-18.2674	1.51e-74	6.41e-73
PPFIBP1	4742.32	0.624041	0.0342069	18.2431	2.35e-74	9.96e-73
RPA2	747.858	-1.27471	0.069893	-18.238	2.58e-74	1.09e-72
NCAPH2	1575.65	-1.41918	0.0778157	-18.2377	2.59e-74	1.1e-72
C15orf42	319.772	-2.26	0.124062	-18.2166	3.81e-74	1.61e-72
SNRPD1	1271.07	-1.01036	0.0554693	-18.2147	3.95e-74	1.66e-72
SRSF1	7171.98	-0.853541	0.0468649	-18.2128	4.08e-74	1.71e-72
FOSL1	6344	-0.873036	0.0479488	-18.2077	4.49e-74	1.87e-72
CHD4	5888.54	-0.594263	0.0326396	-18.2068	4.56e-74	1.9e-72
CBX1	1882.94	-0.882347	0.0485003	-18.1926	5.91e-74	2.45e-72
WNT5A	16810	0.735058	0.0404195	18.1857	6.69e-74	2.77e-72
FAM83D	549.148	-3.31546	0.182393	-18.1776	7.77e-74	3.21e-72
NUP188	2505.58	-1.02958	0.0566948	-18.1601	1.07e-73	4.4e-72
BTG3	707.91	-1.32676	0.0731467	-18.1384	1.59e-73	6.52e-72
NET1	376.74	-1.92432	0.106234	-18.1139	2.47e-73	1.01e-71
RETSAT	1645.18	0.960981	0.053269	18.0402	9.43e-73	3.86e-71
CDCA7L	641.562	-1.39047	0.0773791	-17.9696	3.37e-72	1.37e-70
DTYMK	1596.14	-1.1836	0.0659579	-17.9447	5.28e-72	2.15e-70
TMEM201	524.601	-1.66879	0.0930055	-17.9429	5.45e-72	2.21e-70
COL4A5	3075.14	0.965192	0.0538947	17.9088	1.01e-71	4.07e-70
ORAI3	509.885	1.43251	0.0799999	17.9064	1.05e-71	4.24e-70
DONSON	666.467	-1.59417	0.089122	-17.8875	1.48e-71	5.94e-70
P4HA2	4141.72	0.725308	0.0405537	17.8851	1.54e-71	6.18e-70
MDM2	7399.11	1.66383	0.0930932	17.8727	1.92e-71	7.7e-70
HNRNPUL1	7657.32	-0.935439	0.0524813	-17.8242	4.58e-71	1.83e-69
SLC16A4	285.595	2.12696	0.119569	17.7886	8.66e-71	3.45e-69
KIF24	265.549	-2.28688	0.128618	-17.7805	1e-70	3.98e-69
GAS2L3	202.21	-3.26507	0.183811	-17.7632	1.36e-70	5.4e-69
NOP56	3542.06	-0.872969	0.0494021	-17.6707	7.05e-70	2.79e-68
PTPLAD1	2931.88	-0.793949	0.0449722	-17.6542	9.44e-70	3.72e-68
EME1	213.848	-2.6721	0.151439	-17.6447	1.12e-69	4.4e-68
HIRIP3	628.98	-1.49312	0.0846994	-17.6285	1.49e-69	5.84e-68
CLIP3	1527.2	1.172	0.0664952	17.6253	1.58e-69	6.17e-68
MSH2	860.478	-1.56762	0.0889929	-17.6151	1.89e-69	7.37e-68
PRPF4	1542.32	-0.902732	0.0513021	-17.5964	2.63e-69	1.02e-67
FUCA1	580.272	1.74478	0.0993699	17.5584	5.13e-69	1.99e-67
RRM2B	1330.41	1.36091	0.0775998	17.5376	7.4e-69	2.87e-67
CCT5	11426.2	-0.59592	0.0339988	-17.5277	8.81e-69	3.4e-67
SNRPA	1793.22	-0.818367	0.0467115	-17.5196	1.02e-68	3.91e-67
SAE1	4842.95	-0.728021	0.041577	-17.5102	1.2e-68	4.61e-67
LGALS3	2009.27	0.812372	0.0464714	17.4811	2e-68	7.66e-67
CEP78	468.036	-1.69469	0.0970195	-17.4675	2.53e-68	9.69e-67
ADAMTS1	9561.73	0.731089	0.0418547	17.4673	2.54e-68	9.7e-67
LIN54	575.355	-1.33897	0.0769095	-17.4097	6.97e-68	2.65e-66
KIF20B	805.098	-2.99772	0.172216	-17.4067	7.34e-68	2.79e-66
FBL	2086.42	-1.10205	0.063314	-17.4061	7.41e-68	2.81e-66
DKC1	1904.62	-0.918195	0.0527566	-17.4044	7.65e-68	2.89e-66
NUDT21	2325.56	-0.858783	0.0493998	-17.3844	1.08e-67	4.09e-66
H3F3B	6285.42	-0.718555	0.0413494	-17.3776	1.22e-67	4.58e-66
CORO1C	18985.1	-0.380912	0.0219363	-17.3645	1.53e-67	5.75e-66
LDHA	43179.7	-0.466729	0.0268791	-17.364	1.55e-67	5.78e-66
SYNE2	387.157	-2.06058	0.11867	-17.364	1.55e-67	5.78e-66
C19orf48	1555.24	-1.68993	0.0977853	-17.282	6.42e-67	2.39e-65
MR1	1232.23	0.906519	0.0524786	17.2741	7.37e-67	2.74e-65
DDX11	709.086	-1.73632	0.10053	-17.2716	7.7e-67	2.85e-65
SLC19A1	462.055	-1.63515	0.0950313	-17.2064	2.38e-66	8.79e-65
CDK4	2648.65	-1.04532	0.060854	-17.1775	3.91e-66	1.44e-64
CENPK	392.713	-2.02969	0.118162	-17.1772	3.93e-66	1.45e-64
BAZ1B	3614.64	-0.662227	0.0385644	-17.172	4.3e-66	1.58e-64
REEP4	801.603	-1.38703	0.080878	-17.1497	6.32e-66	2.32e-64
CDKN2C	378.445	-3.35186	0.195476	-17.1471	6.6e-66	2.41e-64
TMEM106C	1731.21	-1.13921	0.0665534	-17.1172	1.1e-65	4.03e-64
SGOL1	221.577	-2.882	0.168506	-17.1032	1.4e-65	5.11e-64
ACD	699.352	-1.21354	0.0710899	-17.0705	2.46e-65	8.93e-64
MIS18A	292.17	-2.35956	0.138322	-17.0585	3.02e-65	1.09e-63
LIN9	184.084	-2.33977	0.13724	-17.0487	3.57e-65	1.29e-63
PGPEP1	691.672	1.34046	0.0786434	17.0448	3.82e-65	1.38e-63
GPX1	7227.26	0.907677	0.0532623	17.0416	4.03e-65	1.45e-63
SLC12A4	5226.84	0.642756	0.0377682	17.0185	5.99e-65	2.15e-63
UBTF	2631.73	-0.837362	0.0492822	-16.9912	9.55e-65	3.42e-63
TCTA	1591.93	0.822841	0.0484773	16.9737	1.29e-64	4.59e-63
AURKA	1096.8	-3.08698	0.182043	-16.9574	1.7e-64	6.04e-63
NUP155	1197.61	-1.05242	0.0620759	-16.9538	1.81e-64	6.42e-63
TOMM40	2576.71	-0.973514	0.0575127	-16.9269	2.85e-64	1.01e-62
MDC1	1518.57	-0.993943	0.058809	-16.9012	4.41e-64	1.56e-62
RBM14	1916.99	-1.00705	0.0596138	-16.8929	5.07e-64	1.79e-62
CEP128	293.146	-1.87976	0.111449	-16.8666	7.92e-64	2.79e-62
TRIM28	10256.2	-0.9095	0.0539252	-16.866	8.01e-64	2.82e-62
NRM	706.824	-1.27727	0.0758051	-16.8494	1.06e-63	3.71e-62
SEC31A	10807	0.439403	0.0260944	16.839	1.26e-63	4.42e-62
CCDC99	1849.95	-1.52514	0.0905883	-16.836	1.33e-63	4.64e-62
AKT1	5209.35	-0.569135	0.0338316	-16.8226	1.67e-63	5.81e-62
ELAVL1	2317.16	-0.788364	0.0470924	-16.7408	6.61e-63	2.3e-61
CDC25C	146.655	-3.46954	0.20757	-16.715	1.02e-62	3.53e-61
CKAP5	4657.69	-0.94137	0.05633	-16.7117	1.08e-62	3.73e-61
TUBGCP3	764.875	-1.26765	0.0759207	-16.697	1.38e-62	4.76e-61
MYO19	1752.79	-0.999077	0.0599226	-16.6728	2.07e-62	7.12e-61
POLD2	2766.63	-0.747812	0.044892	-16.658	2.65e-62	9.09e-61
UNC5B	351.272	2.95164	0.17721	16.6562	2.73e-62	9.36e-61
ANPEP	5209.77	0.868597	0.052161	16.6522	2.92e-62	9.97e-61
C7orf10	364.206	1.66522	0.100065	16.6413	3.5e-62	1.19e-60
IPO9	4143.91	-0.698011	0.0419987	-16.6198	5.01e-62	1.71e-60
DNER	1742.25	0.913369	0.0549871	16.6106	5.84e-62	1.98e-60
FNDC4	577.775	1.20166	0.0724177	16.5935	7.77e-62	2.64e-60
CENPI	569.373	-2.11777	0.12763	-16.593	7.83e-62	2.65e-60
COPA	10550.2	0.478882	0.0289084	16.5655	1.24e-61	4.18e-60
PEG10	2671.65	-0.934596	0.0565574	-16.5247	2.43e-61	8.2e-60
EZR	5733.54	-0.684597	0.0414874	-16.5013	3.59e-61	1.21e-59
TRAIP	231.573	-2.37633	0.144589	-16.435	1.07e-60	3.6e-59
SIDT2	1040.64	0.964941	0.0587404	16.4272	1.22e-60	4.09e-59
PPP1CC	3443.08	-0.706926	0.0430575	-16.4182	1.42e-60	4.73e-59
RAD54B	212.107	-2.14838	0.130894	-16.4132	1.54e-60	5.13e-59
GEN1	566.291	-1.34562	0.0820513	-16.3998	1.92e-60	6.38e-59
EPS8L2	1051.86	1.21178	0.0739807	16.3797	2.67e-60	8.86e-59
KDELR3	3461.03	0.658816	0.0402497	16.3682	3.22e-60	1.07e-58
C17orf53	226.986	-2.09785	0.1282	-16.3638	3.47e-60	1.15e-58
CERCAM	3947.77	0.658032	0.0402297	16.3569	3.89e-60	1.28e-58
NUP85	1026.12	-1.2012	0.0736175	-16.3167	7.51e-60	2.47e-58
RNF26	1774.01	-0.854543	0.0524068	-16.306	8.95e-60	2.94e-58
SESN2	2679.56	1.82194	0.111747	16.3041	9.23e-60	3.02e-58
MTBP	189.063	-2.32209	0.142475	-16.2981	1.02e-59	3.33e-58
TNFRSF10D	8255.21	1.09922	0.067475	16.2908	1.15e-59	3.74e-58
CD109	3254.43	0.642534	0.0394673	16.2801	1.37e-59	4.45e-58
PFAS	1437.13	-1.15889	0.0712558	-16.2638	1.78e-59	5.79e-58
ITGA3	13289.2	0.497946	0.0306464	16.2481	2.3e-59	7.47e-58
TUBA1A	11818.8	0.930404	0.0573551	16.2218	3.54e-59	1.14e-57
LAMB2	16887.7	0.536573	0.0331176	16.202	4.88e-59	1.58e-57
SMPD4	2839.14	-0.796751	0.049259	-16.1747	7.6e-59	2.45e-57
PSMC3IP	382.391	-1.69069	0.104621	-16.1601	9.64e-59	3.1e-57
ACTB	248894	-0.622417	0.0385161	-16.1599	9.67e-59	3.1e-57
CCNG1	2782.27	0.914255	0.0565778	16.1593	9.77e-59	3.13e-57
C1orf112	306.779	-1.85163	0.114768	-16.1337	1.48e-58	4.73e-57
WEE1	592.799	-1.74095	0.107913	-16.1329	1.5e-58	4.78e-57
E2F8	92.0211	-3.50789	0.217661	-16.1163	1.96e-58	6.24e-57
FAM210B	818.513	1.08663	0.0674325	16.1143	2.02e-58	6.42e-57
SUV39H2	290.388	-1.87289	0.116879	-16.0241	8.68e-58	2.75e-56
CENPE	959.949	-2.76405	0.173643	-15.918	4.76e-57	1.5e-55
PRKDC	8983.73	-0.888781	0.0558496	-15.9138	5.08e-57	1.6e-55
SMCHD1	1884.79	-0.963064	0.0605619	-15.9021	6.12e-57	1.93e-55
TMEM109	3758.88	-0.74497	0.0468728	-15.8934	7.04e-57	2.21e-55
PASK	262.125	-2.12763	0.133959	-15.8827	8.35e-57	2.62e-55
PARP2	640.585	-1.26613	0.0798071	-15.8649	1.11e-56	3.47e-55
HIST1H2BK	637.757	1.27932	0.0806548	15.8617	1.17e-56	3.65e-55
LIMA1	8854.75	0.556928	0.0351381	15.8497	1.41e-56	4.41e-55
C14orf80	237.522	-2.11069	0.133178	-15.8486	1.44e-56	4.47e-55
SASS6	189.825	-2.09661	0.132385	-15.8372	1.72e-56	5.36e-55
DEPDC1B	147.838	-3.38553	0.213916	-15.8265	2.04e-56	6.34e-55
CD46	4546.98	0.779785	0.0493988	15.7855	3.92e-56	1.21e-54
CASP2	965.238	-0.96114	0.0608895	-15.785	3.95e-56	1.22e-54
NUPL1	1945.85	-0.751621	0.0476599	-15.7705	4.97e-56	1.53e-54
C12orf5	1391.95	1.19757	0.0759583	15.7662	5.32e-56	1.63e-54
CALCOCO1	1802.15	0.828589	0.0525861	15.7568	6.17e-56	1.89e-54
FN3KRP	1150.73	-1.02067	0.064823	-15.7455	7.37e-56	2.26e-54
PARPBP	220.099	-2.0698	0.131486	-15.7417	7.83e-56	2.39e-54
CENPL	329.531	-1.83305	0.116641	-15.7153	1.19e-55	3.62e-54
CCND1	29395.6	0.468335	0.0298513	15.6889	1.8e-55	5.48e-54
SAT1	1170.26	1.38647	0.0884651	15.6726	2.33e-55	7.08e-54
PTCHD4	99.5127	3.12605	0.199469	15.6719	2.35e-55	7.14e-54
RIF1	1592.47	-0.856952	0.0546842	-15.6709	2.39e-55	7.24e-54
2022-09-11	22823.9	0.477987	0.0305301	15.6563	3.01e-55	9.09e-54
ITGA2	2148.57	0.90852	0.0580476	15.6513	3.25e-55	9.81e-54
PSIP1	1296.16	-1.23979	0.0793371	-15.6268	4.78e-55	1.44e-53
BCL2L12	467.085	-1.58912	0.101744	-15.6187	5.43e-55	1.63e-53
UCHL5	714.858	-1.11055	0.0711824	-15.6014	7.12e-55	2.13e-53
CDK5RAP2	1496.04	-0.928385	0.0595484	-15.5904	8.46e-55	2.53e-53
DKK3	14137.8	0.449157	0.0288219	15.5839	9.37e-55	2.8e-53
HNRNPA3	7198.46	-0.721784	0.0464105	-15.5522	1.54e-54	4.58e-53
SPC24	167.918	-2.25532	0.145343	-15.5173	2.65e-54	7.88e-53
SMS	5584.26	-0.57575	0.037104	-15.5172	2.65e-54	7.88e-53
FKBP10	13518	0.462739	0.029832	15.5115	2.9e-54	8.59e-53
SNRNP40	750.372	-1.09382	0.0706219	-15.4883	4.16e-54	1.23e-52
MCAM	2999.14	0.802278	0.0518126	15.4842	4.43e-54	1.31e-52
MYBL1	545.544	-1.75064	0.113147	-15.4722	5.34e-54	1.57e-52
MET	4406.25	-0.575925	0.0372809	-15.4482	7.75e-54	2.28e-52
FAM46A	745.639	1.2562	0.0813241	15.4468	7.93e-54	2.33e-52
NAP1L4	2920.98	-0.599355	0.03881	-15.4433	8.37e-54	2.45e-52
ITPK1	1318.47	-0.794195	0.051501	-15.4209	1.18e-53	3.46e-52
EBNA1BP2	4023.17	-0.641022	0.0416921	-15.3751	2.4e-53	7.01e-52
CENPH	263.188	-2.1071	0.137582	-15.3152	6.05e-53	1.76e-51
C16orf59	247.84	-2.19834	0.143577	-15.3112	6.43e-53	1.87e-51
DSCC1	230.673	-2.12619	0.138871	-15.3105	6.5e-53	1.89e-51
HMMR	656.261	-2.78728	0.182089	-15.3073	6.84e-53	1.98e-51
RTTN	411.809	-1.68872	0.110346	-15.3039	7.2e-53	2.08e-51
DDX21	7143.61	-0.639733	0.0418215	-15.2968	8.04e-53	2.32e-51
PRIM1	171.7	-2.80657	0.184264	-15.2312	2.2e-52	6.32e-51
COL6A3	91737.6	0.540734	0.0356212	15.1801	4.79e-52	1.38e-50
NCEH1	3433.93	-0.676104	0.0446252	-15.1507	7.49e-52	2.15e-50
XRCC5	10077	-0.518218	0.0342193	-15.144	8.3e-52	2.38e-50
WRAP53	485.983	-1.34305	0.0887053	-15.1406	8.74e-52	2.5e-50
NETO2	1035.26	-1.01805	0.0673015	-15.1267	1.08e-51	3.08e-50
ARL6IP6	468.728	-1.39967	0.0926099	-15.1136	1.32e-51	3.76e-50
TFAM	553.546	-1.21404	0.0803323	-15.1127	1.34e-51	3.8e-50
PRPF19	2655.08	-0.777307	0.0515034	-15.0923	1.82e-51	5.16e-50
WIPI1	1333.63	0.82942	0.0549743	15.0874	1.96e-51	5.55e-50
CENPB	2939.69	-0.910056	0.0603742	-15.0736	2.42e-51	6.83e-50
TTF2	987.706	-1.48155	0.0985629	-15.0315	4.57e-51	1.29e-49
ATF3	1510.05	1.76645	0.117617	15.0187	5.54e-51	1.56e-49
PLK3	1542.46	1.29841	0.0864907	15.0121	6.12e-51	1.72e-49
PLXNA3	4024.72	0.690612	0.0460605	14.9936	8.09e-51	2.27e-49
ERGIC1	9864.96	0.412126	0.0274941	14.9896	8.59e-51	2.41e-49
RAN	14602.7	-0.529416	0.0353244	-14.9873	8.9e-51	2.49e-49
DAG1	4800.36	-0.563328	0.0375933	-14.9848	9.23e-51	2.58e-49
DIAPH1	7663.57	-0.564734	0.0376921	-14.9828	9.51e-51	2.65e-49
SESN1	727.205	1.58377	0.105741	14.9778	1.02e-50	2.85e-49
DUSP4	309.185	1.64342	0.110097	14.927	2.2e-50	6.11e-49
CNTRL	353.61	-1.65888	0.111152	-14.9245	2.28e-50	6.33e-49
PPRC1	2454.77	-0.654596	0.043865	-14.923	2.34e-50	6.47e-49
PLEKHG5	1268.16	0.876956	0.0587668	14.9226	2.35e-50	6.49e-49
PKP4	1896.58	-0.882667	0.0591683	-14.9179	2.52e-50	6.95e-49
ABCA1	759.646	1.53646	0.103083	14.9051	3.05e-50	8.41e-49
EXOSC9	864.24	-1.1741	0.0787905	-14.9015	3.22e-50	8.85e-49
WARS	4101.85	0.887491	0.0596209	14.8856	4.09e-50	1.12e-48
ASXL1	2704.6	-0.667543	0.0448464	-14.8851	4.12e-50	1.13e-48
PLXNB3	222.583	2.00306	0.134847	14.8544	6.52e-50	1.78e-48
G3BP1	3969.1	-0.621865	0.0419101	-14.8381	8.31e-50	2.27e-48
UBR7	1270.15	-1.25629	0.0846954	-14.8331	8.95e-50	2.44e-48
ABLIM3	4776.48	0.69862	0.0471084	14.8301	9.37e-50	2.55e-48
BRIX1	811.901	-1.01426	0.0685007	-14.8065	1.33e-49	3.61e-48
HMG20B	1789.07	-0.798247	0.0539347	-14.8002	1.46e-49	3.95e-48
RFC1	1708.06	-0.706187	0.0478091	-14.771	2.25e-49	6.1e-48
LOC100288637	144.013	-2.83038	0.191625	-14.7704	2.27e-49	6.14e-48
TNFRSF14	387.888	1.60252	0.108521	14.7669	2.39e-49	6.45e-48
SPRY4	4601.14	0.561805	0.0381159	14.7394	3.6e-49	9.69e-48
SEC14L2	1008.09	1.00966	0.0685934	14.7195	4.83e-49	1.3e-47
LTBP1	21207.4	0.587554	0.0399232	14.7171	5.01e-49	1.34e-47
THOP1	1586.16	-0.775188	0.0527944	-14.6832	8.27e-49	2.21e-47
HAUS3	389.898	-1.3416	0.0913996	-14.6784	8.86e-49	2.37e-47
ABCE1	3677.06	-0.628639	0.0428342	-14.6761	9.17e-49	2.45e-47
ISCU	1229.03	0.87681	0.0598701	14.6452	1.45e-48	3.85e-47
FAS	2368.11	1.22727	0.0838783	14.6316	1.77e-48	4.69e-47
DCAF15	589.203	-1.33168	0.0912277	-14.5973	2.92e-48	7.75e-47
FJX1	1119.26	-0.886711	0.0608609	-14.5695	4.39e-48	1.16e-46
ABI3BP	2075.18	1.22014	0.0837515	14.5686	4.45e-48	1.18e-46
TRPM4	1645.36	0.736098	0.0505909	14.55	5.84e-48	1.54e-46
MAT2A	5045.4	-0.609631	0.041945	-14.534	7.37e-48	1.94e-46
NUP160	1461.85	-0.827121	0.0569247	-14.5301	7.81e-48	2.06e-46
CPA4	321.1	1.41334	0.0973696	14.5152	9.7e-48	2.55e-46
SLFN11	1384.8	-1.14021	0.0785797	-14.5102	1.04e-47	2.74e-46
SDC1	340.747	1.62151	0.111763	14.5085	1.07e-47	2.8e-46
DCK	684.701	-1.10406	0.0761085	-14.5064	1.1e-47	2.89e-46
TP53INP2	3127.34	0.553837	0.038243	14.4821	1.57e-47	4.1e-46
SYNCRIP	6902.9	-0.510012	0.0352353	-14.4744	1.76e-47	4.58e-46
WDR34	1099.9	-0.988957	0.0683372	-14.4717	1.83e-47	4.75e-46
MRE11A	636.226	-1.16542	0.0805616	-14.4662	1.98e-47	5.14e-46
ACTL6A	1259.78	-0.956474	0.0661919	-14.45	2.51e-47	6.5e-46
HNRNPK	17295.3	-0.358009	0.0247945	-14.4391	2.94e-47	7.6e-46
SNHG3	1050.31	-1.17341	0.0813067	-14.4319	3.26e-47	8.42e-46
KCNMA1	916.707	1.0014	0.0694752	14.4138	4.24e-47	1.09e-45
ADM2	550.542	2.14287	0.148681	14.4125	4.32e-47	1.11e-45
U2AF1	1770.05	-0.745455	0.0517665	-14.4003	5.15e-47	1.32e-45
ABCC3	622.24	1.33436	0.0927509	14.3865	6.29e-47	1.61e-45
FAM129A	1565.34	1.30941	0.0910759	14.3772	7.2e-47	1.84e-45
DNA2	258.259	-2.05099	0.14267	-14.3758	7.34e-47	1.88e-45
ZBTB2	702.117	-1.01333	0.0706626	-14.3404	1.22e-46	3.12e-45
MEG3	5510.58	0.905216	0.0631841	14.3266	1.49e-46	3.8e-45
SNX5	2043.47	-0.81722	0.0570557	-14.3232	1.57e-46	3.99e-45
KIAA0889	2183.92	-0.916498	0.064003	-14.3196	1.65e-46	4.19e-45
CCP110	485.874	-1.34389	0.094016	-14.2942	2.38e-46	6.03e-45
NBR1	4049.14	0.560536	0.0392155	14.2937	2.39e-46	6.06e-45
AGPAT5	575.853	-1.31406	0.0922379	-14.2465	4.71e-46	1.19e-44
SKP2	507.134	-1.24078	0.087113	-14.2433	4.93e-46	1.24e-44
DFNA5	2160.36	0.568569	0.0400554	14.1946	9.9e-46	2.49e-44
FAM198B	275.626	1.88736	0.132967	14.1943	9.94e-46	2.5e-44
RRAS	2738.08	0.649444	0.045754	14.1943	9.94e-46	2.5e-44
OPTN	6443.65	0.509569	0.0359105	14.19	1.06e-45	2.65e-44
CLN6	975.602	-1.12613	0.079439	-14.176	1.29e-45	3.23e-44
TEP1	1192.11	0.975919	0.0688499	14.1746	1.32e-45	3.29e-44
RMI1	354.411	-1.48163	0.104671	-14.1551	1.74e-45	4.33e-44
HSP90AA1	36946	-0.539071	0.0381495	-14.1305	2.46e-45	6.14e-44
E2F2	60.1275	-3.76137	0.266206	-14.1296	2.5e-45	6.21e-44
MMP14	22911.2	0.473743	0.0335305	14.1287	2.53e-45	6.28e-44
FAM54A	156.43	-2.22932	0.157792	-14.1282	2.55e-45	6.31e-44
MIS18BP1	642.652	-1.3912	0.0985725	-14.1134	3.14e-45	7.77e-44
TSPAN31	693.503	1.12439	0.079737	14.1013	3.73e-45	9.22e-44
CENPQ	219.563	-1.8128	0.1288	-14.0746	5.44e-45	1.34e-43
AARS	6168.29	0.517604	0.0367828	14.0719	5.65e-45	1.39e-43
MYH10	882.624	-1.13326	0.0806137	-14.0579	6.89e-45	1.69e-43
C4orf46	329.012	-2.07197	0.147407	-14.0561	7.07e-45	1.74e-43
WDR5	1551.48	-0.789086	0.0561769	-14.0465	8.1e-45	1.99e-43
POLR1E	921.813	-1.02281	0.073025	-14.0062	1.43e-44	3.5e-43
MIS12	650.738	-1.09549	0.0783811	-13.9764	2.17e-44	5.31e-43
FANCE	679.948	-1.08398	0.0775724	-13.9738	2.25e-44	5.5e-43
PSG5	918.179	0.986957	0.0707073	13.9583	2.8e-44	6.82e-43
TMBIM1	8685.68	0.542371	0.038901	13.9423	3.5e-44	8.52e-43
HMGCL	593.863	1.07506	0.0771119	13.9415	3.54e-44	8.6e-43
SF1	5804.62	-0.628054	0.0450751	-13.9335	3.96e-44	9.61e-43
SHISA5	4982.97	0.476016	0.0342012	13.9181	4.92e-44	1.19e-42
NOP58	1947.93	-0.886035	0.0636748	-13.915	5.14e-44	1.24e-42
DDIT3	754.854	1.58755	0.114109	13.9126	5.31e-44	1.28e-42
C21orf58	252.787	-1.91106	0.137377	-13.9111	5.43e-44	1.31e-42
CCDC34	371.668	-1.36314	0.0980179	-13.9071	5.74e-44	1.38e-42
EPAS1	3203.03	0.918131	0.0660529	13.8999	6.34e-44	1.52e-42
PPAT	508.993	-1.29696	0.0935313	-13.8666	1.01e-43	2.42e-42
NUP35	278.277	-1.72816	0.124699	-13.8586	1.13e-43	2.7e-42
NRCAM	522.661	1.39397	0.100591	13.8579	1.14e-43	2.73e-42
TOP3A	846.173	-0.974903	0.0704647	-13.8353	1.56e-43	3.73e-42
GGCT	605.507	-1.12115	0.081114	-13.8219	1.88e-43	4.48e-42
MVP	10533.5	0.544407	0.0393954	13.8191	1.96e-43	4.66e-42
WNK4	2108.05	0.795556	0.0577173	13.7837	3.2e-43	7.6e-42
AHCTF1	1921.1	-0.734532	0.0533006	-13.7809	3.32e-43	7.88e-42
RNF219	459.628	-1.18196	0.085833	-13.7704	3.84e-43	9.1e-42
YPEL2	289.407	1.42119	0.103235	13.7666	4.05e-43	9.58e-42
RBM12	1869.37	-0.645409	0.0469348	-13.7512	5.01e-43	1.18e-41
VANGL1	1007.91	-1.08469	0.0789352	-13.7415	5.73e-43	1.35e-41
CABLES2	363.222	-1.414	0.10293	-13.7375	6.06e-43	1.43e-41
PRDX5	3180.27	0.640414	0.0466402	13.7309	6.63e-43	1.56e-41
SNHG1	1371	-1.01186	0.0737027	-13.7289	6.81e-43	1.6e-41
PLXNB2	14007.7	0.714796	0.0520787	13.7253	7.16e-43	1.68e-41
UBE2H	3090.47	0.69783	0.0508691	13.7181	7.91e-43	1.85e-41
SIX1	478.637	-1.05657	0.0770543	-13.712	8.6e-43	2.01e-41
POLE2	177.751	-2.28456	0.166613	-13.7118	8.63e-43	2.01e-41
PARP3	750.052	0.950783	0.0694044	13.6992	1.03e-42	2.39e-41
TPP1	3455.51	0.559795	0.0408736	13.6958	1.08e-42	2.5e-41
DCN	30933.1	0.42682	0.0311697	13.6934	1.11e-42	2.58e-41
ANKRD32	307.115	-1.50939	0.110265	-13.6888	1.18e-42	2.75e-41
SEPHS1	1256.11	-0.82095	0.0599776	-13.6876	1.2e-42	2.79e-41
HAUS5	444.709	-1.49929	0.109595	-13.6803	1.33e-42	3.08e-41
LYAR	866.484	-1.05147	0.0769339	-13.6672	1.6e-42	3.68e-41
RNPS1	2828.72	-0.652529	0.0477542	-13.6643	1.66e-42	3.82e-41
NUP93	1909.58	-0.860693	0.0629975	-13.6623	1.7e-42	3.92e-41
GLO1	4047.07	-0.516912	0.0378421	-13.6597	1.77e-42	4.06e-41
PPIF	3093.82	-0.758574	0.0555922	-13.6453	2.15e-42	4.94e-41
UNG	363.62	-1.30224	0.0956791	-13.6105	3.47e-42	7.96e-41
XRCC6	10840.2	-0.49362	0.0362799	-13.6059	3.69e-42	8.46e-41
ERI1	660.164	-1.07878	0.0792925	-13.6051	3.73e-42	8.53e-41
MAPRE1	5196.54	-0.532288	0.0391318	-13.6024	3.87e-42	8.84e-41
CYFIP2	104.378	2.87233	0.211217	13.5989	4.06e-42	9.26e-41
ARMCX3	2207.04	0.618108	0.0454805	13.5906	4.55e-42	1.04e-40
CEP85	466.754	-1.37294	0.101308	-13.5521	7.7e-42	1.75e-40
SUMO3	2987.69	-0.647888	0.0478158	-13.5497	7.96e-42	1.81e-40
TSPAN9	681.365	1.06386	0.0785195	13.549	8.03e-42	1.82e-40
KDM5B	1648.12	0.692631	0.0511277	13.5471	8.25e-42	1.87e-40
AXL	23158.4	-0.3474	0.0256503	-13.5437	8.63e-42	1.95e-40
HNRNPM	5580.89	-0.646742	0.0477542	-13.5431	8.7e-42	1.96e-40
SHMT1	321.405	-1.695	0.12526	-13.5318	1.01e-41	2.29e-40
HN1L	3766.92	-0.550518	0.0406862	-13.5308	1.03e-41	2.31e-40
CDKN2B	600.771	1.14954	0.0849872	13.526	1.1e-41	2.47e-40
PA2G4	6995.82	-0.521231	0.03861	-13.4999	1.57e-41	3.51e-40
PDS5B	779.786	-0.985042	0.0730175	-13.4905	1.78e-41	3.98e-40
NLRP1	1749.31	0.842715	0.0624694	13.49	1.79e-41	4e-40
NIPSNAP1	951.606	0.776032	0.0575328	13.4885	1.83e-41	4.08e-40
FANCC	321.478	-1.47817	0.109721	-13.4721	2.28e-41	5.09e-40
NOLC1	3194.66	-0.679549	0.0505141	-13.4526	2.97e-41	6.61e-40
NEDD1	1049.98	-1.00516	0.0748718	-13.4251	4.31e-41	9.59e-40
ADM	2087.51	-0.863796	0.064362	-13.4209	4.56e-41	1.01e-39
ODF2	1527.29	-0.91263	0.0681262	-13.3962	6.37e-41	1.41e-39
PRPS2	848.161	-1.00147	0.0748131	-13.3862	7.28e-41	1.61e-39
HIST2H2BE	149.212	1.92079	0.143535	13.382	7.71e-41	1.7e-39
SLC9A1	3044.86	0.914618	0.0683464	13.3821	7.7e-41	1.7e-39
SGK1	2118.8	-0.977655	0.0730848	-13.377	8.24e-41	1.82e-39
CAD	3596.02	-0.778797	0.0583441	-13.3483	1.21e-40	2.67e-39
FAM212B	724.333	1.3702	0.102653	13.3479	1.22e-40	2.68e-39
SAP130	995.536	-0.763041	0.0571746	-13.3458	1.25e-40	2.75e-39
NAA15	2485.04	-0.526363	0.0394825	-13.3315	1.52e-40	3.33e-39
HMGXB4	905.09	-0.766832	0.0575766	-13.3185	1.81e-40	3.96e-39
TOE1	325.024	-1.37442	0.103405	-13.2916	2.59e-40	5.66e-39
SKA2	1270.58	-0.870662	0.0655567	-13.281	2.98e-40	6.51e-39
SPATA18	108.814	2.4243	0.182546	13.2805	3.01e-40	6.55e-39
C16orf53	724.912	-1.05624	0.0795423	-13.279	3.07e-40	6.67e-39
BORA	172.16	-2.14641	0.161687	-13.2751	3.23e-40	7.01e-39
DNASE1L1	2020.72	0.698092	0.0526644	13.2555	4.19e-40	9.1e-39
CCDC80	20255.2	0.425277	0.0321155	13.2421	5.01e-40	1.09e-38
NIPAL3	5212.63	0.538365	0.0406888	13.2313	5.79e-40	1.25e-38
CRELD1	464.36	1.16978	0.0884542	13.2247	6.32e-40	1.37e-38
USP37	405.566	-1.3026	0.0985163	-13.2222	6.53e-40	1.41e-38
SCN2A	160.685	1.90354	0.143972	13.2217	6.58e-40	1.42e-38
VEGFA	1338.65	1.16536	0.0881518	13.2199	6.73e-40	1.45e-38
HTRA1	3578.03	0.558195	0.0422516	13.2112	7.56e-40	1.62e-38
PPP5C	2464.58	-0.621334	0.047044	-13.2075	7.94e-40	1.7e-38
TOB1	1267.35	1.36051	0.103054	13.2019	8.55e-40	1.83e-38
VAT1	4507.79	0.528102	0.0402414	13.1234	2.42e-39	5.18e-38
ULBP1	921.899	1.45041	0.110549	13.1201	2.53e-39	5.4e-38
BBC3	390.086	1.84406	0.140717	13.1048	3.09e-39	6.6e-38
PCK2	1544.59	1.07201	0.0818322	13.1001	3.29e-39	7.01e-38
U2SURP	2305.05	-0.632769	0.0483198	-13.0954	3.5e-39	7.44e-38
TP73	94.54	-2.77481	0.211949	-13.0919	3.66e-39	7.79e-38
CTNNAL1	2165.85	-0.794081	0.0606619	-13.0903	3.74e-39	7.94e-38
NTN4	6879.74	0.464286	0.0355047	13.0767	4.47e-39	9.48e-38
DUSP3	3360.48	0.494266	0.0378579	13.0558	5.89e-39	1.25e-37
CASP8AP2	602.294	-1.04045	0.0797696	-13.0432	6.95e-39	1.47e-37
ATL2	487.297	-1.14264	0.0878567	-13.0058	1.13e-38	2.4e-37
DHX15	4616.44	-0.532355	0.041015	-12.9795	1.6e-38	3.37e-37
ZMAT3	3808.41	1.034	0.0798105	12.9557	2.18e-38	4.59e-37
NUPR1	1171.55	1.18025	0.091128	12.9516	2.3e-38	4.84e-37
FANCM	308.778	-1.39734	0.107936	-12.9459	2.48e-38	5.2e-37
SLC25A5	5956.56	-0.700513	0.0541615	-12.9338	2.9e-38	6.09e-37
PAPD7	974.968	-0.748643	0.0579301	-12.9232	3.33e-38	6.97e-37
TAF15	3531.91	-0.557182	0.0431762	-12.9048	4.23e-38	8.84e-37
EIF4A3	1923.1	-0.635043	0.0492584	-12.8921	4.99e-38	1.04e-36
CES2	1262.71	0.981168	0.0761164	12.8904	5.1e-38	1.06e-36
KCNJ2	327.98	1.53104	0.118801	12.8875	5.3e-38	1.1e-36
KHDRBS1	3978.12	-0.511331	0.0397195	-12.8736	6.34e-38	1.32e-36
CS	6440.48	-0.400212	0.0311115	-12.8638	7.2e-38	1.49e-36
TMEFF2	716.989	-1.04881	0.0815443	-12.8618	7.38e-38	1.53e-36
NPM1	20714.6	-0.479993	0.0373301	-12.8581	7.75e-38	1.61e-36
CEP192	872.628	-0.977248	0.0760113	-12.8566	7.9e-38	1.63e-36
TNFRSF10B	7400.65	1.17562	0.0914449	12.8561	7.95e-38	1.64e-36
HLA-E	5422.32	0.428928	0.0333652	12.8555	8.01e-38	1.65e-36
ESYT1	8513.3	0.455697	0.0354492	12.8549	8.07e-38	1.66e-36
PNRC1	366.517	1.21356	0.0946131	12.8265	1.16e-37	2.4e-36
ACSL1	1992.12	0.653481	0.0510144	12.8097	1.45e-37	2.97e-36
HNRNPH3	4514.5	-0.742401	0.0581184	-12.7739	2.29e-37	4.71e-36
RAD1	710.427	-0.989231	0.0776029	-12.7473	3.23e-37	6.61e-36
PFKFB4	596.633	1.09807	0.0861919	12.7399	3.55e-37	7.27e-36
TRIM59	409.879	-1.31324	0.103179	-12.7278	4.14e-37	8.47e-36
KRT34	569.727	1.23738	0.0973118	12.7157	4.84e-37	9.88e-36
SLC6A9	596.719	1.63914	0.128908	12.7156	4.84e-37	9.88e-36
EXOSC6	406.321	-1.16999	0.0920815	-12.706	5.47e-37	1.11e-35
GPR176	3871.45	-0.609094	0.0479479	-12.7032	5.67e-37	1.15e-35
CHEK1	940.365	-0.867472	0.0683775	-12.6865	7.02e-37	1.43e-35
ITPKC	994.432	1.07104	0.0844979	12.6753	8.11e-37	1.64e-35
UMPS	940.249	-0.839849	0.0662978	-12.6678	8.91e-37	1.81e-35
C15orf17	1132.67	0.760816	0.0600601	12.6676	8.94e-37	1.81e-35
ECE1	8720.66	0.344334	0.027198	12.6603	9.81e-37	1.98e-35
TRIB3	1860.63	1.81473	0.143362	12.6584	1.01e-36	2.03e-35
APOBEC3B	324.027	-1.4195	0.112178	-12.654	1.06e-36	2.14e-35
CCDC18	228.559	-1.91151	0.151184	-12.6436	1.21e-36	2.44e-35
MICAL1	2367.55	0.616868	0.0488847	12.6188	1.66e-36	3.34e-35
CPSF7	2596.87	-0.547489	0.0434325	-12.6055	1.97e-36	3.95e-35
SLC6A6	1888.06	-0.79569	0.0631557	-12.5989	2.14e-36	4.29e-35
MCFD2	14362	0.418774	0.0332394	12.5987	2.15e-36	4.3e-35
HCFC1	3129.14	-0.779586	0.0619052	-12.5932	2.3e-36	4.6e-35
GRK6	874.256	-1.16143	0.0922725	-12.587	2.49e-36	4.97e-35
GARS	12922	0.764558	0.0607441	12.5865	2.5e-36	4.99e-35
ZNF530	147.835	-2.0627	0.163897	-12.5854	2.54e-36	5.06e-35
KDELC2	4627.9	-0.526952	0.0419605	-12.5583	3.58e-36	7.12e-35
H1FX	780.954	-1.07003	0.0852365	-12.5537	3.8e-36	7.54e-35
MFGE8	5525.91	0.502169	0.0400279	12.5455	4.21e-36	8.35e-35
NPAT	527.003	-1.00311	0.079984	-12.5414	4.43e-36	8.78e-35
MXD3	103.986	-2.466	0.196805	-12.5302	5.11e-36	1.01e-34
HSD3B7	498.65	1.06268	0.0848292	12.5273	5.29e-36	1.05e-34
GDNF	483.572	1.45176	0.115903	12.5256	5.4e-36	1.07e-34
TM4SF1	5326.26	-0.748122	0.0597536	-12.5201	5.8e-36	1.14e-34
FANCB	158.083	-1.95119	0.155949	-12.5118	6.44e-36	1.27e-34
C18orf54	282.885	-1.67651	0.134032	-12.5083	6.73e-36	1.32e-34
CCDC150	139.87	-1.80367	0.144247	-12.504	7.1e-36	1.39e-34
NR1D2	701.212	-1.19786	0.0958359	-12.4991	7.55e-36	1.48e-34
FAM214A	415.128	1.17198	0.0937759	12.4976	7.69e-36	1.51e-34
LURAP1L	358.224	1.74542	0.139678	12.4961	7.84e-36	1.54e-34
NOTCH3	5544.23	0.651918	0.0522123	12.4859	8.91e-36	1.74e-34
HMGN1	3642.05	-0.527099	0.0422206	-12.4844	9.08e-36	1.77e-34
SF3B3	6058.48	-0.480794	0.0385169	-12.4827	9.28e-36	1.81e-34
TSC22D1	1772.86	0.563237	0.0451831	12.4657	1.15e-35	2.24e-34
HNRPDL	5031.58	-0.683649	0.054894	-12.454	1.33e-35	2.59e-34
NUP37	547.237	-1.13917	0.0915649	-12.4411	1.56e-35	3.03e-34
YIPF3	3053.26	0.509862	0.040994	12.4375	1.64e-35	3.17e-34
HAUS1	472.802	-1.17484	0.0944882	-12.4337	1.72e-35	3.32e-34
AMOTL2	5872.15	-0.516091	0.0415148	-12.4315	1.76e-35	3.41e-34
CDC7	262.002	-1.7657	0.142098	-12.4259	1.89e-35	3.65e-34
STAT6	3392.46	0.555225	0.0446925	12.4232	1.96e-35	3.77e-34
GLRX	1166.63	0.900811	0.0725274	12.4203	2.03e-35	3.91e-34
IPO7	7813.17	-0.390553	0.0314932	-12.4012	2.57e-35	4.96e-34
TERT	17041.3	-0.631884	0.0509691	-12.3974	2.7e-35	5.19e-34
KIAA0664	1961.69	-0.734733	0.0592818	-12.3939	2.82e-35	5.42e-34
APLP1	570.316	0.951692	0.0768192	12.3887	3.01e-35	5.77e-34
FLJ41484	69.2253	2.86986	0.231858	12.3777	3.45e-35	6.61e-34
GRINA	3483.74	0.513916	0.0415488	12.369	3.85e-35	7.36e-34
SMARCC1	2875.75	-0.466101	0.0376881	-12.3673	3.93e-35	7.5e-34
ITFG1	1787.55	0.575131	0.0465262	12.3614	4.23e-35	8.07e-34
IDS	2838.29	0.507252	0.0410544	12.3556	4.54e-35	8.66e-34
PKN3	157.046	-1.97075	0.159637	-12.3452	5.17e-35	9.84e-34
COQ2	297.334	-1.2731	0.103127	-12.345	5.19e-35	9.86e-34
MTAP	1308.01	-0.66645	0.0539859	-12.3449	5.19e-35	9.86e-34
EWSR1	6677.78	-0.506442	0.0410452	-12.3386	5.61e-35	1.06e-33
MCC	97.9968	2.33826	0.189539	12.3366	5.75e-35	1.09e-33
SLC17A5	1360.29	0.649124	0.052741	12.3078	8.23e-35	1.56e-33
TUBG1	2759.53	-0.700386	0.0569816	-12.2914	1.01e-34	1.9e-33
U2AF2	5282.52	-0.497859	0.04055	-12.2777	1.19e-34	2.25e-33
TMEM97	741.854	-0.990345	0.0807596	-12.2629	1.43e-34	2.7e-33
CHPF2	3820.89	0.520819	0.0424851	12.2589	1.51e-34	2.84e-33
SERBP1	9030.55	-0.657524	0.0536372	-12.2587	1.51e-34	2.84e-33
LOC100128191	60.5356	-2.75826	0.225117	-12.2525	1.63e-34	3.06e-33
OS9	6931.27	0.371813	0.0303506	12.2506	1.67e-34	3.13e-33
CCDC90B	1205.75	0.751345	0.0613543	12.246	1.77e-34	3.31e-33
CBLB	763.885	0.893988	0.0730124	12.2443	1.8e-34	3.37e-33
KIAA0319L	1655.85	0.768192	0.0627822	12.2358	2e-34	3.74e-33
CRISPLD2	2211.06	0.65718	0.053762	12.2239	2.32e-34	4.33e-33
STXBP1	1278.36	0.773793	0.0634037	12.2042	2.95e-34	5.5e-33
PCBP2	11193.7	-0.336059	0.0275499	-12.1982	3.18e-34	5.92e-33
OIP5	130.831	-2.42322	0.198677	-12.1968	3.23e-34	6.02e-33
CNRIP1	915.718	-1.02561	0.0841137	-12.1931	3.38e-34	6.28e-33
OSBPL3	2324.42	0.814202	0.0667784	12.1926	3.4e-34	6.32e-33
CAMTA2	2501.49	0.612895	0.0503445	12.174	4.28e-34	7.93e-33
TBC1D4	3380.61	-0.915613	0.0752616	-12.1657	4.73e-34	8.76e-33
CFLAR	2210.57	0.613749	0.0504606	12.1629	4.9e-34	9.06e-33
IRAK1	5224.71	-0.489021	0.0402112	-12.1613	4.99e-34	9.22e-33
FOS	119.432	-2.46492	0.202819	-12.1533	5.51e-34	1.02e-32
BLCAP	2202.89	0.587815	0.0483737	12.1515	5.63e-34	1.04e-32
CTDSPL2	649.815	-0.959489	0.07905	-12.1377	6.66e-34	1.23e-32
LSM2	561.616	-1.11909	0.0922058	-12.1369	6.73e-34	1.24e-32
TEX30	243.999	-1.53866	0.126799	-12.1347	6.92e-34	1.27e-32
ADAMTSL1	3240.53	0.706267	0.0582505	12.1246	7.82e-34	1.43e-32
SLC25A10	437.934	-1.26395	0.104304	-12.118	8.48e-34	1.55e-32
LOC642846	174.08	-1.94278	0.160416	-12.1109	9.25e-34	1.69e-32
USP13	936.406	-1.19702	0.0988421	-12.1104	9.3e-34	1.7e-32
TJP2	6856.21	-0.490708	0.0405341	-12.1061	9.81e-34	1.79e-32
EML2	1138.05	0.761984	0.0629454	12.1055	9.88e-34	1.8e-32
KIF18A	362.437	-2.36412	0.195546	-12.0899	1.2e-33	2.18e-32
PRIM2	624.743	-0.836116	0.0692252	-12.0782	1.38e-33	2.5e-32
PHPT1	1827.3	0.734692	0.0608356	12.0767	1.4e-33	2.55e-32
MYLK	1850.6	0.755423	0.0625836	12.0706	1.51e-33	2.74e-32
GAL3ST4	145.166	1.93029	0.159923	12.0701	1.52e-33	2.75e-32
POU2F2	317.659	1.19854	0.0993054	12.0693	1.54e-33	2.78e-32
MND1	98.7289	-2.31488	0.191862	-12.0654	1.61e-33	2.91e-32
NRGN	347.243	-1.44545	0.11988	-12.0575	1.77e-33	3.2e-32
HNRNPC	12474.3	-0.529619	0.0439295	-12.0561	1.8e-33	3.25e-32
ELOVL5	2889.24	-0.609914	0.0505941	-12.055	1.82e-33	3.29e-32
C1orf63	786.98	0.865269	0.0718197	12.0478	1.99e-33	3.59e-32
ZNF385A	317.609	1.31407	0.109212	12.0322	2.41e-33	4.33e-32
TGM2	19411.4	0.619717	0.0516096	12.0078	3.23e-33	5.81e-32
CPNE7	3635.15	0.42653	0.0355419	12.0008	3.52e-33	6.31e-32
NDOR1	1233.64	-0.756796	0.0631355	-11.9869	4.16e-33	7.46e-32
FADS3	4822.99	0.580787	0.0484649	11.9837	4.33e-33	7.74e-32
ZAK	3133.54	-0.554829	0.0463049	-11.9821	4.41e-33	7.88e-32
WDR90	490.627	-1.13076	0.0945913	-11.9541	6.18e-33	1.1e-31
TRAP1	1863.02	-0.681897	0.0571316	-11.9355	7.73e-33	1.38e-31
DEM1	271.633	-1.33471	0.111873	-11.9305	8.21e-33	1.46e-31
DDX54	1880.52	-0.624631	0.0523969	-11.9211	9.18e-33	1.63e-31
ARHGAP19	330.08	-1.51508	0.127171	-11.9137	1e-32	1.78e-31
PLK2	1242.91	1.08287	0.0909506	11.9061	1.1e-32	1.95e-31
SARS	7339.34	0.714307	0.060024	11.9004	1.18e-32	2.09e-31
HAUS2	802.078	-0.832316	0.069975	-11.8945	1.26e-32	2.24e-31
PHTF2	1442.26	-0.797074	0.0670368	-11.8901	1.33e-32	2.36e-31
GSTCD	507.25	-1.15875	0.097469	-11.8884	1.36e-32	2.4e-31
CTCF	1211.11	-0.701949	0.059053	-11.8868	1.39e-32	2.45e-31
DMBT1	148.292	1.98282	0.166947	11.8769	1.56e-32	2.75e-31
AP1S1	2316.79	0.570743	0.0480652	11.8744	1.61e-32	2.83e-31
NUP88	1401.09	-0.764855	0.064472	-11.8634	1.83e-32	3.23e-31
PDXP	433.082	-1.23607	0.104215	-11.8608	1.89e-32	3.33e-31
SLC12A2	1093.89	-0.932395	0.0786657	-11.8526	2.09e-32	3.66e-31
SPATA20	1700.56	0.71674	0.0604737	11.8521	2.1e-32	3.68e-31
ZDHHC9	1427.5	0.616956	0.0520716	11.8482	2.2e-32	3.85e-31
ATHL1	625.065	0.981467	0.0828852	11.8413	2.39e-32	4.18e-31
XPC	1584.81	0.775667	0.0655296	11.8369	2.52e-32	4.4e-31
CARD6	784.318	0.855395	0.072268	11.8364	2.53e-32	4.42e-31
ARHGAP11B	68.4239	-2.42836	0.205167	-11.836	2.54e-32	4.43e-31
HNRNPL	5844.75	-0.652275	0.0551132	-11.8352	2.57e-32	4.47e-31
BHLHE40	2267.52	0.941619	0.0795953	11.8301	2.73e-32	4.75e-31
QSER1	1339.03	-0.744819	0.0629816	-11.826	2.87e-32	4.98e-31
IGF2R	14207.7	0.471973	0.0399175	11.8237	2.94e-32	5.11e-31
GPD2	1970.86	-0.675634	0.0573023	-11.7907	4.36e-32	7.56e-31
DYRK3	674.982	1.15206	0.0977269	11.7886	4.47e-32	7.74e-31
DCTPP1	878.117	-0.865562	0.0734504	-11.7843	4.7e-32	8.13e-31
GPRIN1	300.901	-1.30522	0.110776	-11.7825	4.8e-32	8.3e-31
STAG1	1165.06	-0.875513	0.0743179	-11.7806	4.91e-32	8.48e-31
MPHOSPH9	400.257	-1.16303	0.0988508	-11.7655	5.87e-32	1.01e-30
SELPLG	384.744	1.57083	0.133625	11.7555	6.62e-32	1.14e-30
STIP1	6895.92	-0.506054	0.0430857	-11.7453	7.47e-32	1.28e-30
C1RL	355.065	1.07097	0.0912533	11.7362	8.31e-32	1.43e-30
ARSD	477.706	1.17556	0.100265	11.7245	9.54e-32	1.64e-30
PPIH	456.576	-1.2603	0.107571	-11.716	1.06e-31	1.81e-30
ZMYND19	697.83	-0.823546	0.0703451	-11.7072	1.17e-31	2e-30
PAMR1	2903.66	0.618627	0.0528499	11.7054	1.2e-31	2.05e-30
MAGED1	11671.9	0.374503	0.0319951	11.705	1.2e-31	2.05e-30
CNTROB	1034.26	-0.860245	0.073638	-11.6821	1.57e-31	2.69e-30
CSTB	2860.43	0.538966	0.0461798	11.671	1.79e-31	3.06e-30
INHBA	8218.22	0.502511	0.0430926	11.6612	2.01e-31	3.43e-30
TMEM200B	288.919	-1.19202	0.102307	-11.6514	2.26e-31	3.84e-30
SP110	1120.68	0.702437	0.0602943	11.6501	2.29e-31	3.89e-30
MRTO4	2105.41	-0.726006	0.0623316	-11.6475	2.36e-31	4.01e-30
ZW10	741.838	-0.803456	0.069041	-11.6374	2.66e-31	4.51e-30
SF3B4	3700.52	-0.554464	0.0476522	-11.6356	2.72e-31	4.6e-30
SERPINB1	882.712	0.849472	0.0731841	11.6073	3.78e-31	6.4e-30
TMEM59	3064.06	0.512884	0.0442027	11.603	3.98e-31	6.72e-30
LSM5	646.407	-0.982608	0.0847404	-11.5955	4.34e-31	7.33e-30
SIL1	1151.23	0.66788	0.0576284	11.5894	4.66e-31	7.86e-30
SEC22B	2967.95	0.480247	0.0414412	11.5886	4.71e-31	7.93e-30
TAP1	737.029	1.05788	0.0913218	11.5841	4.96e-31	8.35e-30
GLIPR1	5452.68	0.432923	0.0374736	11.5527	7.15e-31	1.2e-29
DYSF	365.842	1.11887	0.0968746	11.5497	7.41e-31	1.24e-29
ANP32E	1447.25	-1.62099	0.140414	-11.5443	7.89e-31	1.32e-29
KCNE4	1177.67	-0.870286	0.0754114	-11.5405	8.24e-31	1.38e-29
GRWD1	1537.57	-0.686151	0.0594694	-11.5379	8.5e-31	1.42e-29
FGF5	6973.57	-1.0378	0.0899658	-11.5355	8.74e-31	1.46e-29
TCERG1	1793.5	-0.647116	0.0561167	-11.5316	9.14e-31	1.53e-29
SERPINB2	8361.81	0.470727	0.0408399	11.5262	9.74e-31	1.62e-29
ARMCX2	1585.47	0.762582	0.0661635	11.5257	9.79e-31	1.63e-29
OLAH	131.157	1.97031	0.171063	11.5181	1.07e-30	1.78e-29
CRIM1	37203.9	-0.386684	0.0335824	-11.5145	1.12e-30	1.85e-29
HNRNPH1	7998.63	-0.571661	0.0496752	-11.508	1.2e-30	2e-29
ATP6AP2	3380.71	0.455621	0.0396061	11.5038	1.26e-30	2.09e-29
PTDSS1	3059.91	-0.489599	0.0425628	-11.503	1.27e-30	2.11e-29
DDX18	1905.02	-0.618611	0.053887	-11.4798	1.67e-30	2.76e-29
COPG1	8151.78	0.355779	0.031005	11.4749	1.76e-30	2.92e-29
TCF3	1756.75	-0.754878	0.0658482	-11.4639	2e-30	3.31e-29
LPXN	523.383	0.931622	0.0812673	11.4637	2.01e-30	3.31e-29
LSM4	2507.53	-0.466672	0.0407254	-11.459	2.12e-30	3.5e-29
HEMK1	688.638	0.796922	0.0695523	11.4579	2.15e-30	3.54e-29
DDX3X	8601.64	-0.369543	0.0322611	-11.4548	2.23e-30	3.66e-29
CTGF	29806.6	-0.6236	0.0545069	-11.4408	2.62e-30	4.3e-29
ARHGAP17	2952.33	-0.457284	0.0400114	-11.4289	3e-30	4.93e-29
RUVBL2	2829.04	-0.561128	0.0491003	-11.4282	3.02e-30	4.96e-29
SLC30A1	800.854	1.21109	0.106073	11.4174	3.42e-30	5.61e-29
CLDN1	108.41	2.13792	0.187278	11.4158	3.49e-30	5.71e-29
ODC1	3426.29	-0.71187	0.0623934	-11.4094	3.75e-30	6.14e-29
C1orf135	105.946	-2.1789	0.191151	-11.3988	4.24e-30	6.92e-29
SLC2A3	1750.13	0.672326	0.0590029	11.3948	4.44e-30	7.24e-29
TTLL12	838.179	-0.902677	0.079239	-11.3918	4.59e-30	7.49e-29
GRN	5995.3	0.333959	0.0293218	11.3894	4.72e-30	7.68e-29
TBC1D2	4478.87	1.09444	0.0960999	11.3885	4.77e-30	7.76e-29
CEP97	273.419	-1.18857	0.104407	-11.384	5.02e-30	8.16e-29
LGALS3BP	3992.57	0.494988	0.0435265	11.3721	5.76e-30	9.34e-29
NADSYN1	1336.89	0.744505	0.0654763	11.3706	5.86e-30	9.5e-29
MYO5A	3290.61	0.422786	0.0372469	11.3509	7.34e-30	1.19e-28
CD68	1127.31	0.816447	0.0719306	11.3505	7.38e-30	1.19e-28
ZNF207	4438.92	-0.420715	0.0370909	-11.3428	8.05e-30	1.3e-28
PSMG1	1030.68	-0.661865	0.0583935	-11.3346	8.85e-30	1.43e-28
KIF5B	8568.76	-0.48086	0.0424793	-11.3199	1.05e-29	1.69e-28
POMGNT1	2916.06	0.506396	0.0447774	11.3092	1.18e-29	1.9e-28
GABARAPL1	786.409	1.03289	0.0913582	11.3059	1.23e-29	1.97e-28
GSTK1	1706.83	0.582826	0.0515536	11.3052	1.24e-29	1.99e-28
FBLIM1	4235.84	0.545184	0.0482566	11.2976	1.35e-29	2.17e-28
ARNTL2	680.181	-1.00919	0.0893842	-11.2905	1.46e-29	2.35e-28
CSTF2T	973.985	-0.721046	0.0638947	-11.2849	1.56e-29	2.5e-28
PHF17	1026.11	-0.711994	0.0631277	-11.2786	1.67e-29	2.68e-28
RHEB	2020.24	-0.508129	0.0450598	-11.2768	1.71e-29	2.73e-28
SPATA5	290.384	-1.22922	0.109084	-11.2685	1.88e-29	3e-28
MAST4	692.02	0.868263	0.0772434	11.2406	2.58e-29	4.11e-28
FOPNL	877.16	-0.705465	0.0627801	-11.2371	2.68e-29	4.28e-28
TSPAN10	107.176	2.0543	0.182821	11.2367	2.69e-29	4.29e-28
CARHSP1	877.407	-0.790198	0.0703559	-11.2314	2.86e-29	4.55e-28
PROCR	846.976	0.775081	0.0690129	11.231	2.87e-29	4.57e-28
LRRC45	336.244	-1.38084	0.122979	-11.2283	2.96e-29	4.7e-28
THSD1	417.048	1.48986	0.132833	11.216	3.4e-29	5.4e-28
XPO4	1087.11	-0.662033	0.0591218	-11.1978	4.18e-29	6.63e-28
CCDC15	196.347	-1.95431	0.174754	-11.1832	4.93e-29	7.8e-28
LASP1	29886.3	-0.303344	0.0271428	-11.1758	5.35e-29	8.47e-28
LRIG1	844.111	0.877806	0.0785507	11.175	5.4e-29	8.54e-28
ATAD3A	1682.97	-0.697732	0.0624498	-11.1727	5.55e-29	8.76e-28
APH1B	852.256	0.753244	0.0674278	11.1711	5.65e-29	8.9e-28
BCL2L13	2254.2	0.487284	0.0436238	11.1701	5.71e-29	8.99e-28
TEAD1	8744.57	-0.385681	0.034541	-11.1659	5.99e-29	9.42e-28
TRAF2	497.302	-1.0243	0.0917397	-11.1653	6.03e-29	9.47e-28
ASCC3	5414.92	0.502746	0.0450465	11.1606	6.36e-29	9.98e-28
TTI1	847.027	-0.807716	0.0723903	-11.1578	6.56e-29	1.03e-27
SENP1	543.989	-0.858084	0.0769194	-11.1556	6.72e-29	1.05e-27
TRANK1	284.174	1.35832	0.12176	11.1557	6.72e-29	1.05e-27
MAGED2	6273.32	0.520464	0.0466703	11.1519	7.01e-29	1.1e-27
KIAA1967	3294.49	-0.433109	0.038914	-11.1299	8.97e-29	1.4e-27
ACTG1	164206	-0.510611	0.0458826	-11.1286	9.1e-29	1.42e-27
AFAP1L1	843.753	-0.865747	0.0778364	-11.1227	9.73e-29	1.52e-27
SEMA3C	2742.44	0.747751	0.0672875	11.1128	1.09e-28	1.69e-27
NXT1	290.644	-1.14352	0.103014	-11.1006	1.25e-28	1.94e-27
CLK1	1129.58	0.834258	0.0751957	11.0945	1.33e-28	2.07e-27
PGP	716.339	-0.939038	0.0846696	-11.0906	1.39e-28	2.16e-27
PRPF8	11872.9	-0.354431	0.0319674	-11.0873	1.45e-28	2.24e-27
HSPA14	419.527	-1.01989	0.0922006	-11.0616	1.93e-28	2.98e-27
TELO2	1063.53	-0.928493	0.083951	-11.0599	1.96e-28	3.04e-27
KDM4B	950.979	0.91862	0.0830753	11.0577	2.01e-28	3.11e-27
WDR4	582.036	-0.914742	0.0827463	-11.0548	2.08e-28	3.21e-27
HIST1H2AC	130.395	1.63833	0.148374	11.0419	2.4e-28	3.7e-27
RHOQ	1281.97	0.702555	0.0636791	11.0327	2.66e-28	4.1e-27
HDAC2	2838.2	-0.461488	0.0418353	-11.0311	2.71e-28	4.17e-27
CCT6A	7407.21	-0.419467	0.0380627	-11.0204	3.05e-28	4.69e-27
PPP2CA	3539.98	-0.455018	0.041316	-11.0131	3.3e-28	5.08e-27
THBS2	1912.62	0.610434	0.0555141	10.996	3.99e-28	6.13e-27
ZER1	988.805	0.694015	0.0631259	10.9941	4.08e-28	6.26e-27
ASNS	3706.18	1.24286	0.113108	10.9882	4.35e-28	6.67e-27
RPL23AP82	601.519	0.967374	0.0881706	10.9716	5.23e-28	8.01e-27
DNAJA1	5134.61	-0.496154	0.0452391	-10.9674	5.48e-28	8.39e-27
SF3A1	3602.32	-0.479861	0.0438689	-10.9385	7.54e-28	1.15e-26
CSDA	5422.73	0.571681	0.0522943	10.932	8.11e-28	1.24e-26
PCYOX1	3323.62	0.459217	0.0420488	10.9211	9.14e-28	1.39e-26
HADH	667.487	-0.815449	0.0746922	-10.9175	9.51e-28	1.45e-26
SOAT1	2145.17	-0.48176	0.0441376	-10.915	9.78e-28	1.49e-26
UCK2	1567.11	-0.496725	0.0455088	-10.9149	9.78e-28	1.49e-26
ATP1A1	9868.92	-0.362165	0.0331876	-10.9126	1e-27	1.52e-26
DUS3L	515.177	-0.976581	0.0896891	-10.8885	1.31e-27	1.98e-26
NUP54	852.225	-0.782111	0.071834	-10.8877	1.32e-27	2e-26
ACTN1	39450.4	-0.321036	0.0294992	-10.8829	1.39e-27	2.11e-26
CTSB	20376.9	0.401229	0.036872	10.8817	1.41e-27	2.13e-26
SRSF4	1600.21	-0.693398	0.0637431	-10.878	1.47e-27	2.22e-26
YPEL5	1673.95	0.680732	0.0626045	10.8735	1.54e-27	2.33e-26
PAM	5801.53	0.412867	0.0379709	10.8733	1.55e-27	2.33e-26
ZNF100	127.067	-1.71313	0.157554	-10.8733	1.54e-27	2.33e-26
CEBPZ	1264.79	-0.636252	0.058529	-10.8707	1.59e-27	2.39e-26
SYNE1	2857.3	0.629779	0.057979	10.8622	1.75e-27	2.63e-26
EGR1	1526.74	-1.41828	0.130594	-10.8602	1.78e-27	2.68e-26
BLOC1S2	1405.42	0.870065	0.0801389	10.857	1.85e-27	2.77e-26
MXRA8	5915.96	0.426878	0.0393425	10.8503	1.99e-27	2.98e-26
HSPA8	56278.9	-0.589979	0.0544307	-10.8391	2.25e-27	3.37e-26
ANP32A	1731.18	-0.567706	0.0523799	-10.8382	2.27e-27	3.4e-26
RMI2	195.342	-1.67609	0.15473	-10.8323	2.42e-27	3.62e-26
LARP6	1089.4	0.711541	0.065701	10.83	2.48e-27	3.71e-26
HIST1H2BD	74.6781	2.19655	0.203219	10.8088	3.13e-27	4.67e-26
KIAA1731	557.574	-0.887479	0.0821443	-10.8039	3.3e-27	4.92e-26
SNRPF	949.903	-0.732391	0.0678107	-10.8005	3.42e-27	5.1e-26
PDGFC	1719.51	0.624485	0.0578396	10.7968	3.56e-27	5.3e-26
TDP1	491.676	-1.29754	0.120208	-10.7942	3.67e-27	5.46e-26
COBRA1	1897.77	-0.549792	0.0509847	-10.7835	4.12e-27	6.12e-26
HS6ST1	696.808	-0.754147	0.0699405	-10.7827	4.16e-27	6.17e-26
NPR2	1048.06	0.682092	0.0632619	10.782	4.19e-27	6.21e-26
NUP98	3921.01	-0.534019	0.0495298	-10.7818	4.2e-27	6.22e-26
GOLGB1	2701.12	0.615575	0.0571342	10.7742	4.56e-27	6.75e-26
NRF1	324.8	-1.15958	0.107642	-10.7726	4.64e-27	6.86e-26
AFF1	1994.7	0.508051	0.0471921	10.7656	5e-27	7.39e-26
G2E3	607.442	-1.17624	0.109294	-10.7621	5.2e-27	7.66e-26
PHLDA3	3213.52	1.20707	0.112158	10.7622	5.19e-27	7.66e-26
TLE3	337.265	-1.28681	0.119581	-10.761	5.26e-27	7.75e-26
SRPX2	1079.66	0.771108	0.0717155	10.7523	5.78e-27	8.51e-26
XRCC1	1091.14	-0.714539	0.0664897	-10.7466	6.15e-27	9.04e-26
NCSTN	4000.07	0.418583	0.0389579	10.7445	6.29e-27	9.24e-26
RNF41	1801.34	0.635915	0.0592083	10.7403	6.58e-27	9.66e-26
FAM107B	3538.18	-0.472386	0.0441183	-10.7073	9.41e-27	1.38e-25
GFPT2	611.53	0.929207	0.0868124	10.7036	9.79e-27	1.43e-25
RIOK3	2232.68	0.618625	0.0578007	10.7027	9.88e-27	1.45e-25
ARHGAP33	293.762	-1.35099	0.126315	-10.6955	1.07e-26	1.56e-25
SCML2	115.506	-1.69058	0.158072	-10.695	1.07e-26	1.57e-25
MAN1B1	2867.8	0.486013	0.0454492	10.6935	1.09e-26	1.59e-25
TGFBR2	15265.4	0.389834	0.0364556	10.6934	1.09e-26	1.59e-25
LOC100506548	749.263	0.739444	0.0691616	10.6915	1.12e-26	1.62e-25
ODZ4	578.93	0.959634	0.0897627	10.6908	1.12e-26	1.64e-25
FAM46B	310.829	-1.37249	0.128424	-10.6872	1.17e-26	1.7e-25
PCDH7	2835.56	-0.62144	0.0582043	-10.6769	1.31e-26	1.9e-25
ABHD2	3347.86	-0.618842	0.0580046	-10.6688	1.42e-26	2.07e-25
MMP19	1426.04	0.549213	0.0514927	10.6658	1.47e-26	2.13e-25
AZI1	359.761	-1.10083	0.103291	-10.6575	1.61e-26	2.33e-25
MIR22HG	1764.43	0.575293	0.0539902	10.6555	1.64e-26	2.38e-25
NR2C2AP	237.45	-1.65373	0.155211	-10.6547	1.66e-26	2.4e-25
TP53	1012.11	-0.632825	0.0593957	-10.6544	1.66e-26	2.4e-25
EXOSC10	2661.59	-0.457391	0.0429375	-10.6525	1.7e-26	2.45e-25
AZIN1	4230.43	-0.461813	0.0433743	-10.6472	1.8e-26	2.59e-25
GOLGA2	3602.2	0.421888	0.0396446	10.6418	1.9e-26	2.74e-25
FH	2821.41	-0.511684	0.0481142	-10.6348	2.05e-26	2.95e-25
SON	8975.31	-0.398919	0.0375327	-10.6286	2.19e-26	3.15e-25
SLIT2	1637.19	-0.870156	0.0819079	-10.6236	2.32e-26	3.33e-25
NUP43	1059.88	-0.677933	0.0638266	-10.6215	2.37e-26	3.4e-25
NPTX1	13388.6	0.670556	0.0631439	10.6195	2.42e-26	3.47e-25
PLEKHG3	143.198	-1.72118	0.162095	-10.6184	2.45e-26	3.51e-25
CCDC137	1156.69	-0.597524	0.0562795	-10.6171	2.48e-26	3.55e-25
PTRF	47680.4	-0.367663	0.0346311	-10.6166	2.5e-26	3.57e-25
RRP1B	1438.17	-0.677098	0.0638006	-10.6127	2.6e-26	3.72e-25
NOM1	1051.96	-0.612369	0.0577181	-10.6097	2.69e-26	3.84e-25
LRP1	25386.9	0.543183	0.0512305	10.6027	2.89e-26	4.13e-25
HSP90AB1	34408.6	-0.348269	0.0328696	-10.5955	3.13e-26	4.46e-25
MAP1LC3B	3780.24	0.69175	0.0652997	10.5935	3.2e-26	4.55e-25
HAUS4	579.984	-0.79984	0.0755582	-10.5857	3.47e-26	4.93e-25
C10orf54	544.42	0.858034	0.0810772	10.5829	3.58e-26	5.08e-25
TPRKB	339.651	-1.01889	0.0963602	-10.5738	3.94e-26	5.59e-25
PSTPIP2	381.773	1.50684	0.142596	10.5672	4.23e-26	6e-25
BMP1	2434.02	0.529494	0.0501194	10.5647	4.35e-26	6.16e-25
EDN1	1189	-0.927772	0.0878872	-10.5564	4.75e-26	6.72e-25
CCDC90A	934.806	-0.700392	0.066373	-10.5524	4.95e-26	7e-25
DCLRE1A	292.506	-1.2709	0.120456	-10.5508	5.04e-26	7.12e-25
PNPT1	887.054	-0.770533	0.0732143	-10.5244	6.67e-26	9.42e-25
SLC35E1	2283.02	0.462747	0.0439828	10.5211	6.91e-26	9.74e-25
UTP20	1852.45	-0.581141	0.0552561	-10.5172	7.2e-26	1.01e-24
KRT17	59.0179	2.66033	0.253308	10.5023	8.43e-26	1.19e-24
IFI30	727.279	0.914066	0.0870697	10.4981	8.81e-26	1.24e-24
URB2	667.158	-0.963432	0.0917811	-10.4971	8.91e-26	1.25e-24
YIF1A	1968.34	0.602147	0.0573752	10.4949	9.12e-26	1.28e-24
SDPR	2181.49	0.774406	0.0738222	10.4901	9.59e-26	1.34e-24
DPF1	223.577	-1.35389	0.129076	-10.4891	9.7e-26	1.36e-24
LAMP1	10262.3	0.268728	0.0256311	10.4845	1.02e-25	1.43e-24
CHEK2	191.861	-1.39927	0.133477	-10.4832	1.03e-25	1.44e-24
FBXL2	470.275	0.805568	0.076922	10.4725	1.16e-25	1.61e-24
TIPIN	231.368	-1.31865	0.125922	-10.472	1.16e-25	1.62e-24
ERH	1913.64	-0.546052	0.052148	-10.4712	1.17e-25	1.63e-24
SRSF3	6923.82	-0.615702	0.0588023	-10.4707	1.18e-25	1.64e-24
ABCD1	467.47	0.896272	0.0856114	10.4691	1.2e-25	1.67e-24
MTFP1	260.551	-1.2135	0.11596	-10.4649	1.25e-25	1.74e-24
PLOD1	12031.4	0.365722	0.0350106	10.446	1.53e-25	2.12e-24
MZT1	613.495	-1.26385	0.121034	-10.4421	1.59e-25	2.21e-24
MFSD1	2385.79	0.597982	0.0572984	10.4363	1.69e-25	2.35e-24
KIF26B	100.877	2.09884	0.201222	10.4305	1.8e-25	2.49e-24
MARS	6634.52	0.550015	0.0527642	10.424	1.93e-25	2.67e-24
CD63	18273.1	0.268826	0.0257967	10.4209	1.99e-25	2.75e-24
DGCR8	1140.15	-0.578335	0.0555009	-10.4203	2e-25	2.77e-24
PAXIP1	261.242	-1.28934	0.123768	-10.4174	2.06e-25	2.85e-24
HIF1A	15807.3	0.324236	0.0311263	10.4168	2.08e-25	2.87e-24
IL10RB	1244.65	0.595727	0.0571962	10.4155	2.11e-25	2.91e-24
C1orf174	574.86	-0.794389	0.0763238	-10.4081	2.28e-25	3.13e-24
CHD1	1056.89	-0.645816	0.0620493	-10.4081	2.28e-25	3.13e-24
POP7	620.441	-0.886609	0.08536	-10.3867	2.85e-25	3.92e-24
GLI2	839.79	-0.691998	0.0666265	-10.3862	2.86e-25	3.94e-24
TIMP1	9832.86	0.328446	0.0316336	10.3828	2.97e-25	4.08e-24
TMSB15A	66.7801	-2.21234	0.213088	-10.3823	2.99e-25	4.1e-24
TNFSF4	1419.53	0.803377	0.0774085	10.3784	3.11e-25	4.26e-24
GALNT1	4219.4	0.441843	0.0425795	10.3769	3.16e-25	4.32e-24
APP	13607.9	0.284019	0.0273768	10.3744	3.24e-25	4.43e-24
NIN	2747.56	-0.538556	0.0519222	-10.3724	3.31e-25	4.53e-24
GJC1	1804.53	-0.751895	0.0725389	-10.3654	3.56e-25	4.86e-24
FGD5-AS1	3044.7	-0.585111	0.0564965	-10.3566	3.91e-25	5.33e-24
PSAT1	4429.33	1.05667	0.102165	10.3428	4.51e-25	6.15e-24
SAMD9L	1237.63	0.85214	0.082394	10.3423	4.54e-25	6.18e-24
TTLL4	550.097	-0.885093	0.0856099	-10.3387	4.71e-25	6.41e-24
NRBP2	1421.39	0.51616	0.0499492	10.3337	4.96e-25	6.74e-24
GLUL	2452.74	-0.428338	0.0414604	-10.3313	5.09e-25	6.91e-24
CCDC109B	178.707	-1.41747	0.137204	-10.3311	5.1e-25	6.92e-24
SMPD1	3754.63	0.40869	0.0395631	10.3301	5.15e-25	6.99e-24
CTSC	5457.31	-0.362433	0.0351049	-10.3243	5.47e-25	7.41e-24
PDE4DIP	2505.85	0.555182	0.0537847	10.3223	5.59e-25	7.56e-24
RB1	1669.38	-0.627783	0.0608238	-10.3213	5.64e-25	7.63e-24
RELT	294.839	-1.29006	0.125078	-10.314	6.09e-25	8.23e-24
MOGS	2091.64	0.493596	0.0478672	10.3118	6.23e-25	8.42e-24
OBFC2A	2143.77	0.774925	0.0752846	10.2933	7.56e-25	1.02e-23
AP1G2	710.8	0.769795	0.0748121	10.2897	7.84e-25	1.06e-23
FKBP1A	7777.12	0.349457	0.0339705	10.2871	8.06e-25	1.09e-23
PSAP	17799.7	0.481073	0.0468027	10.2788	8.79e-25	1.18e-23
TSPYL2	725.096	0.84435	0.0821807	10.2743	9.2e-25	1.24e-23
ARSA	1067.11	0.662679	0.0645806	10.2613	1.05e-24	1.41e-23
IFI27L2	982.059	0.699006	0.06821	10.2478	1.21e-24	1.62e-23
C5orf34	124.912	-1.77605	0.173341	-10.246	1.23e-24	1.65e-23
NFYB	356.927	-0.940911	0.0919697	-10.2307	1.45e-24	1.94e-23
PCNA	3120.6	-0.666703	0.0651987	-10.2257	1.52e-24	2.04e-23
GPX3	602.892	0.955801	0.0936264	10.2087	1.81e-24	2.42e-23
CLCN3	2053.21	0.45406	0.0445454	10.1932	2.13e-24	2.84e-23
CCDC85C	528.607	-0.948129	0.0930333	-10.1913	2.17e-24	2.89e-23
ARHGEF2	4182.17	0.728048	0.0714579	10.1885	2.23e-24	2.98e-23
CSTF2	924.105	-0.668269	0.0657092	-10.1701	2.7e-24	3.59e-23
ALS2CL	378.968	0.959859	0.0944736	10.1601	2.99e-24	3.98e-23
VWCE	63.9163	2.53431	0.249583	10.1542	3.18e-24	4.22e-23
WDR45	975.615	0.705722	0.0695429	10.148	3.38e-24	4.5e-23
ATRIP	354.99	-1.01866	0.100386	-10.1474	3.4e-24	4.52e-23
LIPA	2495.05	0.44522	0.0438766	10.1471	3.41e-24	4.53e-23
PRRC2A	11276	-0.379335	0.0373856	-10.1466	3.43e-24	4.55e-23
FKBP4	2897.46	-0.58514	0.0576795	-10.1447	3.5e-24	4.63e-23
PRPSAP1	727.167	-0.688496	0.0678868	-10.1418	3.6e-24	4.77e-23
TBC1D19	542.963	0.927563	0.0914805	10.1395	3.69e-24	4.88e-23
AGTRAP	703.51	0.749935	0.0739717	10.1381	3.74e-24	4.94e-23
RAB3GAP1	3501.31	0.434127	0.0428324	10.1355	3.84e-24	5.07e-23
NT5E	15875.7	0.336665	0.0332344	10.13	4.07e-24	5.36e-23
CDH13	1671.94	0.566268	0.0559525	10.1205	4.48e-24	5.9e-23
LOC647979	6705.9	0.491377	0.048624	10.1057	5.21e-24	6.87e-23
C22orf13	1896.79	-0.492099	0.0487018	-10.1043	5.29e-24	6.95e-23
AGRN	7825.38	0.592988	0.0586964	10.1026	5.38e-24	7.07e-23
UBE2I	2480.7	-0.472973	0.0468544	-10.0945	5.84e-24	7.67e-23
IVNS1ABP	1729.87	-0.63658	0.0630894	-10.0901	6.11e-24	8.01e-23
PRRX2	121.12	-1.84384	0.182738	-10.0901	6.11e-24	8.01e-23
PLBD2	2027.07	0.551092	0.0546195	10.0896	6.14e-24	8.04e-23
RBBP4	1288.72	-0.582393	0.0577215	-10.0897	6.14e-24	8.04e-23
PRMT1	3104.54	-0.483709	0.0479519	-10.0874	6.28e-24	8.22e-23
HSPH1	3892.81	-0.646011	0.0640451	-10.0868	6.32e-24	8.26e-23
LRRC58	1055.8	-0.729621	0.0724109	-10.0761	7.05e-24	9.2e-23
SMAD3	1368.87	-0.550558	0.0546761	-10.0695	7.54e-24	9.84e-23
SERINC1	8078.19	0.497606	0.0494484	10.0631	8.04e-24	1.05e-22
PRKAB2	1072.79	0.658229	0.0654348	10.0593	8.36e-24	1.09e-22
HYLS1	192.556	-1.42687	0.141853	-10.0588	8.4e-24	1.09e-22
SMARCB1	1679.05	-0.528768	0.0525764	-10.0571	8.54e-24	1.11e-22
RRS1	804.467	-0.719231	0.0715537	-10.0516	9.04e-24	1.17e-22
ABTB2	502.296	0.977479	0.0973201	10.044	9.77e-24	1.27e-22
DDB2	1533.51	0.612188	0.0610695	10.0244	1.19e-23	1.54e-22
SYT1	505.958	0.787609	0.0785891	10.0219	1.22e-23	1.58e-22
CORO1B	2686.77	0.532473	0.0531531	10.0177	1.27e-23	1.65e-22
VDAC3	2241.23	-0.432401	0.0431841	-10.013	1.34e-23	1.73e-22
DHRS7	1072.98	0.698667	0.0697771	10.0128	1.34e-23	1.73e-22
IGFBP6	1409.23	0.616692	0.0616016	10.011	1.36e-23	1.76e-22
OGT	3349.27	0.582189	0.0582319	9.99777	1.56e-23	2.01e-22
NID1	5685.68	-0.439742	0.0440409	-9.98486	1.78e-23	2.29e-22
DOCK6	589.795	0.948123	0.095098	9.96996	2.06e-23	2.66e-22
PPP2R5B	975.809	0.711256	0.0715238	9.94433	2.67e-23	3.44e-22
BRD8	1076.86	-0.541857	0.0545867	-9.92653	3.19e-23	4.1e-22
SCUBE3	2155.56	1.20565	0.12151	9.92226	3.33e-23	4.28e-22
LPIN3	1217.85	0.638053	0.0643321	9.91812	3.47e-23	4.46e-22
FAM57A	1265.87	-0.5549	0.0559776	-9.91288	3.66e-23	4.69e-22
MESDC1	285.309	-1.09185	0.110169	-9.91068	3.74e-23	4.8e-22
NSMCE4A	409.828	-0.97398	0.0983394	-9.90428	3.99e-23	5.11e-22
NDST1	10529.8	0.353042	0.0356568	9.90113	4.12e-23	5.27e-22
CCDC85B	1169.84	-0.966471	0.0976282	-9.89951	4.18e-23	5.35e-22
MAPRE3	364.95	0.945995	0.0955793	9.89749	4.27e-23	5.45e-22
TMEM131	3386.97	0.431496	0.0436052	9.89553	4.35e-23	5.56e-22
PPP1R14B	3863.73	-0.476285	0.0481344	-9.89491	4.38e-23	5.59e-22
S100A11	13626.5	0.429818	0.0434753	9.88649	4.76e-23	6.07e-22
CIRH1A	1745.7	-0.562361	0.05692	-9.87986	5.09e-23	6.48e-22
FAM114A1	4816.82	0.317545	0.0321544	9.87562	5.31e-23	6.76e-22
MARCKSL1	294.451	-1.10979	0.112396	-9.87397	5.4e-23	6.86e-22
YWHAQ	9129.97	-0.32916	0.0333852	-9.85944	6.24e-23	7.93e-22
DLEU2	70.8488	-2.06883	0.209863	-9.85804	6.33e-23	8.03e-22
G6PD	5428.71	0.341463	0.0346583	9.85225	6.7e-23	8.5e-22
PLXNB1	361.014	0.920887	0.0934717	9.85204	6.72e-23	8.51e-22
PYCR1	3118.66	0.598738	0.0608099	9.84607	7.13e-23	9.03e-22
IFRD2	1551.32	-0.601404	0.061227	-9.82252	9.01e-23	1.14e-21
CBFB	1177.35	-0.816262	0.0831075	-9.82176	9.07e-23	1.15e-21
KHNYN	1666.99	0.459759	0.0468125	9.82127	9.12e-23	1.15e-21
KIAA0513	820.026	0.740472	0.0754377	9.81567	9.64e-23	1.22e-21
FAM72B	55.2868	-2.50275	0.255205	-9.80681	1.05e-22	1.33e-21
CTSD	8716.62	0.400092	0.0408494	9.7943	1.19e-22	1.5e-21
CD4	834.63	0.653647	0.0667586	9.7912	1.23e-22	1.55e-21
DDIT4	3170.31	1.23143	0.125894	9.78154	1.35e-22	1.7e-21
TSR1	1927.99	-0.484432	0.0495321	-9.78017	1.37e-22	1.72e-21
PDS5A	2831.66	-0.455688	0.0466448	-9.76933	1.52e-22	1.91e-21
CUL1	2031.01	-0.488983	0.0501016	-9.75982	1.67e-22	2.1e-21
AKAP1	626.953	-0.827465	0.0848141	-9.75623	1.73e-22	2.18e-21
TXNIP	1334.39	0.855808	0.0877375	9.7542	1.77e-22	2.22e-21
FZD1	489.006	-0.814892	0.0835716	-9.75083	1.83e-22	2.29e-21
CNTNAP1	1512.77	0.571794	0.0586421	9.75056	1.83e-22	2.29e-21
DSP	14406.5	0.400812	0.0411244	9.74633	1.91e-22	2.39e-21
THBS3	228.557	1.13077	0.116063	9.7427	1.98e-22	2.48e-21
C15orf52	3995.43	0.501573	0.0514851	9.74209	1.99e-22	2.49e-21
CYB5R1	1399.15	0.528569	0.0542643	9.74064	2.02e-22	2.52e-21
SART3	1426.23	-0.532217	0.0546581	-9.73719	2.09e-22	2.61e-21
DCUN1D3	589.866	0.880058	0.0904273	9.73221	2.2e-22	2.74e-21
MTHFR	656.19	0.792172	0.0814294	9.72833	2.28e-22	2.84e-21
TXNDC12	1569.81	-0.492813	0.0506867	-9.72273	2.41e-22	3e-21
SRPK1	3773.97	-0.376543	0.0387333	-9.72144	2.44e-22	3.03e-21
TNFAIP1	3321.1	0.418391	0.0430598	9.71652	2.56e-22	3.18e-21
FLYWCH1	1270.56	0.796942	0.0820364	9.71449	2.62e-22	3.24e-21
TCHP	942.466	-0.585036	0.0602699	-9.70694	2.82e-22	3.49e-21
NAA50	3954.91	-0.410859	0.0423313	-9.7058	2.85e-22	3.53e-21
CHAC1	1291.16	1.61299	0.166362	9.69563	3.15e-22	3.89e-21
EHD3	1051.22	0.642432	0.0662627	9.69522	3.16e-22	3.9e-21
SLC2A4RG	1501.72	-0.708765	0.0731206	-9.6931	3.23e-22	3.98e-21
RAVER1	1886.02	-0.682967	0.0705146	-9.68547	3.48e-22	4.29e-21
USP39	1345.62	-0.529707	0.0547509	-9.67484	3.86e-22	4.76e-21
CARS	2930.7	0.747443	0.0772853	9.67121	4e-22	4.92e-21
PBXIP1	775.52	0.686216	0.0710666	9.65596	4.64e-22	5.71e-21
PAPSS2	5227.61	0.334208	0.0346193	9.6538	4.74e-22	5.83e-21
TMEM150A	398.148	0.858358	0.0889181	9.65335	4.76e-22	5.85e-21
SUZ12	1003.85	-0.793062	0.082158	-9.65288	4.78e-22	5.87e-21
CHP	2394.15	0.423638	0.043891	9.65205	4.82e-22	5.91e-21
SAAL1	438.776	-0.905948	0.0938638	-9.65173	4.83e-22	5.93e-21
LTBP3	944.096	0.726969	0.0753498	9.64793	5.02e-22	6.14e-21
TRRAP	2332.23	-0.505837	0.0524616	-9.64205	5.31e-22	6.5e-21
SGSH	1271.21	0.491288	0.0509547	9.64166	5.33e-22	6.52e-21
PBRM1	2340.11	-0.503576	0.0522332	-9.64092	5.37e-22	6.56e-21
P4HA1	2882.27	0.446106	0.0462903	9.63713	5.57e-22	6.81e-21
TFRC	8938.16	-0.443192	0.045991	-9.63648	5.61e-22	6.84e-21
MLH1	1502.39	-0.649904	0.0674632	-9.63346	5.78e-22	7.04e-21
USP22	6615.6	-0.380024	0.0394537	-9.63215	5.85e-22	7.13e-21
QPRT	446.165	0.965439	0.100239	9.63136	5.89e-22	7.18e-21
VLDLR	362.031	1.24733	0.129588	9.62538	6.25e-22	7.6e-21
TMEM198B	260.89	1.03283	0.107411	9.61573	6.86e-22	8.34e-21
CPSF6	2076.06	-0.499483	0.0519566	-9.61345	7.02e-22	8.52e-21
PCNXL2	502.682	0.811063	0.0844473	9.60437	7.66e-22	9.3e-21
CCHCR1	721.537	-0.754899	0.0786355	-9.59998	8e-22	9.7e-21
ZBTB7B	651.241	0.79373	0.0827879	9.58751	9.02e-22	1.09e-20
S100A13	1593.76	0.597362	0.062309	9.5871	9.06e-22	1.1e-20
HPRT1	781.587	-0.648742	0.0677264	-9.57887	9.81e-22	1.19e-20
SH3BGRL3	14957.3	0.449745	0.0469561	9.57799	9.9e-22	1.2e-20
PSPC1	850.955	-0.728693	0.0760893	-9.57681	1e-21	1.21e-20
GSTT1	671.363	0.773224	0.0807439	9.57625	1.01e-21	1.21e-20
RNF145	2028.6	-0.567436	0.0592741	-9.57309	1.04e-21	1.25e-20
MBOAT1	97.3958	-1.77062	0.18501	-9.57042	1.06e-21	1.28e-20
PTPN13	1121.13	0.632235	0.0660961	9.56539	1.12e-21	1.35e-20
FMN2	1427.74	-0.463503	0.0484734	-9.56201	1.15e-21	1.39e-20
C5orf41	270.448	1.1504	0.120363	9.55773	1.2e-21	1.45e-20
GLI3	317.576	-1.02721	0.107481	-9.55715	1.21e-21	1.45e-20
CNOT7	2108.7	-0.422405	0.0442003	-9.55662	1.22e-21	1.46e-20
ATP6V0A1	1407.71	0.604644	0.0633039	9.55145	1.28e-21	1.53e-20
CUL7	2068.77	0.632719	0.0662481	9.55076	1.29e-21	1.54e-20
SIVA1	629.842	-1.03527	0.108451	-9.54597	1.35e-21	1.61e-20
GGH	2077.93	-0.449715	0.0471464	-9.5387	1.45e-21	1.73e-20
FAM8A1	462.328	0.978003	0.102641	9.52843	1.6e-21	1.91e-20
GABBR2	1275.64	0.696031	0.0730643	9.52628	1.63e-21	1.95e-20
NID2	30360	0.315582	0.0331414	9.52227	1.69e-21	2.02e-20
ARHGAP22	3239.54	0.523117	0.0549752	9.51551	1.81e-21	2.16e-20
RQCD1	723.132	-0.724108	0.0761001	-9.5152	1.81e-21	2.16e-20
MTF2	310.328	-1.06766	0.112227	-9.51336	1.85e-21	2.2e-20
ACER2	173.187	1.75508	0.184533	9.51094	1.89e-21	2.25e-20
LTA4H	1104.99	0.570695	0.060076	9.49954	2.11e-21	2.51e-20
MEIS3	1151.04	0.600006	0.0632188	9.49095	2.29e-21	2.72e-20
CFH	2107.16	0.619217	0.0652504	9.48985	2.31e-21	2.75e-20
SRRM1	2190.11	-0.709183	0.0747364	-9.48912	2.33e-21	2.76e-20
ARID1A	3601.12	-0.458276	0.0483023	-9.48766	2.36e-21	2.8e-20
MAPK3	2714.58	0.362825	0.0382465	9.4865	2.39e-21	2.83e-20
HTATIP2	1246.63	0.529466	0.0558227	9.48477	2.43e-21	2.88e-20
SRSF10	2164.62	-0.575903	0.0607293	-9.48311	2.47e-21	2.92e-20
BANF1	2855.27	-0.440063	0.0464107	-9.48194	2.5e-21	2.95e-20
TCEAL4	3258.02	0.438289	0.0462307	9.48047	2.53e-21	2.99e-20
SYNPO	820.24	0.647965	0.0683692	9.47744	2.61e-21	3.08e-20
ZNF259	2294.8	0.516239	0.0544711	9.4773	2.61e-21	3.08e-20
LOC100131564	145.861	1.32164	0.139457	9.47704	2.62e-21	3.08e-20
KIAA1609	1795.54	0.554695	0.0585427	9.47504	2.67e-21	3.14e-20
VAMP5	678.92	0.790484	0.0834591	9.47152	2.76e-21	3.25e-20
SLC25A24	1700.73	-0.628754	0.0664021	-9.46887	2.83e-21	3.33e-20
ARPP19	3825.53	-0.420861	0.0444594	-9.46618	2.9e-21	3.41e-20
TREX1	229.947	-1.17767	0.12442	-9.46529	2.93e-21	3.44e-20
PNN	2407.13	-0.647619	0.0684565	-9.4603	3.07e-21	3.6e-20
SNRPG	925.254	-0.75858	0.0802282	-9.45528	3.22e-21	3.78e-20
SH3BP4	6899.14	-0.43478	0.0460124	-9.44921	3.41e-21	4e-20
NSMAF	1075.04	-0.532477	0.0563769	-9.44494	3.56e-21	4.16e-20
FUBP1	3039.43	-0.532023	0.0563354	-9.44386	3.59e-21	4.2e-20
RPA3	394.409	-0.930532	0.0986573	-9.43197	4.02e-21	4.7e-20
PATL1	1737.21	-0.456174	0.0483736	-9.43022	4.09e-21	4.78e-20
CCT4	7197.92	-0.382887	0.0406225	-9.4255	4.28e-21	5e-20
MTHFD1L	2324.79	0.547241	0.0580664	9.4244	4.33e-21	5.04e-20
APLP2	18977.5	0.268599	0.028527	9.41559	4.7e-21	5.48e-20
EIF4G3	4166.31	0.457568	0.0486233	9.41047	4.94e-21	5.75e-20
NUDCD1	1162.98	-0.551104	0.0585792	-9.40785	5.06e-21	5.89e-20
SMURF2	4811.7	0.343249	0.0364908	9.40645	5.13e-21	5.97e-20
NAP1L1	6825.4	-0.363174	0.0386231	-9.40304	5.3e-21	6.16e-20
MICAL2	8951.1	0.324622	0.0345582	9.3935	5.8e-21	6.74e-20
MBNL1	5685.79	-0.568522	0.0605473	-9.38972	6.02e-21	6.98e-20
KIAA0913	1903.53	0.390345	0.0416021	9.38282	6.42e-21	7.45e-20
UBE2L6	422.652	0.926756	0.0988139	9.3788	6.67e-21	7.73e-20
C1orf21	207.527	-1.22485	0.130672	-9.37341	7.02e-21	8.13e-20
RTKN2	38.1326	-2.47413	0.26401	-9.37135	7.16e-21	8.28e-20
RNASEH2B	257.398	-1.0871	0.116045	-9.36788	7.4e-21	8.55e-20
PRPS1	2149.97	-0.487604	0.052056	-9.36691	7.47e-21	8.63e-20
DHX30	2430.99	-0.478732	0.0511298	-9.36306	7.75e-21	8.94e-20
TRAPPC1	2543.79	0.428417	0.0457604	9.36219	7.81e-21	9.01e-20
LPPR2	1939.89	0.428308	0.0457559	9.36071	7.92e-21	9.13e-20
CEP72	147.051	-1.39102	0.148639	-9.35841	8.09e-21	9.32e-20
AEN	3944.28	0.508125	0.0543082	9.35632	8.26e-21	9.5e-20
ZNF22	504.241	-0.759184	0.0811466	-9.35571	8.3e-21	9.55e-20
HSPA2	282.041	-1.05457	0.112784	-9.35042	8.73e-21	1e-19
LOC81691	218.309	-1.45302	0.155398	-9.3503	8.74e-21	1e-19
IARS	9615.04	0.477752	0.0510956	9.35016	8.75e-21	1e-19
AK1	1237.9	0.550486	0.0589242	9.34228	9.43e-21	1.08e-19
NFKB1	1230.16	-0.59691	0.0639019	-9.34104	9.54e-21	1.09e-19
MAN2B2	3714.35	0.406052	0.0434712	9.3407	9.57e-21	1.1e-19
SAP30	180.504	-1.2142	0.130027	-9.33805	9.81e-21	1.12e-19
CEP135	445.09	-1.12941	0.12095	-9.33787	9.83e-21	1.12e-19
QSOX1	14895.7	0.370256	0.039658	9.33623	9.98e-21	1.14e-19
BUD13	473.195	-0.874321	0.0936556	-9.33548	1.01e-20	1.15e-19
C16orf58	1525.18	0.468488	0.050239	9.3252	1.11e-20	1.26e-19
PAK4	759.581	-0.949966	0.101878	-9.32452	1.11e-20	1.27e-19
MMP2	3149.27	0.486129	0.0521435	9.3229	1.13e-20	1.29e-19
G6PC3	1702.81	0.499911	0.0536363	9.32038	1.16e-20	1.32e-19
ERAP2	1823.46	0.540385	0.0580041	9.31633	1.2e-20	1.37e-19
NOL11	1252.92	-0.590372	0.0634272	-9.30787	1.3e-20	1.48e-19
RAC1	9878.13	-0.305649	0.0328446	-9.30594	1.33e-20	1.51e-19
NUCB1	4992.9	0.352797	0.0379412	9.29852	1.42e-20	1.62e-19
RPP30	672.784	-0.760032	0.0817545	-9.29652	1.45e-20	1.65e-19
PHLDA1	5929.88	0.656256	0.0706014	9.29523	1.47e-20	1.66e-19
SIGMAR1	3849.95	-0.354611	0.0381618	-9.2923	1.51e-20	1.71e-19
ZCCHC24	1132.03	0.561179	0.0604121	9.28918	1.55e-20	1.76e-19
NDE1	1339.44	-0.530404	0.0571053	-9.28816	1.57e-20	1.77e-19
CBX2	88.8513	-1.94829	0.209809	-9.286	1.6e-20	1.81e-19
PORCN	765.124	0.738125	0.0794921	9.28552	1.61e-20	1.82e-19
ASB1	2871.63	0.501071	0.0539756	9.28328	1.64e-20	1.85e-19
PPP6R3	2236.1	-0.416832	0.0449039	-9.28277	1.65e-20	1.86e-19
SH3GL1	4253.26	-0.376231	0.0405319	-9.28233	1.66e-20	1.87e-19
BSDC1	1610.49	0.516453	0.0556398	9.28208	1.66e-20	1.87e-19
ATOH8	407.007	-0.919236	0.0992676	-9.26018	2.04e-20	2.3e-19
MTMR6	1508.4	-0.571643	0.0617359	-9.25949	2.05e-20	2.31e-19
PDCD4	724.355	0.774451	0.0836637	9.25671	2.11e-20	2.37e-19
SLC2A10	835.441	0.594501	0.0642532	9.25247	2.19e-20	2.46e-19
HAUS7	504.342	-0.960461	0.103832	-9.25018	2.24e-20	2.51e-19
BZW1	8555.75	-0.347164	0.0375608	-9.2427	2.4e-20	2.69e-19
EHD4	989.079	-0.564457	0.0611197	-9.23527	2.58e-20	2.88e-19
C21orf33	755.585	0.615275	0.0666327	9.23383	2.61e-20	2.92e-19
TPM4	53796.9	-0.308459	0.0334232	-9.22889	2.73e-20	3.06e-19
CCND2	999.798	1.33254	0.144399	9.22817	2.75e-20	3.08e-19
NIF3L1	513.212	-0.931532	0.100969	-9.22588	2.81e-20	3.14e-19
SLC29A1	646.051	-0.977301	0.105976	-9.22188	2.92e-20	3.26e-19
RAPGEF6	517.317	-0.748806	0.0812048	-9.2212	2.94e-20	3.28e-19
FAM127A	5287.41	0.444459	0.0482228	9.21677	3.06e-20	3.41e-19
CAPNS1	14268.9	0.290955	0.0315791	9.21353	3.16e-20	3.51e-19
PHLPP2	950.211	-0.598305	0.0649826	-9.20716	3.35e-20	3.73e-19
CCNDBP1	1401.97	0.549902	0.0597545	9.20269	3.49e-20	3.88e-19
SRRM2	17247.3	-0.309311	0.0336235	-9.19923	3.61e-20	4.01e-19
TSPAN3	2608.22	-0.387902	0.0422021	-9.19153	3.87e-20	4.3e-19
CENPP	85.3344	-1.62636	0.177125	-9.18198	4.23e-20	4.7e-19
VDR	766.512	0.701346	0.0763987	9.18007	4.31e-20	4.78e-19
MEX3D	290.069	-1.04497	0.11385	-9.17855	4.37e-20	4.84e-19
C12orf32	564.41	-0.98394	0.107219	-9.17688	4.44e-20	4.91e-19
PNPLA3	436.734	1.21702	0.132701	9.17117	4.68e-20	5.18e-19
RBBP6	1541.67	-0.513068	0.0559665	-9.16742	4.84e-20	5.36e-19
MATR3	6511.96	-0.425186	0.046418	-9.15995	5.19e-20	5.74e-19
DHX37	1393.09	-0.57227	0.0624938	-9.15723	5.32e-20	5.88e-19
TARDBP	4371.69	-0.471845	0.0515421	-9.15456	5.46e-20	6.02e-19
SACS	4391.51	-0.491837	0.0537566	-9.14933	5.73e-20	6.31e-19
RARG	533.966	0.70816	0.0774853	9.13927	6.29e-20	6.93e-19
DCTN1	8217.56	0.258511	0.0283137	9.13023	6.84e-20	7.52e-19
KDM6B	525.912	0.903926	0.0990141	9.12927	6.9e-20	7.59e-19
UBFD1	2676.13	0.383873	0.042082	9.12203	7.37e-20	8.1e-19
CDC5L	1775.37	-0.483308	0.0529837	-9.12182	7.39e-20	8.11e-19
IP6K2	1260.26	0.483112	0.0529663	9.12113	7.43e-20	8.16e-19
PIM1	99.7284	-1.7673	0.193794	-9.11948	7.55e-20	8.28e-19
MBD3	2526.09	-0.603095	0.0661362	-9.11898	7.58e-20	8.31e-19
YIPF5	3968.29	0.370927	0.040701	9.11344	7.98e-20	8.74e-19
CAPN1	6001.02	0.412855	0.0453189	9.11001	8.24e-20	9.02e-19
PWP2	849.984	-0.719354	0.0790152	-9.104	8.71e-20	9.52e-19
DHRS1	541.448	0.768206	0.084389	9.10315	8.77e-20	9.59e-19
ZFYVE1	861.331	0.594207	0.0652754	9.10307	8.78e-20	9.59e-19
FSTL1	40607.9	-0.404504	0.0444625	-9.09764	9.23e-20	1.01e-18
SORT1	8933.2	-0.360045	0.039599	-9.09228	9.7e-20	1.06e-18
LAMB3	538.155	0.767625	0.0844488	9.08983	9.92e-20	1.08e-18
CCDC111	187.249	-1.16709	0.128484	-9.08353	1.05e-19	1.14e-18
ATP6V0E1	6071.83	0.466074	0.0513247	9.08088	1.08e-19	1.17e-18
MORN4	154.841	1.24004	0.136588	9.07867	1.1e-19	1.2e-18
MYO10	4705.44	-0.347455	0.0382782	-9.0771	1.12e-19	1.21e-18
PNPLA6	2744.13	0.328806	0.0362269	9.0763	1.12e-19	1.22e-18
POLR2D	996.082	-0.551639	0.0608411	-9.06689	1.22e-19	1.33e-18
SLC4A2	4872.68	-0.39758	0.0438556	-9.06567	1.24e-19	1.34e-18
NUDC	3669.37	-0.443352	0.0489184	-9.0631	1.27e-19	1.37e-18
CCNL2	2039.34	0.459265	0.0506918	9.05996	1.31e-19	1.41e-18
ZNF551	204.094	-1.1599	0.128031	-9.05951	1.31e-19	1.42e-18
PM20D2	278.317	-1.068	0.117891	-9.05922	1.31e-19	1.42e-18
TMEM63B	1101.39	0.643744	0.0710605	9.0591	1.32e-19	1.42e-18
CTTN	8999.19	0.265288	0.0292909	9.057	1.34e-19	1.45e-18
USO1	4043.73	0.415389	0.0458684	9.0561	1.35e-19	1.46e-18
C16orf80	779.754	-0.690893	0.0763059	-9.05425	1.38e-19	1.48e-18
CEBPB	759.992	0.953878	0.105378	9.05196	1.4e-19	1.51e-18
BIRC3	294.499	-1.18415	0.131068	-9.03465	1.65e-19	1.77e-18
SCLT1	405.108	-1.18798	0.131521	-9.03268	1.68e-19	1.8e-18
TNFAIP8L1	302.466	-1.07518	0.119066	-9.03019	1.71e-19	1.84e-18
ENOPH1	1020.86	-0.582778	0.0645489	-9.02846	1.74e-19	1.87e-18
ENO1	50989.5	-0.387157	0.0428949	-9.02572	1.79e-19	1.92e-18
RBM8A	1588.31	-0.451067	0.0499777	-9.02537	1.79e-19	1.92e-18
COPS3	1853.81	-0.460962	0.0511366	-9.01432	1.98e-19	2.12e-18
WNT5B	4565	0.324502	0.0360258	9.00748	2.11e-19	2.26e-18
TAF5L	911.961	-0.556641	0.0618102	-9.00566	2.14e-19	2.3e-18
COL4A6	290.735	0.946874	0.105153	9.00473	2.16e-19	2.31e-18
GBA	2441.11	0.468002	0.0519872	9.00225	2.21e-19	2.37e-18
DHDDS	1854.22	0.41612	0.0462335	9.0004	2.25e-19	2.4e-18
KBTBD2	1193.59	-0.547343	0.0608161	-8.99998	2.26e-19	2.41e-18
SF3A3	2585.97	-0.414618	0.0461238	-8.98925	2.49e-19	2.66e-18
SQSTM1	8653.34	0.507928	0.0565141	8.98764	2.53e-19	2.69e-18
WBP2	1837.15	0.50331	0.0560081	8.98636	2.56e-19	2.72e-18
KAT6A	1767.49	-0.41209	0.0458664	-8.98458	2.6e-19	2.77e-18
COPZ2	1460.45	0.527223	0.0586939	8.98259	2.64e-19	2.82e-18
RNF138	317.949	-1.29049	0.143676	-8.98198	2.66e-19	2.83e-18
FAM72A	39.7651	-2.18675	0.243463	-8.98186	2.66e-19	2.83e-18
AMD1	2807.45	-0.471077	0.0524707	-8.97792	2.76e-19	2.93e-18
NEURL1B	19.9521	-2.69071	0.299789	-8.97536	2.82e-19	3e-18
LZTR1	2122.05	0.386344	0.0430658	8.97101	2.94e-19	3.12e-18
FAM110A	103.977	-1.50021	0.167232	-8.97083	2.94e-19	3.12e-18
KCNK6	1566.1	0.568268	0.0633469	8.97073	2.95e-19	3.12e-18
CASP3	836.541	-0.584519	0.0651605	-8.97045	2.95e-19	3.13e-18
XAF1	346.923	1.02832	0.114735	8.96253	3.17e-19	3.36e-18
NUMB	2982.61	0.413006	0.0460823	8.96235	3.18e-19	3.36e-18
CDV3	7839.42	-0.375993	0.0419946	-8.95337	3.45e-19	3.64e-18
RCC2	3651.25	-0.524469	0.0585802	-8.953	3.46e-19	3.65e-18
ARPC3	5796.49	0.318173	0.0355548	8.94881	3.59e-19	3.79e-18
ANAPC1	1296.36	-0.688595	0.076966	-8.94675	3.66e-19	3.86e-18
DARS2	1296.83	-0.706091	0.0789754	-8.94064	3.87e-19	4.08e-18
CALM3	10289	-0.418976	0.0468638	-8.9403	3.88e-19	4.09e-18
KIFAP3	1034.93	0.580052	0.0649122	8.93595	4.04e-19	4.25e-18
KAT7	1108.99	-0.589433	0.0659771	-8.93391	4.11e-19	4.32e-18
KCNK2	1894.9	0.595686	0.0667335	8.92634	4.4e-19	4.63e-18
NHSL1	339.299	-1.06846	0.119701	-8.92609	4.41e-19	4.63e-18
CDK16	3216.86	-0.420431	0.0471021	-8.92594	4.42e-19	4.64e-18
FAM214B	1468.26	0.554687	0.0622125	8.91601	4.83e-19	5.07e-18
SPEN	2319.47	-0.489314	0.054895	-8.91364	4.94e-19	5.17e-18
ALDH16A1	545.049	-0.978073	0.109847	-8.90393	5.39e-19	5.64e-18
UPF1	3588.7	-0.441455	0.0495962	-8.90098	5.54e-19	5.79e-18
NFE2L1	11466.2	0.266321	0.0299262	8.89925	5.62e-19	5.88e-18
STX12	2030.55	0.473869	0.0532652	8.89641	5.77e-19	6.03e-18
EED	457.707	-0.780469	0.0877804	-8.89116	6.05e-19	6.32e-18
PRAF2	1152.77	0.633153	0.0712161	8.8906	6.08e-19	6.34e-18
DDX23	2728.84	-0.398634	0.0448536	-8.88746	6.25e-19	6.52e-18
MYO6	1673.2	0.461089	0.0519029	8.88368	6.47e-19	6.74e-18
STARD7	3115.61	-0.387896	0.0437404	-8.86813	7.44e-19	7.75e-18
COPB2	8210.72	0.264004	0.0297854	8.86354	7.75e-19	8.07e-18
NCOA5	1046.54	-0.652556	0.0736357	-8.86195	7.86e-19	8.18e-18
MAGOH	529.416	-0.750038	0.0848057	-8.84418	9.22e-19	9.58e-18
TEK	345.07	-0.896412	0.101394	-8.84087	9.5e-19	9.87e-18
CDAN1	582.577	-0.848095	0.095952	-8.83875	9.68e-19	1e-17
DNAJC8	2500.69	-0.411212	0.046527	-8.83814	9.73e-19	1.01e-17
FOXRED2	589.278	-0.689261	0.0780114	-8.83538	9.98e-19	1.03e-17
BCL2L1	11250.5	0.433851	0.0491137	8.83361	1.01e-18	1.05e-17
CCDC86	1865.19	-0.629067	0.0712225	-8.83242	1.02e-18	1.06e-17
IFITM3	5925.97	0.355507	0.0402535	8.83172	1.03e-18	1.07e-17
GABARAP	4153.26	0.423451	0.0479481	8.83143	1.03e-18	1.07e-17
SPATS2	1702.73	0.435767	0.0493466	8.83074	1.04e-18	1.07e-17
CYB5B	2571.17	-0.362901	0.0411008	-8.82956	1.05e-18	1.09e-17
VASP	4666.01	-0.318866	0.0361167	-8.82876	1.06e-18	1.09e-17
RNF4	2283.94	-0.496194	0.0562247	-8.8252	1.09e-18	1.13e-17
ANO10	1861.86	0.389223	0.0441083	8.82425	1.1e-18	1.14e-17
LACTB	917.788	0.607016	0.0688133	8.82121	1.13e-18	1.17e-17
HIVEP3	972.486	-0.586329	0.0664854	-8.81892	1.16e-18	1.19e-17
PPAP2B	4292.23	0.438256	0.0497153	8.81532	1.19e-18	1.23e-17
PGAM5	859.554	-0.636844	0.0722595	-8.81329	1.22e-18	1.25e-17
GYS1	2618.17	0.384048	0.0436244	8.80351	1.33e-18	1.36e-17
SHROOM2	208.585	-1.18983	0.135171	-8.80239	1.34e-18	1.37e-17
STXBP2	543.431	0.672706	0.0764383	8.80064	1.36e-18	1.4e-17
SERPINH1	10583.6	-0.330966	0.0376143	-8.79895	1.38e-18	1.42e-17
PDIA4	5916.96	-0.341337	0.0388092	-8.79525	1.43e-18	1.46e-17
SF3A2	1134.44	-0.822827	0.0935851	-8.79229	1.47e-18	1.5e-17
SESTD1	711.381	-0.59842	0.0680774	-8.79029	1.49e-18	1.53e-17
DDX20	627.329	-0.686075	0.0780533	-8.78982	1.5e-18	1.53e-17
DDX46	2424.04	-0.399799	0.0454896	-8.78881	1.51e-18	1.54e-17
CHMP2A	1423.91	0.545647	0.0621059	8.78574	1.55e-18	1.59e-17
UTP18	713.81	-0.700791	0.0797794	-8.7841	1.58e-18	1.61e-17
RNF167	1831.7	0.411855	0.0468873	8.78392	1.58e-18	1.61e-17
GPR108	816.268	0.600202	0.0683569	8.78041	1.63e-18	1.66e-17
RCCD1	363.806	-1.15253	0.131269	-8.77993	1.64e-18	1.67e-17
PIK3R4	916.767	-0.576861	0.0657052	-8.77953	1.64e-18	1.67e-17
TUBB6	20002.8	-0.349958	0.039883	-8.7746	1.72e-18	1.74e-17
DCBLD1	1641.93	0.509518	0.0580824	8.77233	1.75e-18	1.78e-17
FAM72D	38.8835	-2.34818	0.26788	-8.76579	1.85e-18	1.88e-17
PALB2	420.429	-0.797706	0.0910748	-8.7588	1.97e-18	2e-17
LSM3	982.547	-0.677827	0.0774132	-8.75596	2.02e-18	2.05e-17
HOXB5	944.214	0.715334	0.0817063	8.75495	2.04e-18	2.07e-17
FTSJ2	687.886	-0.635448	0.0725851	-8.75453	2.05e-18	2.08e-17
NIP7	1346.05	-0.507488	0.0579708	-8.75419	2.06e-18	2.08e-17
SDSL	199.679	1.18079	0.134899	8.75316	2.07e-18	2.1e-17
FAM136A	1151.2	-0.539837	0.0616783	-8.75247	2.09e-18	2.11e-17
TEAD4	596.915	-0.79036	0.0903109	-8.75154	2.1e-18	2.13e-17
CAMK4	271.019	-0.901834	0.103119	-8.74553	2.22e-18	2.24e-17
SLC22A18	119.669	1.37223	0.156937	8.74379	2.25e-18	2.27e-17
HIP1R	1129.13	0.657559	0.0752075	8.74327	2.26e-18	2.28e-17
RALGAPB	2594.21	0.365861	0.0419	8.73177	2.51e-18	2.53e-17
MANBA	455.97	0.769839	0.0882281	8.72556	2.65e-18	2.67e-17
ADAMTS7	1189.63	0.638437	0.0731881	8.72324	2.7e-18	2.72e-17
FAM168B	5464.66	-0.305372	0.0350152	-8.72115	2.75e-18	2.77e-17
ALG10	135.338	-1.26781	0.1455	-8.71345	2.95e-18	2.96e-17
RAB5B	3574.87	0.381781	0.0438305	8.71039	3.03e-18	3.04e-17
SND1	8492.13	0.266461	0.0305958	8.70906	3.06e-18	3.08e-17
SERTAD4	36.2547	-2.25996	0.25979	-8.69916	3.34e-18	3.35e-17
TMEM123	4138.84	-0.687574	0.0790579	-8.69709	3.4e-18	3.41e-17
SFMBT1	216.853	-1.10639	0.127225	-8.69631	3.43e-18	3.43e-17
CES3	32.6888	2.44762	0.281588	8.69221	3.55e-18	3.56e-17
FAM63A	314.054	0.988649	0.113749	8.69151	3.58e-18	3.58e-17
FAM98B	543.736	-0.686138	0.0790423	-8.68064	3.94e-18	3.93e-17
COG5	1129.94	0.508541	0.0585957	8.67881	4e-18	4e-17
CYSTM1	464.405	0.782736	0.0902009	8.6777	4.04e-18	4.03e-17
UCHL1	4623.18	0.470905	0.054275	8.67628	4.09e-18	4.08e-17
CERK	1750.89	-0.495386	0.057123	-8.67226	4.24e-18	4.22e-17
GPR3	85.3243	-1.67798	0.193685	-8.66345	4.58e-18	4.56e-17
TMEM8B	254.081	0.882546	0.101874	8.66308	4.59e-18	4.57e-17
ZNF79	347.503	0.956258	0.110415	8.6606	4.69e-18	4.67e-17
SMC6	755.943	-0.615868	0.0711418	-8.65691	4.85e-18	4.82e-17
ATP6V1E1	3533.2	0.417139	0.0482111	8.65234	5.05e-18	5.02e-17
SLC6A15	109.018	1.63441	0.188903	8.65211	5.06e-18	5.02e-17
TTYH3	3572.74	0.484132	0.0559609	8.65126	5.09e-18	5.06e-17
PINK1	2454.3	0.413002	0.047741	8.65088	5.11e-18	5.07e-17
PMP22	151.915	-1.19517	0.138332	-8.63987	5.63e-18	5.58e-17
GTF3C5	1208.12	-0.589482	0.0682896	-8.63209	6.02e-18	5.97e-17
SULF1	583.185	0.744013	0.0861963	8.63162	6.05e-18	5.99e-17
RTF1	1532.68	-0.384689	0.0445689	-8.63134	6.06e-18	6e-17
RPSAP52	189.383	1.10228	0.127774	8.62677	6.31e-18	6.24e-17
NOP14	1454.36	-0.447806	0.0519395	-8.62168	6.6e-18	6.52e-17
OXCT1	1485.98	-0.531052	0.0616046	-8.62032	6.68e-18	6.59e-17
NICN1	386.169	0.708136	0.082238	8.61082	7.25e-18	7.16e-17
ARHGEF10	1851.99	-0.427561	0.0496904	-8.60451	7.66e-18	7.56e-17
PYGB	7512.91	0.341234	0.0396609	8.6038	7.71e-18	7.6e-17
NCOA3	3660.2	0.373847	0.0434582	8.60244	7.8e-18	7.69e-17
CPNE2	533.854	-0.728406	0.0846851	-8.60135	7.88e-18	7.76e-17
EIF4G1	27968.1	-0.256859	0.0298777	-8.59702	8.18e-18	8.05e-17
CENPV	572.051	-0.691949	0.0804882	-8.5969	8.19e-18	8.05e-17
GLRX5	834.599	-0.562096	0.0654037	-8.59425	8.38e-18	8.24e-17
MANF	2211	-0.516961	0.060158	-8.5934	8.44e-18	8.29e-17
ERGIC3	3658.54	0.380379	0.0442663	8.59295	8.48e-18	8.32e-17
BCOR	760.469	-0.629229	0.0732292	-8.59259	8.5e-18	8.34e-17
CST3	3977.78	0.357531	0.041627	8.58893	8.78e-18	8.61e-17
C4orf3	1904.23	0.434994	0.0506882	8.58177	9.34e-18	9.15e-17
TMEM219	1388.9	0.580669	0.0676637	8.58169	9.35e-18	9.15e-17
DCBLD2	12309.5	0.712307	0.0830428	8.57759	9.69e-18	9.48e-17
ERLEC1	2256.28	0.417795	0.0487394	8.57202	1.02e-17	9.94e-17
EDEM2	696.716	0.637593	0.0744971	8.55863	1.14e-17	1.12e-16
FRMD6	9983.5	0.278962	0.0325973	8.55782	1.15e-17	1.12e-16
RAPGEF1	1899.45	-0.461424	0.0539303	-8.55593	1.17e-17	1.14e-16
SIPA1L1	4384.12	0.284466	0.0332922	8.54452	1.29e-17	1.26e-16
BLMH	888.111	-0.556425	0.0651273	-8.54366	1.3e-17	1.27e-16
ASTN2	114.601	1.40359	0.164299	8.54289	1.31e-17	1.28e-16
NCBP1	1966.31	-0.399713	0.0468018	-8.54056	1.34e-17	1.3e-16
C17orf89	701.38	0.625216	0.0732429	8.5362	1.39e-17	1.35e-16
RBM17	1341.66	-0.555784	0.065169	-8.52834	1.48e-17	1.44e-16
MME	2846.14	-0.535603	0.0628241	-8.52544	1.52e-17	1.48e-16
CCT2	6479.68	-0.358622	0.042089	-8.52055	1.59e-17	1.54e-16
THOC6	282.335	-0.942999	0.110759	-8.51398	1.68e-17	1.63e-16
SYDE1	3030.07	-0.458541	0.0539409	-8.5008	1.88e-17	1.83e-16
NFATC2IP	1213.25	-0.513393	0.0604029	-8.49947	1.9e-17	1.85e-16
TIMM21	599.465	-0.761208	0.0895616	-8.49928	1.91e-17	1.85e-16
ZNF714	133.464	-1.35059	0.15896	-8.49642	1.96e-17	1.89e-16
NEK9	2201.45	0.458302	0.0539459	8.49558	1.97e-17	1.91e-16
FCHSD2	1487.21	0.455288	0.0536058	8.49326	2.01e-17	1.94e-16
TXNDC15	1911.35	0.412286	0.048558	8.49059	2.06e-17	1.99e-16
EFHD1	916.925	-0.618313	0.0728469	-8.48784	2.11e-17	2.03e-16
GLT8D2	447.196	0.742011	0.0874694	8.4831	2.19e-17	2.12e-16
BTBD19	225.184	1.03684	0.122281	8.47916	2.27e-17	2.19e-16
SPIN4	312.107	-1.15041	0.135689	-8.47825	2.29e-17	2.2e-16
ZNF425	96.4411	1.58132	0.186545	8.47684	2.31e-17	2.23e-16
TAX1BP1	3896.02	0.38706	0.0456658	8.47593	2.33e-17	2.24e-16
HDAC7	3103.67	-0.415921	0.049083	-8.47383	2.37e-17	2.28e-16
SLC7A1	10219.6	-0.33567	0.0396143	-8.47346	2.38e-17	2.29e-16
ZIK1	217.964	-1.07653	0.127207	-8.46283	2.61e-17	2.51e-16
PDSS1	177.72	-1.18504	0.140128	-8.45683	2.75e-17	2.64e-16
HS1BP3	546.169	0.742729	0.0878392	8.45555	2.78e-17	2.67e-16
PTGER4	723.79	-0.568708	0.0672625	-8.45505	2.79e-17	2.68e-16
TMEM106A	593.179	0.627238	0.0742174	8.45137	2.88e-17	2.76e-16
LOC100128054	114.181	-1.20734	0.142926	-8.44731	2.98e-17	2.86e-16
PRTFDC1	530.177	-0.736219	0.0872034	-8.44255	3.1e-17	2.97e-16
LAS1L	1034.68	-0.539877	0.0640332	-8.4312	3.42e-17	3.27e-16
NAV1	6499.59	0.283968	0.0336819	8.43086	3.43e-17	3.28e-16
MAP1LC3A	609.309	0.689491	0.0817858	8.43045	3.44e-17	3.29e-16
PCBP1	7241.58	-0.308501	0.0365946	-8.43024	3.45e-17	3.29e-16
UCN2	218.425	0.997902	0.118388	8.42905	3.48e-17	3.33e-16
JRK	870.063	-0.651804	0.0773462	-8.42711	3.54e-17	3.38e-16
SLC35F5	1608.45	0.563428	0.0668753	8.42505	3.61e-17	3.44e-16
REXO2	2977.2	0.362227	0.043001	8.42368	3.65e-17	3.48e-16
CHST3	1747.62	-0.575159	0.0683777	-8.41151	4.05e-17	3.85e-16
PRKY	337.335	0.885719	0.105299	8.41146	4.05e-17	3.85e-16
MAP4K4	12289.9	0.352601	0.0419432	8.40663	4.22e-17	4.01e-16
THRAP3	4002.89	-0.419412	0.0498919	-8.40643	4.23e-17	4.02e-16
SRA1	1410.3	0.629691	0.0749158	8.40532	4.27e-17	4.05e-16
POLR1B	763.99	-0.591327	0.0703728	-8.40277	4.36e-17	4.14e-16
SNRPB	6105.87	-0.742646	0.0885153	-8.39002	4.86e-17	4.61e-16
SETD8	1454.46	-0.476833	0.0568351	-8.38977	4.87e-17	4.62e-16
ZNF93	146.069	-1.24604	0.148535	-8.38889	4.91e-17	4.65e-16
MYH9	103672	-0.271938	0.0324299	-8.38542	5.05e-17	4.79e-16
FBXO22	645.232	0.736349	0.0878263	8.38416	5.11e-17	4.83e-16
SERINC3	5594.08	0.306549	0.0365837	8.3794	5.32e-17	5.03e-16
SFXN1	1648.99	-0.496667	0.0593064	-8.3746	5.54e-17	5.24e-16
AKAP12	22376.2	-0.335945	0.0401221	-8.37306	5.61e-17	5.3e-16
C9orf40	253.585	-1.2281	0.146748	-8.3688	5.82e-17	5.49e-16
EZH1	867.309	0.56181	0.0671525	8.36619	5.95e-17	5.61e-16
ARHGAP23	5706.65	-0.349623	0.0418003	-8.36411	6.06e-17	5.71e-16
RAD23B	5439.6	-0.319136	0.0381614	-8.3628	6.12e-17	5.77e-16
FLOT1	5761.43	-0.332439	0.0397622	-8.36068	6.24e-17	5.87e-16
ATP6AP1	3148.47	0.381394	0.045624	8.35951	6.3e-17	5.93e-16
LOC730755	205.07	1.14198	0.136621	8.35871	6.34e-17	5.96e-16
CWF19L1	613.994	-0.648095	0.0775568	-8.35638	6.47e-17	6.08e-16
KIAA0020	1414.94	-0.44896	0.0537411	-8.35413	6.59e-17	6.19e-16
ACTN4	33239.1	-0.375667	0.0449901	-8.34999	6.83e-17	6.41e-16
SUN1	2942.28	-0.365937	0.043839	-8.34729	6.98e-17	6.55e-16
KLF2	399.622	-1.00345	0.120473	-8.32924	8.14e-17	7.63e-16
SLC9A7	384.209	0.739327	0.0888279	8.32314	8.57e-17	8.03e-16
THAP11	530.719	-0.657019	0.0789491	-8.32206	8.64e-17	8.1e-16
LSM14B	900.082	-0.550604	0.066211	-8.3159	9.11e-17	8.52e-16
ERF	1147.93	-0.686246	0.0825351	-8.3146	9.21e-17	8.61e-16
PIM3	419.156	-0.8457	0.101776	-8.30939	9.62e-17	8.99e-16
PTPRM	1869.6	0.514449	0.0619235	8.30781	9.75e-17	9.11e-16
SGTA	2219.78	-0.510806	0.061509	-8.30457	1e-16	9.35e-16
FGF2	2290.55	0.738285	0.0889358	8.30133	1.03e-16	9.6e-16
HTATSF1	1507.18	-0.510272	0.0614688	-8.30131	1.03e-16	9.6e-16
DECR1	868.547	0.530823	0.0639487	8.30076	1.03e-16	9.64e-16
ALDH3B1	897.112	0.693187	0.083514	8.30025	1.04e-16	9.68e-16
NUP214	1785	-0.467786	0.0563674	-8.29888	1.05e-16	9.78e-16
TIMM10	776.864	-0.630358	0.075988	-8.2955	1.08e-16	1.01e-15
SUMO2	3038.69	-0.51803	0.0624516	-8.29491	1.09e-16	1.01e-15
TPR	3544.62	-0.409215	0.0493413	-8.29355	1.1e-16	1.02e-15
GPN3	628.74	-0.656928	0.0792186	-8.2926	1.11e-16	1.03e-15
LYPLA2	1980.14	0.40865	0.049299	8.28923	1.14e-16	1.06e-15
GABPB1	616.603	-0.645541	0.0778821	-8.2887	1.14e-16	1.06e-15
SUMF2	3301.49	0.375192	0.0452681	8.28821	1.15e-16	1.07e-15
SCAF4	1129.49	-0.57033	0.0688323	-8.28578	1.17e-16	1.09e-15
ARAP2	494.14	-0.72894	0.0879771	-8.28557	1.18e-16	1.09e-15
RAD9A	202.609	-1.14098	0.13771	-8.28533	1.18e-16	1.09e-15
AAAS	1142.04	-0.442129	0.0534105	-8.27795	1.25e-16	1.16e-15
RTCD1	1566.39	0.413155	0.0499332	8.27416	1.29e-16	1.2e-15
BECN1	1530.51	0.411779	0.0497809	8.27183	1.32e-16	1.22e-15
AGPAT1	3091.05	0.326146	0.0394292	8.27169	1.32e-16	1.22e-15
PPIL1	837.259	-0.542499	0.0655927	-8.27072	1.33e-16	1.23e-15
CPSF4	686.904	-0.692881	0.083796	-8.26867	1.35e-16	1.25e-15
ABCA2	1210.82	0.531192	0.0642483	8.26779	1.36e-16	1.26e-15
NAE1	952.028	-0.601656	0.0728042	-8.26403	1.41e-16	1.3e-15
SERP1	2645.18	0.43253	0.0523804	8.25747	1.49e-16	1.37e-15
NRG1	535.924	0.874758	0.105954	8.256	1.51e-16	1.39e-15
GLG1	6595.56	0.287264	0.0348141	8.25136	1.57e-16	1.44e-15
TMEM35	92.1982	1.50021	0.181829	8.25064	1.58e-16	1.45e-15
CTPS	6266.02	-0.427729	0.0518592	-8.24789	1.61e-16	1.48e-15
ANXA2	99111.8	0.258824	0.0314118	8.23969	1.73e-16	1.58e-15
IRF9	695.642	0.771125	0.093641	8.2349	1.8e-16	1.65e-15
CDKN1B	616.999	-0.816173	0.0991239	-8.23387	1.81e-16	1.66e-15
FABP5	388.327	-0.763039	0.0926858	-8.23254	1.83e-16	1.68e-15
CLN8	1089.36	0.546189	0.0663529	8.23158	1.85e-16	1.69e-15
PURB	2049	-0.398907	0.0485142	-8.2225	1.99e-16	1.82e-15
CD97	3008.15	-0.460274	0.0559808	-8.22199	2e-16	1.83e-15
PFDN5	3048.69	0.353353	0.042984	8.22058	2.03e-16	1.85e-15
ZC3H18	1678	-0.588506	0.0716205	-8.217	2.09e-16	1.91e-15
CCDC92	1772.77	0.560393	0.0682092	8.2158	2.11e-16	1.92e-15
LCORL	104.928	-1.26321	0.153805	-8.21303	2.16e-16	1.97e-15
TNFRSF25	287.51	0.878596	0.107023	8.20938	2.22e-16	2.03e-15
PSPH	860.251	0.779322	0.0949885	8.20438	2.32e-16	2.11e-15
CHST11	159.152	1.15271	0.140566	8.20046	2.39e-16	2.18e-15
RAB8A	2465.46	-0.402442	0.0491113	-8.19449	2.52e-16	2.29e-15
TOM1L2	4753.07	0.391436	0.0477953	8.18985	2.62e-16	2.38e-15
SIAE	547.351	0.635543	0.077748	8.1744	2.97e-16	2.7e-15
MAGOHB	457.063	-0.776558	0.0950134	-8.17315	3e-16	2.73e-15
VEZT	1889.62	0.358964	0.0439328	8.17075	3.06e-16	2.78e-15
CCDC77	208.608	-1.02751	0.125776	-8.16935	3.1e-16	2.81e-15
ADNP2	728.687	-0.537588	0.065835	-8.16569	3.2e-16	2.9e-15
TRPC6	1174.36	-0.710134	0.0869971	-8.16273	3.28e-16	2.97e-15
PRRC2C	6496.75	-0.33595	0.0412386	-8.1465	3.75e-16	3.39e-15
RAB6A	3986.37	0.418519	0.0514067	8.14134	3.91e-16	3.54e-15
GAS5	2146.68	0.616322	0.0757196	8.13954	3.97e-16	3.59e-15
TNFRSF10A	145.041	1.5701	0.192959	8.13697	4.05e-16	3.66e-15
GEMIN5	979.331	-0.594697	0.0730872	-8.13682	4.06e-16	3.67e-15
AFG3L1P	356.979	-0.8463	0.104011	-8.13666	4.06e-16	3.67e-15
RBM10	2049.36	-0.43716	0.0537419	-8.13443	4.14e-16	3.74e-15
MLLT1	2458.68	-0.427084	0.052519	-8.13199	4.22e-16	3.81e-15
TUSC3	3901.52	0.390361	0.0480075	8.13126	4.25e-16	3.83e-15
DGKZ	1823.25	-0.468103	0.0575722	-8.13071	4.27e-16	3.85e-15
PAQR7	813.308	0.517329	0.0636425	8.12867	4.34e-16	3.91e-15
NGDN	541.766	-0.603447	0.0742496	-8.12727	4.39e-16	3.95e-15
KIF2A	1218.37	-0.479614	0.0590223	-8.12597	4.44e-16	3.99e-15
KDM4A	1355.32	0.629869	0.0775191	8.12534	4.46e-16	4.01e-15
PPP2R5C	1787.18	-0.420114	0.0517239	-8.12223	4.58e-16	4.11e-15
KIAA1217	159.351	1.20558	0.148487	8.11905	4.7e-16	4.22e-15
METAP2	2500.55	-0.324499	0.0399813	-8.11628	4.81e-16	4.31e-15
IPO4	1893.4	-0.514264	0.0633962	-8.1119	4.98e-16	4.47e-15
PPP4R1	3051.97	-0.395523	0.0487748	-8.10916	5.1e-16	4.57e-15
SLC37A2	1321.08	0.585189	0.072205	8.10455	5.29e-16	4.74e-15
ETV4	640.25	-0.586817	0.0724221	-8.10274	5.37e-16	4.81e-15
UBE2N	2811.78	-0.382021	0.0471724	-8.09841	5.57e-16	4.98e-15
HM13	3273.65	0.338552	0.0418158	8.09627	5.67e-16	5.07e-15
PMM1	1279	0.513936	0.0635292	8.08977	5.98e-16	5.34e-15
ALMS1	606.861	-0.737529	0.0912899	-8.07897	6.53e-16	5.83e-15
TACC1	9921.18	-0.270395	0.0334689	-8.07901	6.53e-16	5.83e-15
PCYT1A	1738.79	0.445459	0.0551812	8.07266	6.88e-16	6.14e-15
C1orf96	304.007	-0.967678	0.119909	-8.07008	7.03e-16	6.26e-15
GBA2	1572.84	0.397559	0.0492773	8.06779	7.16e-16	6.38e-15
NOC4L	477.363	-0.816583	0.101252	-8.06485	7.33e-16	6.53e-15
C15orf38	213.568	-1.1063	0.137181	-8.06454	7.35e-16	6.54e-15
DHX33	1094.8	-0.486573	0.0603946	-8.05657	7.85e-16	6.98e-15
SSC5D	576.244	0.699606	0.0868633	8.05411	8.01e-16	7.12e-15
SLC39A8	250.176	-0.901989	0.111999	-8.05357	8.04e-16	7.15e-15
BCLAF1	4596.25	-0.484317	0.0601392	-8.05327	8.06e-16	7.16e-15
SCARF2	1213.26	-0.670594	0.0832874	-8.05157	8.17e-16	7.26e-15
CORO2B	2036.7	0.402984	0.0500747	8.04766	8.44e-16	7.49e-15
C11orf84	661.561	-0.790958	0.0982925	-8.04698	8.49e-16	7.52e-15
SIN3A	1129.79	-0.484489	0.0602204	-8.04526	8.61e-16	7.63e-15
EREG	1984.38	0.912938	0.113511	8.04275	8.78e-16	7.77e-15
PLAU	178.967	1.13073	0.14059	8.04276	8.78e-16	7.77e-15
ABCC10	961.058	0.512693	0.063762	8.04073	8.93e-16	7.9e-15
SLC35E2B	1170.8	0.495024	0.0615914	8.03723	9.19e-16	8.12e-15
MRPS2	1024.72	-0.608998	0.07584	-8.03003	9.74e-16	8.61e-15
PAPOLA	4173.98	-0.332043	0.0413696	-8.02625	1e-15	8.87e-15
GJD3	340.299	0.859685	0.107133	8.02442	1.02e-15	9e-15
ZNF598	1244.12	-0.554285	0.0690931	-8.02228	1.04e-15	9.16e-15
ZNF160	519.762	0.639398	0.0797209	8.02046	1.05e-15	9.29e-15
VPS28	1405.75	0.423155	0.0527761	8.01792	1.08e-15	9.47e-15
YWHAZ	19913.2	-0.282672	0.0352549	-8.01794	1.08e-15	9.47e-15
TFAP4	93.7708	-1.49205	0.186171	-8.0144	1.11e-15	9.74e-15
DIS3L	465.239	-0.776015	0.0968327	-8.01398	1.11e-15	9.77e-15
GFPT1	4781.69	0.46379	0.0578824	8.01263	1.12e-15	9.87e-15
TBCD	1798.56	-0.419084	0.0523138	-8.01097	1.14e-15	1e-14
IPO11	818.037	-0.558231	0.0697456	-8.00381	1.21e-15	1.06e-14
SEMA7A	13913	0.346749	0.0433359	8.00142	1.23e-15	1.08e-14
PID1	440.24	0.804192	0.100526	7.99983	1.25e-15	1.09e-14
SLC39A13	4134.9	0.323962	0.0405131	7.99647	1.28e-15	1.12e-14
TPT1	29159	0.263182	0.0329137	7.99613	1.28e-15	1.12e-14
FIS1	1493.31	0.398235	0.0498112	7.99489	1.3e-15	1.13e-14
GOLGA8A	448.158	0.703932	0.0880472	7.99495	1.3e-15	1.13e-14
ITGA6	7483.51	-0.32766	0.0409996	-7.99178	1.33e-15	1.16e-14
TPRG1L	1970.05	0.40597	0.0508003	7.9915	1.33e-15	1.17e-14
ZKSCAN1	1454.3	0.438216	0.0548652	7.98714	1.38e-15	1.21e-14
CMC2	526.528	-0.681562	0.0853423	-7.98621	1.39e-15	1.21e-14
SPEG	310.563	0.900968	0.112866	7.98263	1.43e-15	1.25e-14
SNRPA1	870.417	-0.621173	0.0778596	-7.97812	1.49e-15	1.3e-14
PIDD	799.843	0.861478	0.108025	7.97477	1.53e-15	1.33e-14
SRCAP	3688.89	-0.328875	0.0412499	-7.97274	1.55e-15	1.35e-14
BLVRB	915.73	0.553196	0.0694545	7.96487	1.65e-15	1.44e-14
ZNF473	346.868	-0.822577	0.103277	-7.96475	1.66e-15	1.44e-14
KIF3C	1019.47	0.545456	0.0684857	7.96452	1.66e-15	1.44e-14
CA12	1296.72	0.658335	0.0826916	7.96132	1.7e-15	1.48e-14
KIAA0556	757.476	0.528756	0.0664154	7.96135	1.7e-15	1.48e-14
LOXL4	300.764	0.848604	0.106592	7.96121	1.7e-15	1.48e-14
FHL2	8499.9	0.536446	0.0673876	7.96061	1.71e-15	1.49e-14
SP100	2925.38	0.346476	0.0435517	7.9555	1.78e-15	1.55e-14
VPS8	791.647	0.579699	0.072884	7.95373	1.81e-15	1.57e-14
MBD2	1490.31	-0.432732	0.0544099	-7.95318	1.82e-15	1.57e-14
OSTC	3052.1	0.400342	0.0503463	7.95177	1.84e-15	1.59e-14
SEH1L	1439.78	-0.53234	0.0669675	-7.94922	1.88e-15	1.62e-14
NOP16	934.181	-0.541105	0.0680842	-7.94759	1.9e-15	1.64e-14
SLC10A3	1259.8	0.55148	0.0694024	7.94613	1.92e-15	1.66e-14
RGAG4	661.959	0.603687	0.0759744	7.94592	1.93e-15	1.67e-14
PPAPDC1B	880.496	0.542509	0.0682832	7.94499	1.94e-15	1.68e-14
GADD45A	3748.59	0.634505	0.0798928	7.94196	1.99e-15	1.72e-14
NSUN2	3124.94	-0.320165	0.0403282	-7.93898	2.04e-15	1.76e-14
ENY2	1110.97	-0.417572	0.0526276	-7.93446	2.11e-15	1.82e-14
TCP11L1	944.049	0.621219	0.0783296	7.93084	2.18e-15	1.88e-14
NISCH	1418.7	0.448458	0.0565542	7.9297	2.2e-15	1.89e-14
FOXF2	634.198	-0.581185	0.0733156	-7.92717	2.24e-15	1.93e-14
APLN	38.7478	-2.12263	0.267777	-7.92686	2.25e-15	1.93e-14
DYNC1H1	28580.7	0.362397	0.0457249	7.92561	2.27e-15	1.95e-14
SIPA1L2	384.372	0.739839	0.0933954	7.92158	2.35e-15	2.01e-14
OPLAH	263.721	0.940451	0.118763	7.91874	2.4e-15	2.06e-14
C19orf66	434.754	0.634818	0.0801721	7.91819	2.41e-15	2.07e-14
SYVN1	1683.99	0.461518	0.0582903	7.91758	2.42e-15	2.08e-14
HTR1B	107.034	-1.29143	0.163177	-7.91429	2.49e-15	2.13e-14
C3orf26	688.83	-0.574407	0.0725822	-7.91387	2.5e-15	2.14e-14
BBS9	382.229	0.831682	0.105116	7.91207	2.53e-15	2.17e-14
C1orf159	247.009	-0.913156	0.115415	-7.91195	2.53e-15	2.17e-14
IPO5	12467.8	-0.354828	0.0448584	-7.90996	2.57e-15	2.2e-14
FZR1	1144.25	-0.486466	0.061518	-7.90769	2.62e-15	2.24e-14
C1orf43	4149.26	0.336918	0.0426261	7.90403	2.7e-15	2.31e-14
IBTK	1918.38	0.389654	0.0493024	7.90335	2.72e-15	2.32e-14
MTMR4	1090.36	-0.455058	0.0575881	-7.90193	2.75e-15	2.34e-14
LACC1	447.979	0.783796	0.0991925	7.90177	2.75e-15	2.35e-14
WDR67	153.393	-1.18396	0.149848	-7.90109	2.76e-15	2.36e-14
RRAD	109.613	1.94109	0.245743	7.89884	2.82e-15	2.4e-14
HGSNAT	2230.4	0.430962	0.0545658	7.89802	2.83e-15	2.41e-14
NUP133	1226.74	-0.526313	0.0666386	-7.89802	2.83e-15	2.41e-14
RASSF1	1616.39	-0.559268	0.070816	-7.89749	2.85e-15	2.42e-14
PRKRIR	1265.26	-0.511066	0.0647244	-7.89603	2.88e-15	2.45e-14
DCAF16	576.824	-0.639909	0.0810448	-7.89574	2.89e-15	2.45e-14
TMED3	3048.28	0.336641	0.0426361	7.89569	2.89e-15	2.45e-14
WSB1	1644.79	0.371345	0.0470576	7.89127	2.99e-15	2.54e-14
CHML	1184.3	-0.730132	0.092537	-7.89016	3.02e-15	2.56e-14
SWI5	640.065	0.570379	0.0723632	7.88217	3.22e-15	2.73e-14
EIF5	7217.11	-0.398322	0.0506029	-7.87153	3.5e-15	2.97e-14
E2F3	806.67	-0.549806	0.0698523	-7.87099	3.52e-15	2.98e-14
SHISA3	69.8999	-1.90939	0.242821	-7.86335	3.74e-15	3.17e-14
C17orf76-AS1	6921.42	0.443056	0.0563486	7.86276	3.76e-15	3.18e-14
BRD7	1189.17	-0.474683	0.0603732	-7.86248	3.77e-15	3.18e-14
GDI1	6026.78	0.325969	0.0414591	7.86243	3.77e-15	3.18e-14
ZCCHC6	1480.04	0.476513	0.0606073	7.86231	3.77e-15	3.19e-14
TCP1	7957.01	-0.274722	0.0349559	-7.85911	3.87e-15	3.27e-14
CSK	1607.95	-0.434699	0.0553181	-7.85816	3.9e-15	3.29e-14
CCNE1	109.905	-1.33137	0.169438	-7.85757	3.92e-15	3.3e-14
IDUA	156.256	1.10424	0.140546	7.85681	3.94e-15	3.32e-14
PPPDE2	1729.35	0.406632	0.0517561	7.8567	3.94e-15	3.32e-14
RBM25	2636.81	-0.420402	0.053524	-7.85446	4.01e-15	3.38e-14
ETS2	2104.48	-0.535887	0.0682428	-7.85265	4.07e-15	3.43e-14
YWHAE	16697.7	-0.244296	0.0311198	-7.85018	4.15e-15	3.49e-14
PREPL	1920.52	0.50359	0.0641528	7.84985	4.17e-15	3.5e-14
TMEM19	675.303	-0.585805	0.0746707	-7.84518	4.32e-15	3.63e-14
LOC642852	1637.16	0.654922	0.083542	7.83944	4.53e-15	3.8e-14
FLOT2	2069.49	0.337588	0.0430651	7.83903	4.54e-15	3.81e-14
MPV17	1430.91	0.379753	0.0484457	7.83872	4.55e-15	3.82e-14
ZFP90	502.859	0.61674	0.0786852	7.83806	4.58e-15	3.84e-14
RNF187	2344.83	0.39822	0.0508283	7.8346	4.7e-15	3.94e-14
HYAL1	225.181	0.976454	0.124649	7.8336	4.74e-15	3.97e-14
PHIP	1229.69	-0.615308	0.0785479	-7.83354	4.74e-15	3.97e-14
MBTPS1	3862	0.276151	0.0352631	7.83116	4.83e-15	4.04e-14
PPCS	608.184	0.558695	0.0713588	7.82938	4.9e-15	4.1e-14
ENC1	794.473	-0.57272	0.0732595	-7.8177	5.38e-15	4.49e-14
PHACTR4	1051.52	-0.46816	0.0599121	-7.81412	5.53e-15	4.62e-14
LTBP2	2513.51	0.473799	0.0606641	7.8102	5.71e-15	4.77e-14
WDR82	3157.25	-0.356494	0.0456792	-7.80431	5.98e-15	4.99e-14
LSM6	242.752	-0.837644	0.107345	-7.8033	6.03e-15	5.03e-14
HIST1H2BC	40.0912	1.84486	0.236517	7.8001	6.19e-15	5.15e-14
NLE1	571.508	-0.653174	0.0838268	-7.79194	6.6e-15	5.5e-14
CDC27	3555.17	-0.418708	0.0537728	-7.78661	6.88e-15	5.73e-14
ITGA11	13360.8	0.30373	0.039021	7.78376	7.04e-15	5.86e-14
FAM178A	1288.54	-0.564051	0.0724667	-7.78359	7.05e-15	5.86e-14
MIR100HG	2380.29	0.481232	0.0618333	7.78272	7.1e-15	5.9e-14
PIP4K2C	1319.94	0.528301	0.0679038	7.78014	7.24e-15	6.02e-14
NR3C1	2997.11	-0.298575	0.0383888	-7.77764	7.39e-15	6.13e-14
TAF5	125.316	-1.20411	0.154826	-7.7772	7.41e-15	6.15e-14
ZFHX4	1778.54	-0.525514	0.067581	-7.77606	7.48e-15	6.2e-14
SORBS3	4205.68	-0.408133	0.0525064	-7.77303	7.66e-15	6.35e-14
OCIAD1	2432.28	0.363677	0.0467948	7.77174	7.74e-15	6.41e-14
SLC5A6	1077.52	-0.526399	0.0677649	-7.76801	7.97e-15	6.6e-14
TSG101	1678.35	0.396038	0.0510058	7.76457	8.19e-15	6.78e-14
IGDCC4	86.0802	1.56548	0.201636	7.76391	8.24e-15	6.81e-14
UBA7	682.41	0.634874	0.0817755	7.76362	8.25e-15	6.82e-14
PPP1R3C	622.467	0.862917	0.111194	7.76047	8.46e-15	6.99e-14
PPARA	758.368	0.651617	0.0839958	7.75774	8.65e-15	7.14e-14
PIGW	288.562	-0.823232	0.106126	-7.75711	8.69e-15	7.17e-14
VPS11	1109.82	0.44968	0.0580354	7.74837	9.31e-15	7.68e-14
TWIST1	288.012	-0.872551	0.112712	-7.7414	9.83e-15	8.11e-14
LEPREL4	1572.4	0.386884	0.0499776	7.74116	9.85e-15	8.12e-14
HN1	3148.72	-0.331912	0.0429	-7.73689	1.02e-14	8.39e-14
DVL2	1066.29	-0.462279	0.0597663	-7.73477	1.04e-14	8.53e-14
C1orf144	7146.08	-0.292236	0.0377838	-7.73441	1.04e-14	8.55e-14
C1orf198	2185.24	-0.398848	0.0515691	-7.73424	1.04e-14	8.55e-14
SRSF6	3470.15	-0.389251	0.0503913	-7.72457	1.12e-14	9.22e-14
C17orf85	1135.93	-0.407588	0.0528001	-7.71946	1.17e-14	9.59e-14
NPAS2	1414.37	0.491995	0.0637503	7.71754	1.19e-14	9.74e-14
LARP1	9129.19	-0.28492	0.0369564	-7.70964	1.26e-14	1.04e-13
SCFD1	1891.14	0.381232	0.0494543	7.70877	1.27e-14	1.04e-13
2022-09-09	10400.1	-0.280391	0.036378	-7.70772	1.28e-14	1.05e-13
TPM3	18460.5	-0.223217	0.0289657	-7.70627	1.3e-14	1.06e-13
SWAP70	1993.76	-0.386639	0.0501736	-7.70601	1.3e-14	1.06e-13
TSN	2067.39	-0.334148	0.0433707	-7.70446	1.31e-14	1.08e-13
AMZ2	1589.89	0.402613	0.0523048	7.69744	1.39e-14	1.14e-13
PUM2	1973.74	-0.452819	0.0588342	-7.69652	1.4e-14	1.14e-13
NDRG3	1002.7	0.561025	0.072896	7.69625	1.4e-14	1.14e-13
CUL4B	3860.68	0.450164	0.0584942	7.69587	1.41e-14	1.15e-13
LAMC1	29311.3	0.281539	0.0365957	7.69322	1.43e-14	1.17e-13
ZNF804A	879.463	-0.560734	0.0728927	-7.69259	1.44e-14	1.18e-13
TBC1D8B	548.695	0.709274	0.0922336	7.68998	1.47e-14	1.2e-13
PTPRK	2679.68	0.359827	0.0468031	7.6881	1.49e-14	1.22e-13
STK24	4142.75	-0.306974	0.0399309	-7.68762	1.5e-14	1.22e-13
LAMA5	1085.67	0.709606	0.0923212	7.68628	1.51e-14	1.23e-13
ARMC9	1006.78	0.471056	0.0613298	7.6807	1.58e-14	1.29e-13
TM7SF3	1715.56	0.386998	0.0504277	7.67432	1.66e-14	1.35e-13
VPS39	2016.48	0.441008	0.0575005	7.66964	1.72e-14	1.4e-13
KCTD18	542.624	0.681985	0.0889351	7.66835	1.74e-14	1.42e-13
MAML1	1018.83	-0.476431	0.0621369	-7.66744	1.75e-14	1.42e-13
PAK1IP1	756.23	-0.593018	0.0773665	-7.66506	1.79e-14	1.45e-13
GPR107	3432.52	0.417835	0.054545	7.66038	1.85e-14	1.5e-13
KRT18	3171.82	-0.36852	0.0481141	-7.65929	1.87e-14	1.52e-13
SFXN2	242.97	-0.894832	0.116847	-7.65814	1.89e-14	1.53e-13
C6orf48	2109.92	0.481065	0.0628238	7.65737	1.9e-14	1.54e-13
CTSA	3588.8	0.300663	0.0392745	7.65543	1.93e-14	1.56e-13
CRKL	2176.06	-0.348062	0.0454721	-7.65441	1.94e-14	1.57e-13
ABCB10	662.077	-0.602287	0.0787036	-7.6526	1.97e-14	1.59e-13
HIST1H1C	237.095	0.920371	0.120278	7.65205	1.98e-14	1.6e-13
MIR5047	605.045	0.644391	0.0842199	7.65129	1.99e-14	1.61e-13
GGT1	59.8309	1.83809	0.240348	7.64764	2.05e-14	1.65e-13
LPIN1	1585.56	0.422548	0.0552602	7.64652	2.06e-14	1.67e-13
LARP4B	2422.56	-0.37856	0.0495334	-7.64251	2.13e-14	1.72e-13
TSKU	230.95	1.25857	0.164742	7.63961	2.18e-14	1.76e-13
OBFC1	625.747	0.53467	0.0699896	7.63928	2.18e-14	1.76e-13
ITGA5	33801.2	0.281599	0.0368637	7.63891	2.19e-14	1.76e-13
E2F4	1826.45	-0.395904	0.0518348	-7.6378	2.21e-14	1.78e-13
GALNS	875.814	0.551614	0.0722538	7.63439	2.27e-14	1.82e-13
ARFGAP1	3126.76	0.387357	0.0507956	7.62581	2.43e-14	1.95e-13
SLC31A2	700.862	0.561637	0.0736705	7.62363	2.47e-14	1.98e-13
SRSF9	1403.15	-0.428902	0.0562591	-7.6237	2.47e-14	1.98e-13
SERINC2	2457.07	0.410553	0.0538683	7.62141	2.51e-14	2.01e-13
CLASP2	1584.13	-0.45651	0.0599129	-7.61956	2.55e-14	2.04e-13
ADK	986.706	0.468224	0.0614889	7.61477	2.64e-14	2.12e-13
FBXO43	21.7248	-2.22436	0.292121	-7.61451	2.65e-14	2.12e-13
NUDT22	765.106	0.475749	0.0624789	7.61455	2.65e-14	2.12e-13
OST4	2116.17	0.341585	0.0448846	7.6103	2.73e-14	2.19e-13
LIMK2	1053.65	0.494147	0.0649553	7.60749	2.79e-14	2.24e-13
WDR63	28.7408	2.12941	0.280033	7.60414	2.87e-14	2.29e-13
MBD5	305.312	0.870314	0.114473	7.60278	2.9e-14	2.32e-13
ABCF1	2681.44	-0.297763	0.0391665	-7.60249	2.9e-14	2.32e-13
MOB3C	217.872	0.881782	0.116008	7.60104	2.94e-14	2.34e-13
SLC25A20	454.164	0.604963	0.079589	7.60109	2.94e-14	2.34e-13
C4orf27	417.256	-0.689249	0.0906918	-7.5999	2.96e-14	2.36e-13
METAP1	1992.44	-0.375551	0.0494198	-7.59919	2.98e-14	2.38e-13
MYC	1826.64	-0.447368	0.0588799	-7.59798	3.01e-14	2.4e-13
ELOVL4	292.743	0.964584	0.127149	7.58628	3.29e-14	2.62e-13
KIAA0586	607.509	-0.773705	0.102044	-7.58205	3.4e-14	2.71e-13
TRIB1	325.984	0.930141	0.122758	7.57703	3.54e-14	2.81e-13
CNN2	13121.8	-0.347432	0.0458545	-7.57685	3.54e-14	2.82e-13
CALCOCO2	4288.17	0.311153	0.0410927	7.57197	3.68e-14	2.92e-13
RGS3	1207.9	0.569248	0.075302	7.55952	4.05e-14	3.21e-13
SIRPA	1004.05	0.547671	0.0724716	7.55704	4.12e-14	3.27e-13
CHST2	6736.56	0.373982	0.0495028	7.55476	4.2e-14	3.33e-13
PIF1	174.712	-1.33457	0.176682	-7.55351	4.24e-14	3.36e-13
PDZD11	1474.9	0.394756	0.0522687	7.55243	4.27e-14	3.39e-13
TIMP4	290.854	0.821059	0.108796	7.54677	4.46e-14	3.54e-13
TMEM141	801.04	0.581847	0.0771014	7.54652	4.47e-14	3.54e-13
KIAA1841	309.1	-0.722639	0.0957757	-7.54512	4.52e-14	3.58e-13
PUS7	403.467	-0.66473	0.0881024	-7.54497	4.52e-14	3.58e-13
INSC	637.947	0.601128	0.0797082	7.5416	4.64e-14	3.67e-13
DDX10	861.922	-0.539648	0.0715683	-7.54032	4.69e-14	3.71e-13
LTBR	3914.81	0.347193	0.0460468	7.54001	4.7e-14	3.71e-13
APBB2	3680.07	0.341103	0.0452433	7.5393	4.72e-14	3.73e-13
INPPL1	4956.55	0.248076	0.0329041	7.53937	4.72e-14	3.73e-13
S1PR1	1660.29	-0.498293	0.0661196	-7.53624	4.84e-14	3.82e-13
SYT7	31.1454	2.13157	0.282855	7.53591	4.85e-14	3.82e-13
ACAD10	386.797	0.670776	0.0890148	7.53556	4.86e-14	3.83e-13
TRIM24	379.852	-0.719352	0.0954974	-7.53269	4.97e-14	3.91e-13
SH3BP5L	2186.75	0.555575	0.0737819	7.52997	5.08e-14	3.99e-13
MGC12916	48.122	-1.77246	0.235437	-7.52839	5.14e-14	4.04e-13
MTMR12	784.461	-0.495346	0.065814	-7.52646	5.21e-14	4.1e-13
ARHGAP20	188.034	-1.01323	0.134646	-7.52513	5.27e-14	4.14e-13
CES4A	69.1672	1.43623	0.190859	7.52509	5.27e-14	4.14e-13
JUN	2451	-0.620592	0.0824783	-7.5243	5.3e-14	4.16e-13
RRP1	848.485	-0.543141	0.0721959	-7.52316	5.35e-14	4.2e-13
ATP11C	1416.05	-0.447436	0.059502	-7.51969	5.49e-14	4.31e-13
B3GAT3	1147.89	0.485549	0.0646218	7.5137	5.75e-14	4.51e-13
ING3	290.29	-0.795109	0.105833	-7.51284	5.79e-14	4.53e-13
RHBDF1	1687.6	0.379513	0.0505227	7.51173	5.84e-14	4.57e-13
STRA13	1012.38	-0.545836	0.0726765	-7.51049	5.89e-14	4.61e-13
TTF1	401.034	-0.666996	0.0888178	-7.50971	5.93e-14	4.64e-13
SHPK	548.596	-0.595702	0.0793514	-7.50714	6.04e-14	4.73e-13
FOXC2	1512.81	-0.47687	0.0635666	-7.50191	6.29e-14	4.92e-13
AMPD3	416.595	0.675029	0.0899957	7.50068	6.35e-14	4.96e-13
SARDH	252.486	0.984325	0.131237	7.50036	6.36e-14	4.97e-13
NAMPT	1060.75	-0.472061	0.0629803	-7.49538	6.61e-14	5.16e-13
GNPNAT1	4278.52	-0.298614	0.0398427	-7.49482	6.64e-14	5.18e-13
THSD4	1744.14	0.515612	0.0688077	7.49352	6.71e-14	5.23e-13
KPNA3	2647.59	-0.380477	0.0507836	-7.49212	6.78e-14	5.28e-13
LEPROT	4563.82	0.26149	0.0349313	7.48583	7.11e-14	5.54e-13
USP9Y	1100.48	0.523361	0.0699442	7.48255	7.29e-14	5.67e-13
CCDC138	60.3766	-1.72498	0.230557	-7.48181	7.33e-14	5.7e-13
LRRC40	568.547	-0.626408	0.0837275	-7.48151	7.35e-14	5.71e-13
FRMD4A	3681.7	0.290156	0.0387968	7.47884	7.5e-14	5.83e-13
RRP9	737.195	-0.599827	0.0802082	-7.47837	7.52e-14	5.85e-13
STK17B	756.891	-0.622809	0.0833427	-7.47287	7.85e-14	6.09e-13
SDHC	1755.99	0.459974	0.0615749	7.47016	8.01e-14	6.22e-13
SERPINB7	2165.4	0.411824	0.055142	7.46843	8.12e-14	6.29e-13
CBLN3	113.617	1.22981	0.16467	7.46832	8.12e-14	6.3e-13
[truncated: 21,369 more rows]

## Sheet: Description
List of differentially expressed genes
NCS treated samples 24 hours post-treatment vs. untreated cells
Fold change measured using DESEQ2
